# Supplementary material for: Comparative transcriptomic analysis of contrasting hybrid cultivars reveal key drought-responsive genes and metabolic pathways regulating drought stress tolerance in maize at various stages
Source: PLoS One. 2020 Oct 15;15(10):e0240468. doi: 10.1371/journal.pone.0240468 (PMC7561095; doi:10.1371/journal.pone.0240468)
Supplement: S1 Table — (XLS) [file pone.0240468.s007.xls]

## Sheet: Table S1
	Table S1. Summary of RNA sequencing results for the forty-eight maize leaf samples
	Sample	Raw reads	Raw bases	Clean reads	Clean bases	Error rate(%)	Q20(%)	Q30(%)	GC content(%)	Total reads	Total mapped	Multiple mapped	Uniquely mapped
	NDC1	48035096	7253299496	47610098	7121781293	0.0229	98.92	96.33	55.8	47610098	43143631(90.62%)	1771015(3.72%)	41372616(86.9%)
	NDC2	54486068	8227396268	54166538	8115186558	0.0227	99	96.56	57.05	54166538	50258591(92.79%)	1921638(3.55%)	48336953(89.24%)
	NDC3	44542680	6725944680	44085504	6589805593	0.0227	98.97	96.5	54.6	44085504	38332401(86.95%)	1959422(4.44%)	36372979(82.51%)
	NDC4	42548972	6382345800	41544188	6002336649	0.0248	97.95	94.5	55.95	41544188	35311007(85.0%)	4968016(11.96%)	30342991(73.04%)
	NDC5	40734384	6110157600	39783580	5752082054	0.0248	97.96	94.46	55.8	39783580	35423813(89.04%)	1562342(3.93%)	33861471(85.11%)
	NDC6	41127584	6169137600	40153870	5800319971	0.0248	97.97	94.51	55.3	40153870	35629542(88.73%)	1617113(4.03%)	34012429(84.71%)
	NDCA	59925726	9048784626	59580188	8921923203	0.0226	99.03	96.69	58.59	59580188	55088277(92.46%)	3233760(5.43%)	51854517(87.03%)
	NDCB	73048054	11030256154	72636578	10862479043	0.0225	99.05	96.71	57.78	72636578	67511922(92.94%)	3112865(4.29%)	64399057(88.66%)
	NDCC	51946220	7843879220	51558264	7718862776	0.0229	98.91	96.3	58.68	51558264	47579146(92.28%)	2512239(4.87%)	45066907(87.41%)
	NDCa	55342254	8356680354	54963524	8235124779	0.0228	98.96	96.44	57.27	54963524	50467490(91.82%)	1963843(3.57%)	48503647(88.25%)
	NDCb	59161562	8933395862	58848272	8814370506	0.0225	99.07	96.75	56.4	58848272	54571986(92.73%)	2208504(3.75%)	52363482(88.98%)
	NDCc	58430550	8823013050	58068856	8695086186	0.0226	99.02	96.62	56.59	58068856	53792336(92.64%)	2018045(3.48%)	51774291(89.16%)
	NDD1	57502078	8682813778	57188372	8564502124	0.0226	99.02	96.62	56.84	57188372	53180180(92.99%)	2092360(3.66%)	51087820(89.33%)
	NDD2	60217732	9092877532	59870224	8967789116	0.0227	98.97	96.48	56.63	59870224	55618716(92.9%)	2198668(3.67%)	53420048(89.23%)
	NDD3	54959348	8298861548	54580992	8178310681	0.0227	99	96.56	56.35	54580992	49427404(90.56%)	1986808(3.64%)	47440596(86.92%)
	NDD4	27793124	4168968600	27549536	4083878737	0.0236	98.61	95.54	55.15	27549536	25314496(91.89%)	1037071(3.76%)	24277425(88.12%)
	NDD5	47563710	7134556500	46494702	6727536030	0.0247	98.03	94.64	55.33	46494702	41046147(88.28%)	2125235(4.57%)	38920912(83.71%)
	NDD6	23219294	3482894100	23029648	3413987553	0.023	98.85	96.15	55.61	23029648	21253143(92.29%)	820510(3.56%)	20432633(88.72%)
	NDDA	56338684	8507141284	55977752	8384484695	0.023	98.85	96.14	58.2	55977752	52008434(92.91%)	2303072(4.11%)	49705362(88.79%)
	NDDB	59760736	9023871136	59414606	8892180573	0.0226	99.02	96.63	57.84	59414606	55036131(92.63%)	2820038(4.75%)	52216093(87.88%)
	NDDC	65312034	9862117134	64915948	9716374730	0.0226	99.03	96.68	58.48	64915948	60089140(92.56%)	3285289(5.06%)	56803851(87.5%)
	NDDa	54746454	8266714554	54424602	8153331563	0.0226	99.02	96.63	57.66	54424602	50537680(92.86%)	1971162(3.62%)	48566518(89.24%)
	NDDb	59668746	9009980646	59322012	8881605467	0.0229	98.9	96.26	56.81	59322012	53685546(90.5%)	2265570(3.82%)	51419976(86.68%)
	NDDc	56185708	8484041908	55801650	8362214149	0.0228	98.97	96.45	56.89	55801650	51513215(92.31%)	2168883(3.89%)	49344332(88.43%)
	ZXC1	56850870	8584481370	56506150	8460982813	0.0226	99.03	96.65	56.3	56506150	51191380(90.59%)	1764307(3.12%)	49427073(87.47%)
	ZXC2	52118476	7869889876	51767644	7756619879	0.0226	99.02	96.63	56.82	51767644	46450490(89.73%)	1695231(3.27%)	44755259(86.45%)
	ZXC3	55508876	8381840276	55162792	8257374897	0.0228	98.95	96.4	56.45	55162792	50381514(91.33%)	1963351(3.56%)	48418163(87.77%)
	ZXC4	28032002	4204800300	27761840	4112595037	0.0238	98.54	95.38	55.4	27761840	24597722(88.6%)	993806(3.58%)	23603916(85.02%)
	ZXC5	43318528	6497779200	42264966	6108554172	0.025	97.9	94.33	55.56	42264966	37387033(88.46%)	2158633(5.11%)	35228400(83.35%)
	ZXC6	30129644	4519446600	29414626	4250789429	0.0247	98	94.57	55.62	29414626	26368290(89.64%)	1317011(4.48%)	25051279(85.17%)
	ZXCA	51127348	7720229548	50734246	7604425994	0.023	98.86	96.11	56.7	50734246	45834069(90.34%)	2453387(4.84%)	43380682(85.51%)
	ZXCB	50698432	7655463232	50287034	7535531498	0.0229	98.92	96.31	56.23	50287034	45665143(90.81%)	1802850(3.59%)	43862293(87.22%)
	ZXCC	59291228	8952975428	58917786	8828916182	0.0227	98.98	96.49	55.89	58917786	53716986(91.17%)	2024127(3.44%)	51692859(87.74%)
	ZXCa	46852950	7074795450	46519954	6961974576	0.0229	98.91	96.31	58.12	46519954	42255379(90.83%)	2655795(5.71%)	39599584(85.12%)
	ZXCb	51697494	7806321594	51260278	7673250782	0.0229	98.89	96.28	58.45	51260278	45971916(89.68%)	3843559(7.5%)	42128357(82.19%)
	ZXCc	56773660	8572822660	56378394	8441485433	0.0227	98.99	96.58	58.39	56378394	50528784(89.62%)	4143260(7.35%)	46385524(82.28%)
	ZXD1	55944494	8447618594	55592308	8325795684	0.0228	98.96	96.42	56.96	55592308	50819133(91.41%)	1979305(3.56%)	48839828(87.85%)
	ZXD2	53660530	8102740030	53330596	7988769663	0.0227	98.98	96.49	56.97	53330596	48023453(90.05%)	1977139(3.71%)	46046314(86.34%)
	ZXD3	57250354	8644803454	56881498	8517462308	0.0228	98.96	96.44	57.11	56881498	51900338(91.24%)	2199950(3.87%)	49700388(87.38%)
	ZXD4	41578978	6236846700	40563146	5856922190	0.0248	97.95	94.46	55.84	40563146	35669995(87.94%)	1388143(3.42%)	34281852(84.51%)
	ZXD5	37232730	5584909500	36357926	5257362125	0.0247	98.01	94.61	55.11	36357926	31640796(87.03%)	1582781(4.35%)	30058015(82.67%)
	ZXD6	36443216	5466482400	35600532	5151733482	0.0248	97.96	94.46	53.41	35600532	27009336(75.87%)	1120643(3.15%)	25888693(72.72%)
	ZXDA	48208352	7279461152	47741364	7135040802	0.0226	99	96.6	55.64	47741364	42755846(89.56%)	2130029(4.46%)	40625817(85.1%)
	ZXDB	45571380	6881278380	45132964	6753066841	0.0232	98.81	96.01	56.55	45132964	38223779(84.69%)	3702006(8.2%)	34521773(76.49%)
	ZXDC	51039384	7706946984	50628404	7584663563	0.0229	98.92	96.31	56.37	50628404	44608453(88.11%)	3552265(7.02%)	41056188(81.09%)
	ZXDa	51562776	7785979176	51253718	7669200467	0.0224	99.08	96.84	58.09	51253718	47314519(92.31%)	1910929(3.73%)	45403590(88.59%)
	ZXDb	60047950	9067240450	59668804	8924728621	0.0227	98.99	96.52	58.3	59668804	54785106(91.82%)	2649518(4.44%)	52135588(87.37%)
	ZXDc	49967050	7545024550	49659618	7442964548	0.0229	98.92	96.32	59.14	49659618	45584893(91.79%)	2300499(4.63%)	43284394(87.16%)
