# Supplementary material for: Comparative transcriptomic analysis of contrasting hybrid cultivars reveal key drought-responsive genes and metabolic pathways regulating drought stress tolerance in maize at various stages
Source: PLoS One. 2020 Oct 15;15(10):e0240468. doi: 10.1371/journal.pone.0240468 (PMC7561095; doi:10.1371/journal.pone.0240468)
Supplement: S2 Table — (XLS) [file pone.0240468.s008.xls]

## Sheet: Table S2
	S2 Table. The Spearman correlation of different samples based on FPKM values
		ZXCc	ZXCa	ZXCb	ZXDa	ZXDb	ZXDc	HNDC	HNCC	HNCB	HNDB	HNCA	HNDA	HNC4	ZXC5	ZXC6	HND4	HND5	HND6	HNC5	HNC6	HNDb	HNC3	HND1	HNC2	HND2	HNC1	HND3	HNCb	HNCc	HNDc	HNCa	HNDa	ZXDB	ZXCA	ZXCB	ZXDA	ZXDC	ZXD4	ZXD5	ZXC4	ZXD6	ZXC1	ZXCC	ZXD1	ZXC3	ZXC2	ZXD2	ZXD3
	ZXCc	1	0.9619	0.9739	0.949	0.9465	0.9575	0.9295	0.9324	0.9339	0.9353	0.9368	0.9264	0.8707	0.8748	0.8769	0.8809	0.8827	0.8803	0.8823	0.8778	0.8817	0.8775	0.8956	0.8974	0.9009	0.8976	0.9035	0.897	0.8933	0.9076	0.9046	0.9079	0.9038	0.9336	0.9271	0.9257	0.9262	0.9066	0.9082	0.9117	0.9084	0.9328	0.925	0.9263	0.93	0.9237	0.9264	0.936
	ZXCa	0.9619	1	0.9801	0.9754	0.9641	0.9606	0.9119	0.9484	0.9403	0.9442	0.9456	0.9456	0.8882	0.8958	0.8973	0.8997	0.9012	0.9008	0.9023	0.8985	0.8817	0.902	0.9181	0.9178	0.9217	0.9166	0.9201	0.921	0.9183	0.9194	0.9187	0.9218	0.9288	0.9537	0.9495	0.9476	0.9478	0.9286	0.9308	0.9336	0.9261	0.9522	0.9474	0.9496	0.9469	0.9379	0.9433	0.9484
	ZXCb	0.9739	0.9801	1	0.9666	0.9657	0.9698	0.9193	0.9484	0.9398	0.9422	0.9413	0.9391	0.8778	0.8814	0.8838	0.8857	0.8873	0.8863	0.8866	0.8838	0.8807	0.8925	0.9098	0.9102	0.9135	0.9118	0.9152	0.9072	0.9067	0.9158	0.9115	0.9182	0.9254	0.9509	0.944	0.9422	0.9432	0.9129	0.9152	0.9185	0.9143	0.9407	0.9379	0.941	0.9393	0.9326	0.9387	0.9453
	ZXDa	0.949	0.9754	0.9666	1	0.9736	0.9625	0.9199	0.9387	0.9401	0.9465	0.9455	0.9521	0.8929	0.9088	0.9113	0.917	0.9146	0.9161	0.916	0.9125	0.9014	0.9087	0.9321	0.9314	0.9347	0.9242	0.9271	0.935	0.9335	0.9297	0.9287	0.934	0.9286	0.961	0.9531	0.9516	0.9508	0.9456	0.9451	0.9483	0.9426	0.9637	0.9622	0.964	0.9613	0.951	0.9595	0.9616
	ZXDb	0.9465	0.9641	0.9657	0.9736	1	0.9721	0.9206	0.9346	0.9371	0.9383	0.9322	0.9382	0.8952	0.8991	0.9	0.9014	0.9072	0.9025	0.901	0.9004	0.8894	0.8909	0.9213	0.9222	0.924	0.9181	0.9192	0.9139	0.9145	0.9162	0.9103	0.9213	0.9225	0.9602	0.9447	0.9441	0.9436	0.9318	0.9345	0.9361	0.9386	0.9511	0.9517	0.9535	0.9565	0.9495	0.9589	0.959
	ZXDc	0.9575	0.9606	0.9698	0.9625	0.9721	1	0.9302	0.9353	0.9362	0.9376	0.9316	0.9336	0.876	0.8885	0.8913	0.8933	0.8929	0.8926	0.8909	0.8886	0.8955	0.885	0.9123	0.9149	0.9155	0.9134	0.9172	0.9058	0.9078	0.9165	0.9101	0.9198	0.9187	0.9535	0.942	0.9417	0.9419	0.923	0.9255	0.9267	0.9294	0.9441	0.9451	0.9476	0.9493	0.9487	0.9522	0.9558
	HNDC	0.9295	0.9119	0.9193	0.9199	0.9206	0.9302	1	0.9407	0.967	0.9665	0.9582	0.9548	0.8953	0.9021	0.9036	0.9201	0.9152	0.9178	0.9179	0.9163	0.9414	0.9109	0.9318	0.9345	0.9338	0.9352	0.9349	0.9379	0.9392	0.955	0.9431	0.9504	0.8731	0.9091	0.9026	0.9016	0.9012	0.8935	0.8939	0.8928	0.8954	0.9087	0.911	0.904	0.9087	0.9082	0.9107	0.9147
	HNCC	0.9324	0.9484	0.9484	0.9387	0.9346	0.9353	0.9407	1	0.973	0.9754	0.9733	0.9757	0.9039	0.9004	0.9036	0.9196	0.9198	0.9199	0.9189	0.9165	0.9041	0.9285	0.9477	0.9479	0.9526	0.95	0.9519	0.9412	0.9421	0.9457	0.9449	0.9527	0.8945	0.921	0.9173	0.9124	0.9132	0.8919	0.8918	0.8954	0.891	0.9161	0.9098	0.9165	0.9147	0.9068	0.9127	0.919
	HNCB	0.9339	0.9403	0.9398	0.9401	0.9371	0.9362	0.967	0.973	1	0.9863	0.9812	0.9798	0.9143	0.9108	0.9135	0.9308	0.9308	0.9322	0.9318	0.9293	0.9257	0.9278	0.9495	0.9516	0.954	0.9505	0.951	0.9524	0.9521	0.9594	0.9549	0.9597	0.8858	0.9198	0.9163	0.9111	0.9093	0.9016	0.9023	0.9033	0.902	0.921	0.9182	0.918	0.9206	0.9127	0.9169	0.9221
	HNDB	0.9353	0.9442	0.9422	0.9465	0.9383	0.9376	0.9665	0.9754	0.9863	1	0.9848	0.9854	0.9164	0.9157	0.9189	0.9382	0.9367	0.9375	0.9378	0.9344	0.9301	0.9342	0.9556	0.9573	0.9602	0.9542	0.9556	0.9597	0.9595	0.9637	0.9595	0.9647	0.8928	0.9253	0.9207	0.9177	0.9172	0.9084	0.9094	0.9108	0.9078	0.9279	0.925	0.9254	0.9268	0.9178	0.9231	0.9285
	HNCA	0.9368	0.9456	0.9413	0.9455	0.9322	0.9316	0.9582	0.9733	0.9812	0.9848	1	0.9827	0.9168	0.916	0.9185	0.9366	0.9347	0.9348	0.9369	0.9337	0.9217	0.9232	0.9508	0.9523	0.9551	0.9443	0.9481	0.9574	0.9534	0.9554	0.9576	0.9604	0.8875	0.9191	0.9138	0.909	0.912	0.908	0.9091	0.9109	0.9058	0.926	0.9194	0.9217	0.9216	0.9122	0.9186	0.9233
	HNDA	0.9264	0.9456	0.9391	0.9521	0.9382	0.9336	0.9548	0.9757	0.9798	0.9854	0.9827	1	0.9174	0.9186	0.9221	0.9412	0.9394	0.9412	0.9413	0.9368	0.9251	0.9346	0.9611	0.9602	0.9641	0.9528	0.9552	0.9633	0.9631	0.9606	0.9584	0.9644	0.893	0.9261	0.9207	0.9149	0.9172	0.911	0.9114	0.9144	0.9091	0.9293	0.9256	0.9294	0.9279	0.917	0.9247	0.9283
	HNC4	0.8707	0.8882	0.8778	0.8929	0.8952	0.876	0.8953	0.9039	0.9143	0.9164	0.9168	0.9174	1	0.9469	0.9437	0.953	0.9673	0.9595	0.9634	0.9666	0.8854	0.9091	0.9401	0.9391	0.9403	0.9285	0.9354	0.9253	0.9209	0.912	0.9111	0.918	0.8594	0.8864	0.8774	0.8801	0.8814	0.9205	0.9254	0.9192	0.9232	0.8996	0.8865	0.9039	0.9026	0.8913	0.8995	0.9051
	ZXC5	0.8748	0.8958	0.8814	0.9088	0.8991	0.8885	0.9021	0.9004	0.9108	0.9157	0.916	0.9186	0.9469	1	0.9844	0.9533	0.9578	0.9564	0.9584	0.9612	0.9063	0.9184	0.9422	0.9434	0.9401	0.9332	0.9382	0.9373	0.9342	0.9236	0.9228	0.9258	0.8774	0.9047	0.8999	0.9047	0.9046	0.9405	0.9425	0.9373	0.9387	0.9254	0.9143	0.926	0.9213	0.9175	0.9182	0.9234
	ZXC6	0.8769	0.8973	0.8838	0.9113	0.9	0.8913	0.9036	0.9036	0.9135	0.9189	0.9185	0.9221	0.9437	0.9844	1	0.9559	0.9566	0.9576	0.9588	0.9596	0.9054	0.9192	0.9451	0.9462	0.9438	0.9363	0.9412	0.9379	0.9351	0.9242	0.923	0.9273	0.8783	0.9064	0.901	0.9048	0.9046	0.939	0.9408	0.9374	0.9385	0.9259	0.9156	0.9276	0.9243	0.9191	0.9207	0.9253
	HND4	0.8809	0.8997	0.8857	0.917	0.9014	0.8933	0.9201	0.9196	0.9308	0.9382	0.9366	0.9412	0.953	0.9533	0.9559	1	0.9759	0.9772	0.978	0.978	0.924	0.9402	0.9665	0.9662	0.9678	0.9559	0.959	0.9573	0.9541	0.9413	0.9421	0.9477	0.8772	0.9096	0.9043	0.9061	0.9045	0.943	0.9417	0.9398	0.9399	0.9299	0.92	0.9312	0.9294	0.9212	0.9262	0.9301
	HND5	0.8827	0.9012	0.8873	0.9146	0.9072	0.8929	0.9152	0.9198	0.9308	0.9367	0.9347	0.9394	0.9673	0.9578	0.9566	0.9759	1	0.978	0.9789	0.9783	0.9122	0.9349	0.963	0.9611	0.9633	0.9508	0.9557	0.9538	0.9493	0.9342	0.9342	0.9411	0.8761	0.9085	0.9003	0.902	0.903	0.9383	0.9415	0.939	0.9378	0.9259	0.915	0.9276	0.9268	0.9171	0.9228	0.9259
	HND6	0.8803	0.9008	0.8863	0.9161	0.9025	0.8926	0.9178	0.9199	0.9322	0.9375	0.9348	0.9412	0.9595	0.9564	0.9576	0.9772	0.978	1	0.9793	0.9791	0.9163	0.9385	0.9652	0.9635	0.9645	0.9538	0.9581	0.9559	0.9533	0.9388	0.9375	0.9435	0.8762	0.9082	0.9041	0.9041	0.9032	0.939	0.9396	0.9398	0.9383	0.928	0.9176	0.9293	0.928	0.9186	0.9237	0.9267
	HNC5	0.8823	0.9023	0.8866	0.916	0.901	0.8909	0.9179	0.9189	0.9318	0.9378	0.9369	0.9413	0.9634	0.9584	0.9588	0.978	0.9789	0.9793	1	0.983	0.9181	0.9423	0.9651	0.9647	0.9647	0.953	0.9583	0.9585	0.955	0.9412	0.9412	0.9452	0.8767	0.9077	0.9034	0.9054	0.9048	0.9425	0.9423	0.9431	0.9387	0.9298	0.9177	0.9281	0.9267	0.9182	0.9221	0.9261
	HNC6	0.8778	0.8985	0.8838	0.9125	0.9004	0.8886	0.9163	0.9165	0.9293	0.9344	0.9337	0.9368	0.9666	0.9612	0.9596	0.978	0.9783	0.9791	0.983	1	0.9199	0.9418	0.9638	0.9632	0.9629	0.9544	0.9579	0.9566	0.9531	0.9413	0.9411	0.9456	0.8782	0.9064	0.9027	0.9058	0.9046	0.9429	0.9435	0.9416	0.9394	0.9272	0.9169	0.926	0.9231	0.9161	0.92	0.9246
	HNDb	0.8817	0.8817	0.8807	0.9014	0.8894	0.8955	0.9414	0.9041	0.9257	0.9301	0.9217	0.9251	0.8854	0.9063	0.9054	0.924	0.9122	0.9163	0.9181	0.9199	1	0.9142	0.9228	0.9251	0.9232	0.9253	0.9248	0.9413	0.9483	0.9615	0.9593	0.9564	0.8941	0.9039	0.9054	0.9078	0.9092	0.8982	0.8962	0.8921	0.8951	0.9009	0.9109	0.8973	0.8939	0.8943	0.8934	0.899
	HNC3	0.8775	0.902	0.8925	0.9087	0.8909	0.885	0.9109	0.9285	0.9278	0.9342	0.9232	0.9346	0.9091	0.9184	0.9192	0.9402	0.9349	0.9385	0.9423	0.9418	0.9142	1	0.9465	0.9461	0.9497	0.9597	0.9573	0.9519	0.9542	0.9488	0.9437	0.9412	0.8936	0.9138	0.9173	0.922	0.9159	0.9062	0.9046	0.9052	0.8985	0.9168	0.9156	0.9105	0.9061	0.9034	0.9038	0.912
	HND1	0.8956	0.9181	0.9098	0.9321	0.9213	0.9123	0.9318	0.9477	0.9495	0.9556	0.9508	0.9611	0.9401	0.9422	0.9451	0.9665	0.963	0.9652	0.9651	0.9638	0.9228	0.9465	1	0.9857	0.9865	0.9782	0.9793	0.9647	0.9659	0.9531	0.9526	0.9639	0.8947	0.9252	0.9217	0.9193	0.9188	0.9321	0.9312	0.935	0.9293	0.9397	0.9296	0.9464	0.9438	0.9352	0.9398	0.9416
	HNC2	0.8974	0.9178	0.9102	0.9314	0.9222	0.9149	0.9345	0.9479	0.9516	0.9573	0.9523	0.9602	0.9391	0.9434	0.9462	0.9662	0.9611	0.9635	0.9647	0.9632	0.9251	0.9461	0.9857	1	0.9868	0.9805	0.9829	0.9655	0.9667	0.9556	0.9569	0.9656	0.8956	0.9288	0.9242	0.9216	0.9211	0.9326	0.932	0.9363	0.9319	0.9437	0.9324	0.9448	0.9456	0.9405	0.9438	0.9456
	HND2	0.9009	0.9217	0.9135	0.9347	0.924	0.9155	0.9338	0.9526	0.954	0.9602	0.9551	0.9641	0.9403	0.9401	0.9438	0.9678	0.9633	0.9645	0.9647	0.9629	0.9232	0.9497	0.9865	0.9868	1	0.982	0.9834	0.9661	0.9669	0.9545	0.9561	0.9665	0.8964	0.9289	0.9246	0.9218	0.9209	0.9309	0.9296	0.935	0.9298	0.9418	0.9322	0.9449	0.9444	0.9361	0.9416	0.9439
	HNC1	0.8976	0.9166	0.9118	0.9242	0.9181	0.9134	0.9352	0.95	0.9505	0.9542	0.9443	0.9528	0.9285	0.9332	0.9363	0.9559	0.9508	0.9538	0.953	0.9544	0.9253	0.9597	0.9782	0.9805	0.982	1	0.9859	0.96	0.963	0.9584	0.9552	0.965	0.9045	0.9317	0.9313	0.9323	0.9285	0.9228	0.9221	0.926	0.9219	0.9393	0.9335	0.938	0.9389	0.9375	0.9376	0.9408
	HND3	0.9035	0.9201	0.9152	0.9271	0.9192	0.9172	0.9349	0.9519	0.951	0.9556	0.9481	0.9552	0.9354	0.9382	0.9412	0.959	0.9557	0.9581	0.9583	0.9579	0.9248	0.9573	0.9793	0.9829	0.9834	0.9859	1	0.9605	0.9616	0.957	0.9575	0.9635	0.9017	0.9296	0.9293	0.9292	0.926	0.9263	0.9265	0.9304	0.9259	0.9414	0.9308	0.9405	0.9414	0.9389	0.9378	0.944
	HNCb	0.897	0.921	0.9072	0.935	0.9139	0.9058	0.9379	0.9412	0.9524	0.9597	0.9574	0.9633	0.9253	0.9373	0.9379	0.9573	0.9538	0.9559	0.9585	0.9566	0.9413	0.9519	0.9647	0.9655	0.9661	0.96	0.9605	1	0.9846	0.9693	0.9722	0.9718	0.9054	0.9318	0.9297	0.9284	0.929	0.9286	0.9276	0.9293	0.921	0.9389	0.9392	0.9323	0.9288	0.9238	0.927	0.9318
	HNCc	0.8933	0.9183	0.9067	0.9335	0.9145	0.9078	0.9392	0.9421	0.9521	0.9595	0.9534	0.9631	0.9209	0.9342	0.9351	0.9541	0.9493	0.9533	0.955	0.9531	0.9483	0.9542	0.9659	0.9667	0.9669	0.963	0.9616	0.9846	1	0.9751	0.9769	0.9779	0.9145	0.9355	0.9361	0.9343	0.9354	0.9268	0.9247	0.9256	0.9192	0.9381	0.9424	0.9329	0.9277	0.9247	0.9271	0.93
	HNDc	0.9076	0.9194	0.9158	0.9297	0.9162	0.9165	0.955	0.9457	0.9594	0.9637	0.9554	0.9606	0.912	0.9236	0.9242	0.9413	0.9342	0.9388	0.9412	0.9413	0.9615	0.9488	0.9531	0.9556	0.9545	0.9584	0.957	0.9693	0.9751	1	0.9794	0.98	0.9043	0.9272	0.9287	0.9326	0.9282	0.9153	0.9126	0.9122	0.9104	0.9298	0.935	0.9207	0.9187	0.9178	0.918	0.9231
	HNCa	0.9046	0.9187	0.9115	0.9287	0.9103	0.9101	0.9431	0.9449	0.9549	0.9595	0.9576	0.9584	0.9111	0.9228	0.923	0.9421	0.9342	0.9375	0.9412	0.9411	0.9593	0.9437	0.9526	0.9569	0.9561	0.9552	0.9575	0.9722	0.9769	0.9794	1	0.9825	0.9174	0.9291	0.9329	0.9316	0.9321	0.9155	0.9129	0.9134	0.9096	0.9304	0.9324	0.9204	0.9169	0.9149	0.9156	0.9219
	HNDa	0.9079	0.9218	0.9182	0.934	0.9213	0.9198	0.9504	0.9527	0.9597	0.9647	0.9604	0.9644	0.918	0.9258	0.9273	0.9477	0.9411	0.9435	0.9452	0.9456	0.9564	0.9412	0.9639	0.9656	0.9665	0.965	0.9635	0.9718	0.9779	0.98	0.9825	1	0.9146	0.9337	0.933	0.9322	0.9326	0.9195	0.9167	0.9186	0.9151	0.9345	0.9362	0.9286	0.9257	0.9234	0.9268	0.93
	ZXDB	0.9038	0.9288	0.9254	0.9286	0.9225	0.9187	0.8731	0.8945	0.8858	0.8928	0.8875	0.893	0.8594	0.8774	0.8783	0.8772	0.8761	0.8762	0.8767	0.8782	0.8941	0.8936	0.8947	0.8956	0.8964	0.9045	0.9017	0.9054	0.9145	0.9043	0.9174	0.9146	1	0.9648	0.9649	0.9656	0.976	0.9152	0.9166	0.9168	0.9129	0.9376	0.9496	0.9328	0.9275	0.9314	0.9324	0.9347
	ZXCA	0.9336	0.9537	0.9509	0.961	0.9602	0.9535	0.9091	0.921	0.9198	0.9253	0.9191	0.9261	0.8864	0.9047	0.9064	0.9096	0.9085	0.9082	0.9077	0.9064	0.9039	0.9138	0.9252	0.9288	0.9289	0.9317	0.9296	0.9318	0.9355	0.9272	0.9291	0.9337	0.9648	1	0.9761	0.9747	0.9792	0.9433	0.945	0.949	0.945	0.969	0.9773	0.9628	0.9644	0.9661	0.97	0.9711
	ZXCB	0.9271	0.9495	0.944	0.9531	0.9447	0.942	0.9026	0.9173	0.9163	0.9207	0.9138	0.9207	0.8774	0.8999	0.901	0.9043	0.9003	0.9041	0.9034	0.9027	0.9054	0.9173	0.9217	0.9242	0.9246	0.9313	0.9293	0.9297	0.9361	0.9287	0.9329	0.933	0.9649	0.9761	1	0.9781	0.978	0.9389	0.9391	0.9416	0.9369	0.9643	0.9734	0.9582	0.9558	0.9587	0.957	0.9605
	ZXDA	0.9257	0.9476	0.9422	0.9516	0.9441	0.9417	0.9016	0.9124	0.9111	0.9177	0.909	0.9149	0.8801	0.9047	0.9048	0.9061	0.902	0.9041	0.9054	0.9058	0.9078	0.922	0.9193	0.9216	0.9218	0.9323	0.9292	0.9284	0.9343	0.9326	0.9316	0.9322	0.9656	0.9747	0.9781	1	0.9826	0.9452	0.946	0.9457	0.9426	0.9682	0.9777	0.9596	0.9548	0.9612	0.9579	0.9622
	ZXDC	0.9262	0.9478	0.9432	0.9508	0.9436	0.9419	0.9012	0.9132	0.9093	0.9172	0.912	0.9172	0.8814	0.9046	0.9046	0.9045	0.903	0.9032	0.9048	0.9046	0.9092	0.9159	0.9188	0.9211	0.9209	0.9285	0.926	0.929	0.9354	0.9282	0.9321	0.9326	0.976	0.9792	0.978	0.9826	1	0.943	0.9454	0.9452	0.9406	0.9659	0.9765	0.9593	0.955	0.9603	0.9589	0.9612
	ZXD4	0.9066	0.9286	0.9129	0.9456	0.9318	0.923	0.8935	0.8919	0.9016	0.9084	0.908	0.911	0.9205	0.9405	0.939	0.943	0.9383	0.939	0.9425	0.9429	0.8982	0.9062	0.9321	0.9326	0.9309	0.9228	0.9263	0.9286	0.9268	0.9153	0.9155	0.9195	0.9152	0.9433	0.9389	0.9452	0.943	1	0.9824	0.9776	0.9775	0.9695	0.9583	0.9689	0.9653	0.9614	0.9611	0.9642
	ZXD5	0.9082	0.9308	0.9152	0.9451	0.9345	0.9255	0.8939	0.8918	0.9023	0.9094	0.9091	0.9114	0.9254	0.9425	0.9408	0.9417	0.9415	0.9396	0.9423	0.9435	0.8962	0.9046	0.9312	0.932	0.9296	0.9221	0.9265	0.9276	0.9247	0.9126	0.9129	0.9167	0.9166	0.945	0.9391	0.946	0.9454	0.9824	1	0.9778	0.9786	0.9689	0.9582	0.9701	0.9651	0.962	0.9613	0.9646
	ZXC4	0.9117	0.9336	0.9185	0.9483	0.9361	0.9267	0.8928	0.8954	0.9033	0.9108	0.9109	0.9144	0.9192	0.9373	0.9374	0.9398	0.939	0.9398	0.9431	0.9416	0.8921	0.9052	0.935	0.9363	0.935	0.926	0.9304	0.9293	0.9256	0.9122	0.9134	0.9186	0.9168	0.949	0.9416	0.9457	0.9452	0.9776	0.9778	1	0.9779	0.9722	0.9606	0.9702	0.9689	0.9652	0.9666	0.9687
	ZXD6	0.9084	0.9261	0.9143	0.9426	0.9386	0.9294	0.8954	0.891	0.902	0.9078	0.9058	0.9091	0.9232	0.9387	0.9385	0.9399	0.9378	0.9383	0.9387	0.9394	0.8951	0.8985	0.9293	0.9319	0.9298	0.9219	0.9259	0.921	0.9192	0.9104	0.9096	0.9151	0.9129	0.945	0.9369	0.9426	0.9406	0.9775	0.9786	0.9779	1	0.9659	0.9563	0.9661	0.966	0.9648	0.9658	0.968
	ZXC1	0.9328	0.9522	0.9407	0.9637	0.9511	0.9441	0.9087	0.9161	0.921	0.9279	0.926	0.9293	0.8996	0.9254	0.9259	0.9299	0.9259	0.928	0.9298	0.9272	0.9009	0.9168	0.9397	0.9437	0.9418	0.9393	0.9414	0.9389	0.9381	0.9298	0.9304	0.9345	0.9376	0.969	0.9643	0.9682	0.9659	0.9695	0.9689	0.9722	0.9659	1	0.9794	0.9789	0.9789	0.9804	0.9785	0.9798
	ZXCC	0.925	0.9474	0.9379	0.9622	0.9517	0.9451	0.911	0.9098	0.9182	0.925	0.9194	0.9256	0.8865	0.9143	0.9156	0.92	0.915	0.9176	0.9177	0.9169	0.9109	0.9156	0.9296	0.9324	0.9322	0.9335	0.9308	0.9392	0.9424	0.935	0.9324	0.9362	0.9496	0.9773	0.9734	0.9777	0.9765	0.9583	0.9582	0.9606	0.9563	0.9794	1	0.9693	0.9706	0.9739	0.9725	0.9716
	ZXD1	0.9263	0.9496	0.941	0.964	0.9535	0.9476	0.904	0.9165	0.918	0.9254	0.9217	0.9294	0.9039	0.926	0.9276	0.9312	0.9276	0.9293	0.9281	0.926	0.8973	0.9105	0.9464	0.9448	0.9449	0.938	0.9405	0.9323	0.9329	0.9207	0.9204	0.9286	0.9328	0.9628	0.9582	0.9596	0.9593	0.9689	0.9701	0.9702	0.9661	0.9789	0.9693	1	0.9811	0.9773	0.9783	0.9797
	ZXC3	0.93	0.9469	0.9393	0.9613	0.9565	0.9493	0.9087	0.9147	0.9206	0.9268	0.9216	0.9279	0.9026	0.9213	0.9243	0.9294	0.9268	0.928	0.9267	0.9231	0.8939	0.9061	0.9438	0.9456	0.9444	0.9389	0.9414	0.9288	0.9277	0.9187	0.9169	0.9257	0.9275	0.9644	0.9558	0.9548	0.955	0.9653	0.9651	0.9689	0.966	0.9789	0.9706	0.9811	1	0.9816	0.9821	0.9817
	ZXC2	0.9237	0.9379	0.9326	0.951	0.9495	0.9487	0.9082	0.9068	0.9127	0.9178	0.9122	0.917	0.8913	0.9175	0.9191	0.9212	0.9171	0.9186	0.9182	0.9161	0.8943	0.9034	0.9352	0.9405	0.9361	0.9375	0.9389	0.9238	0.9247	0.9178	0.9149	0.9234	0.9314	0.9661	0.9587	0.9612	0.9603	0.9614	0.962	0.9652	0.9648	0.9804	0.9739	0.9773	0.9816	1	0.9843	0.9824
	ZXD2	0.9264	0.9433	0.9387	0.9595	0.9589	0.9522	0.9107	0.9127	0.9169	0.9231	0.9186	0.9247	0.8995	0.9182	0.9207	0.9262	0.9228	0.9237	0.9221	0.92	0.8934	0.9038	0.9398	0.9438	0.9416	0.9376	0.9378	0.927	0.9271	0.918	0.9156	0.9268	0.9324	0.97	0.957	0.9579	0.9589	0.9611	0.9613	0.9666	0.9658	0.9785	0.9725	0.9783	0.9821	0.9843	1	0.9845
	ZXD3	0.936	0.9484	0.9453	0.9616	0.959	0.9558	0.9147	0.919	0.9221	0.9285	0.9233	0.9283	0.9051	0.9234	0.9253	0.9301	0.9259	0.9267	0.9261	0.9246	0.899	0.912	0.9416	0.9456	0.9439	0.9408	0.944	0.9318	0.93	0.9231	0.9219	0.93	0.9347	0.9711	0.9605	0.9622	0.9612	0.9642	0.9646	0.9687	0.968	0.9798	0.9716	0.9797	0.9817	0.9824	0.9845	1
	The first row and the first column are the sample names, and the values in the table are the correlation coefficients of the two samples. The larger values mean greater correlation between two samples, that is the closer they are.
