# Supplementary material for: Comparative transcriptomic analysis of contrasting hybrid cultivars reveal key drought-responsive genes and metabolic pathways regulating drought stress tolerance in maize at various stages
Source: PLoS One. 2020 Oct 15;15(10):e0240468. doi: 10.1371/journal.pone.0240468 (PMC7561095; doi:10.1371/journal.pone.0240468)
Supplement: S3 Table — (XLS) [file pone.0240468.s009.xls]

## Sheet: V12_Cluster6
	S3 Table. The DEGs divided into cluster 6 of V12 stage in ND476
	Gene_id	Gene name	Gene description	FC(ND1_Tre/ND1_Con)	Log2FC(ND1_Tre/ND1_Con)	Pvalue	Significant	Regulate	NDCa	NDCb	NDCc	NDDa	NDDb	NDDc	ND1_Con	ND1_Tre
	Zm00001d049303		O-methyltransferase ZRP4	3.109	1.63651	3.02e-08	yes	up	45.66	38.59	56.5	102.39	272.44	147.3	46.9167	174.043
	Zm00001d024211		Alpha-humulene/(-)-(E)-beta-caryophyllene synthase	3.694	1.88519	4.29e-06	yes	up	2.02	1.82	0.72	2.91	11.78	24.61	1.52	13.1
	Zm00001d036370	chitinase2	Chitinase2	3.487	1.80208	1.17e-05	yes	up	12.49	8.77	5.89	9.74	134.9	85.09	9.05	76.5767
	Zm00001d024207	TPS6	Alpha-humulene/(-)-(E)-beta-caryophyllene synthase	3.528	1.81898	1.49e-05	yes	up	0.25	0.06	0.51	0.65	4.15	7.55	0.273333	4.11667
	Zm00001d043190		-	3.177	1.66755	6.72e-05	yes	up	3.14	1.45	0.73	23.84	19.47	3.14	1.77333	15.4833
	Zm00001d018220	glutathione transferase24	glutathione transferase24	2.519	1.33271	7.99e-05	yes	up	5.2	6.04	5.12	23.06	15.13	9.53	5.45333	15.9067
	Zm00001d052224		Wound/stress protein	2.428	1.27976	0.000105723	yes	up	8.41	4.63	4.88	10.73	22.47	20.18	5.97333	17.7933
	Zm00001d022035		Cysteine proteinases superfamily protein	2.117	1.08228	0.000137222	yes	up	7.12	5.85	9.06	18.3	22.06	20.23	7.34333	20.1967
	Zm00001d004344		Natterin-4	2.557	1.35448	0.000149955	yes	up	1852.38	618.87	1045.33	2804.17	6105.22	3130.13	1172.19	4013.17
	Zm00001d011847	bHLH-transcription factor 54	Putative HLH DNA-binding domain superfamily protein	2.767	1.46833	0.000175399	yes	up	59.55	9.8	30.63	204.58	118.37	74.75	33.3267	132.567
	Zm00001d031158	pathogenesis related protein5	pathogenesis related protein5	2.656	1.4093	0.00019883	yes	up	188.71	56.28	84.54	188.93	561.37	514.09	109.843	421.463
	Zm00001d048950	GRMZM2G117942	Hevein-like preproprotein	2.73	1.44897	0.000238057	yes	up	23.82	8.08	7.7	22.47	76.88	80.08	13.2	59.81
	Zm00001d024497		ABC transporter G family member 14	2.549	1.35002	0.000276164	yes	up	4.85	1.48	2.13	9.18	9.7	12.3	2.82	10.3933
	Zm00001d047573		F-box protein	2.681	1.42302	0.000304624	yes	up	2.65	1.5	1.14	2.64	12.97	7.64	1.76333	7.75
	Zm00001d011198		-	2.819	1.49507	0.000362523	yes	up	1.15	1.54	1.58	1.5	27.46	3.41	1.42333	10.79
	Zm00001d048129		Metal transporter Nramp3	2.421	1.27572	0.000411404	yes	up	18.99	13.39	15.21	66.46	59.42	18.38	15.8633	48.0867
	Zm00001d025352		Ferredoxin-3 chloroplastic	2.795	1.48294	0.000414547	yes	up	3.36	1.38	1.4	4.44	45.33	5.02	2.04667	18.2633
	Zm00001d043988	chitinase chem5	chitinase chem5	2.541	1.34568	0.000442447	yes	up	163.05	90.47	94.13	134.36	813.94	354.67	115.883	434.323
	Zm00001d016542		FAD/NAD(P)-binding oxidoreductase	2.026	1.01876	0.000509541	yes	up	1972.52	1027.31	1594.01	3667.1	3253.41	2986.78	1531.28	3302.43
	Zm00001d033846		-	2.64	1.40061	0.000575423	yes	up	107.67	33.97	28.52	388.42	241.42	123.37	56.72	251.07
	Zm00001d024210	terpene synthase11	terpene synthase6	2.667	1.41508	0.000576226	yes	up	4.37	6.79	0.79	7.43	19.06	35.38	3.98333	20.6233
	Zm00001d026720		-	1.756	0.81225	0.00058329	yes	up	29.18	34.49	34.85	36.57	85.4	50.55	32.84	57.5067
	Zm00001d003712	abscisic acid stress ripening3	abscisic acid stress ripening3	2.244	1.16588	0.000732148	yes	up	378.83	283.59	431.79	489.08	1822.72	682.03	364.737	997.943
	Zm00001d004346		Natterin-4	2.182	1.12565	0.000932065	yes	up	1364.01	592.75	927.11	1854.2	3989.88	1749.71	961.29	2531.26
	Zm00001d049178		Pyridoxal phosphate (PLP)-dependent transferases superfamily protein	2.61	1.38384	0.000957797	yes	up	0.76	0.24	0.41	0.66	11.3	1.63	0.47	4.53
	Zm00001d027601		cytochrome P450 family 96 subfamily A polypeptide 1	2.503	1.32354	0.000982976	yes	up	17.71	14.36	11.7	16.77	138.55	29.14	14.59	61.4867
	Zm00001d009309		Xyloglucan endotransglucosylase/hydrolase protein 14	0.433	-1.20708	0.00116448	yes	down	16.41	8.48	6.3	3.36	2.07	4.27	10.3967	3.23333
	Zm00001d044017		Probable plastid-lipid-associated protein 14 chloroplastic	2.368	1.24364	0.00128145	yes	up	64.76	28.95	37.39	233.26	139.74	53.6	43.7	142.2
	Zm00001d029339		Transcription factor bHLH47	2.165	1.11445	0.00139701	yes	up	41.29	21.13	29.25	93.9	103.65	38.85	30.5567	78.8
	Zm00001d042684		Protein NRT1/ PTR FAMILY 5.10	2.438	1.28565	0.00194244	yes	up	5.77	2.52	5.91	44.9	9.92	5.67	4.73333	20.1633
	Zm00001d029218		Protein SRG1	1.806	0.852497	0.00208567	yes	up	32.81	20.51	35.21	50.9	70.9	47.29	29.51	56.3633
	Zm00001d047744		jasmonate-regulated gene 21	2.077	1.05454	0.00215775	yes	up	6.01	2.79	5.86	7	12.87	15.95	4.88667	11.94
	Zm00001d039640		Double Clp-N motif-containing P-loop nucleoside triphosphate hydrolases superfamily protein	2.372	1.24618	0.00222325	yes	up	2.71	2.19	2.49	3	30.31	5.95	2.46333	13.0867
	Zm00001d027524		Basic endochitinase B	2.19	1.13062	0.00239345	yes	up	44.11	31.81	32.84	36.66	194.05	78.77	36.2533	103.16
	Zm00001d034035	glutathione transporter1	glutathione transporter1	2.296	1.19934	0.00248334	yes	up	111.35	40.6	49.45	390.56	186.26	90.37	67.1333	222.397
	Zm00001d048949	pco080661a	Hevein-like preproprotein	2.373	1.24693	0.00280689	yes	up	33.24	8.52	4.55	19.93	103.04	108.98	15.4367	77.3167
	Zm00001d032036		Probable carboxylesterase 8	1.987	0.990534	0.00284079	yes	up	36.17	13.4	26.57	44.7	70.01	59.05	25.38	57.92
	Zm00001d014820		GDSL esterase/lipase	2.34	1.22664	0.00304492	yes	up	7.19	2.6	1.96	5.47	38.42	9.36	3.91667	17.75
	Zm00001d004348		Natterin-4	2.18	1.12458	0.00320176	yes	up	1875.15	458.42	675.12	2080.94	4363.15	2670.06	1002.9	3038.05
	Zm00001d042279		Probable beta-14-xylosyltransferase IRX10L	1.674	0.743681	0.00345559	yes	up	15.34	14.36	19.4	18.08	36.94	28.19	16.3667	27.7367
	Zm00001d040190		hydroxyproline-rich glycoprotein family protein	2.254	1.17249	0.00352169	yes	up	273	210.29	282.88	206.88	2043.91	485.63	255.39	912.14
	Zm00001d052108		UMP-CMP kinase family protein%3B UMP-CMP kinase family protein isoform 1%3B UMP-CMP kinase family protein isoform 2%3B UMP-CMP kinase family protein isoform 3%3B UMP-CMP kinase family protein isoform 4	2.198	1.13643	0.00386993	yes	up	28.89	18.73	20.92	21.88	156.91	39.59	22.8467	72.7933
	Zm00001d002928		DUF740 family protein	2.317	1.21205	0.00390548	yes	up	2.2	1.6	2.92	1.45	34.97	4.28	2.24	13.5667
	Zm00001d029777		Protein EXORDIUM-like 5	0.553	-0.854838	0.00390871	yes	down	11.99	8.17	11.38	3.96	5	6.02	10.5133	4.99333
	Zm00001d024852	1-aminocyclopropane-1-carboxylate oxidase3	1-aminocyclopropane-1-carboxylate oxidase3	0.514	-0.960314	0.00400063	yes	down	3.04	12.83	5.34	1.49	1.27	8.96	7.07	3.90667
	Zm00001d050021	abscisic acid 8'-hydroxylase3	abscisic acid 8'-hydroxylase3	2.172	1.11885	0.00412559	yes	up	7.7	0.76	4.84	18.03	276.37	68.5	4.43333	120.967
	Zm00001d049692	MADS-transcription factor 32	Agamous-like MADS-box protein AGL12	1.84	0.879725	0.00429167	yes	up	34.95	18.19	36.95	58.38	48.69	68.67	30.03	58.58
	Zm00001d003379	pathogenesis-related protein2	Major latex protein 22%3B Pathogenesis-related protein 2	1.629	0.704132	0.00471994	yes	up	10.83	10.55	12.06	12.45	21.6	20.51	11.1467	18.1867
	Zm00001d038915		Putative WAK receptor-like protein kinase family protein	2.265	1.17979	0.00497564	yes	up	4.41	0.58	1.07	32.25	5.6	2.21	2.02	13.3533
	Zm00001d031749		Pyridoxal phosphate (PLP)-dependent transferases superfamily protein	2.012	1.0088	0.00499153	yes	up	135.16	135.09	157.95	135.6	673.25	241.07	142.733	349.973
	Zm00001d026721		-	1.823	0.866542	0.00509698	yes	up	30.79	24.41	14.49	34.16	51.05	51.68	23.23	45.63
	Zm00001d049643		zinc finger (C3HC4-type RING finger) family protein	1.975	0.982183	0.00635877	yes	up	4.89	4.99	4.83	5.69	19.9	8.24	4.90333	11.2767
	Zm00001d050893	NAC-transcription factor 40	NAC domain-containing protein 79	2.129	1.09023	0.00695349	yes	up	12.1	8.74	9.68	7.86	75.47	17.92	10.1733	33.75
	Zm00001d037684		-	2.186	1.12817	0.00717006	yes	up	37.42	42.32	42.12	19.01	499.99	133.9	40.62	217.633
	Zm00001d010373		Stem glycoprotein	2.017	1.01256	0.00741064	yes	up	206.71	44.9	86.16	286.85	325.28	272.5	112.59	294.877
	Zm00001d033924		-	1.931	0.949273	0.00811023	yes	up	95.34	35.94	77.3	216.54	113.22	121.89	69.5267	150.55
	Zm00001d052532		Major facilitator superfamily protein	2.125	1.08771	0.00843943	yes	up	68.7	10.72	15.6	255.62	347.13	89.36	31.6733	230.703
	Zm00001d043551	dehydrin6	dehydrin6	1.919	0.939992	0.00889128	yes	up	127.79	111.09	119.13	106.88	542.09	195.86	119.337	281.61
	Zm00001d014282		-	2.122	1.08562	0.00928504	yes	up	4.3	4.86	2.06	11.97	48.88	4.31	3.74	21.72
	Zm00001d023769		Delta(12)-fatty-acid desaturase	2.121	1.08449	0.00934956	yes	up	4.95	0.96	0.49	5.82	9.93	9.76	2.13333	8.50333
	Zm00001d037724	gibberellin 2-oxidase6	Gibberellin 2-beta-dioxygenase	2.121	1.08465	0.00958353	yes	up	1.45	0.23	2.56	3.27	13.72	1.32	1.41333	6.10333
	Zm00001d053007		-	1.957	0.968998	0.0101262	yes	up	12.73	1.34	3.17	22.07	432.68	61.26	5.74667	172.003
	Zm00001d039866		Triosephosphate isomerase	1.659	0.729942	0.01038	yes	up	23.47	13.03	20.4	34.72	30.31	32.26	18.9667	32.43
	Zm00001d024778	NaCl stress protein1	Hydrophobic protein RCI2B	2.069	1.04874	0.0110777	yes	up	234.92	140.09	335.45	397.42	1092.99	951.4	236.82	813.937
	Zm00001d047447		Phosphoinositide phospholipase C 2	1.984	0.988227	0.0119303	yes	up	5.47	1.17	2.86	10.89	8.73	5.46	3.16667	8.36
	Zm00001d021299		Phosphatase DCR2	2.047	1.03355	0.0119421	yes	up	3.6	9.1	4.63	3.93	41.48	9.2	5.77667	18.2033
	Zm00001d046474		-	1.577	0.657321	0.0122195	yes	up	18.73	17.65	26.28	34.62	34.89	27.77	20.8867	32.4267
	Zm00001d033484		HSP20-like chaperones superfamily protein	1.84	0.879396	0.0123009	yes	up	208.62	47.21	159.46	181.45	752.46	254.96	138.43	396.29
	Zm00001d017275		phenylalanine ammonia lyase9	1.634	0.708303	0.012685	yes	up	253.11	144.93	165.36	270.44	407.19	292.23	187.8	323.287
	Zm00001d052375		Protein kinase APK1B chloroplast	2.007	1.00477	0.0129029	yes	up	27.24	7.02	19.14	22.55	108.16	29.66	17.8	53.4567
	Zm00001d007363		BRASSINOSTEROID INSENSITIVE 1-associated receptor kinase 1	2.039	1.02811	0.0143953	yes	up	3.59	0.45	0.4	3.64	6.08	9.53	1.48	6.41667
	Zm00001d019933		-	2.023	1.01621	0.015007	yes	up	1.02	0.77	0.25	2.58	5.57	2.3	0.68	3.48333
	Zm00001d053733		Putative O-Glycosyl hydrolase superfamily protein	1.964	0.973689	0.0156015	yes	up	10.5	5.63	5.96	6.05	44.9	13.43	7.36333	21.46
	Zm00001d039935	heat shock protein17.2	heat shock protein17.2	1.934	0.951373	0.0162403	yes	up	0.35	1.65	0.97	0.16	25.14	2.56	0.99	9.28667
	Zm00001d023529	abscisic acid stress ripening1	abscisic acid stress ripening1	1.953	0.966012	0.0166179	yes	up	252.45	118.41	159.68	200.49	3494.77	513.31	176.847	1402.86
	Zm00001d032330		Pyrophosphate-energized vacuolar membrane proton pump 1	1.988	0.991553	0.0173603	yes	up	5.01	0.93	0.18	7.75	17.86	4.89	2.04	10.1667
	Zm00001d016720		Serine decarboxylase	1.884	0.913923	0.0175836	yes	up	55.48	70.63	96.18	67.25	386.12	87.81	74.0967	180.393
	Zm00001d012391		Delta 1-pyrroline-5-carboxylate synthetase isoform 1%3B Delta 1-pyrroline-5-carboxylate synthetase isoform 2	1.773	0.82647	0.0187358	yes	up	98.6	104.72	135.33	104.17	429.16	150.53	112.883	227.953
	Zm00001d027887		Catalytic/ hydrolase	1.744	0.802136	0.0191043	yes	up	25.28	11.52	14.68	18.76	47.23	37.92	17.16	34.6367
	Zm00001d041853	myb transcription factor8	myb transcription factor8	1.79	0.840024	0.0191318	yes	up	11.45	5.44	4.97	8.98	21.46	16.05	7.28667	15.4967
	Zm00001d027533		LysM domain-containing GPI-anchored protein 2	1.692	0.758602	0.019914	yes	up	13.13	9.7	11.44	10.7	35.28	18.06	11.4233	21.3467
	Zm00001d019060	deoxy xylulose synthase 2	deoxy xylulose synthase 2	1.925	0.945029	0.0200232	yes	up	18.4	5.19	14.43	39.99	57.4	8.38	12.6733	35.2567
	Zm00001d022163		Pheromone receptor	1.862	0.896871	0.0212488	yes	up	5.06	1.91	3.4	4.46	15.27	5.91	3.45667	8.54667
	Zm00001d031152		Osmotin-like protein OSM34	1.94	0.955754	0.0219581	yes	up	5.92	1.27	0.21	11.58	5.89	17.33	2.46667	11.6
	Zm00001d049111		Cysteine proteinase inhibitor 5	1.75	0.807626	0.0245844	yes	up	16.15	15.16	21.94	19.77	64.97	23.11	17.75	35.95
	Zm00001d009666		NAD(P)-binding Rossmann-fold superfamily protein	1.817	0.861794	0.0256788	yes	up	4.96	2.28	2.39	3.24	13.52	9.35	3.21	8.70333
	Zm00001d034978		Farnesylated protein 2	1.889	0.917692	0.0260146	yes	up	310.22	136.29	237.1	227.62	2888.37	554.18	227.87	1223.39
	Zm00001d052841	Caffeoyl CoA O-methyltransferase4	Caffeoyl-CoA O-methyltransferase 1	1.903	0.928193	0.026572	yes	up	6.14	0.55	0.74	2.78	21.98	10.4	2.47667	11.72
	Zm00001d000824		-	1.659	0.730249	0.0269173	yes	up	16.73	7.47	14.53	14.74	31.38	25.83	12.91	23.9833
	Zm00001d037653		Xylanase inhibitor protein 1	1.902	0.927324	0.0271405	yes	up	3.22	1.06	1.7	1.15	20.36	3.29	1.99333	8.26667
	Zm00001d022036		Cysteine proteinases superfamily protein	1.675	0.743866	0.0283717	yes	up	7	6.3	8.17	18.05	7.51	11.33	7.15667	12.2967
	Zm00001d012738		alpha/beta-Hydrolases superfamily protein	1.818	0.862107	0.0298619	yes	up	4.77	0.65	0.85	27.12	11.68	3.77	2.09	14.19
	Zm00001d014377	ARF-transcription factor 18	Auxin response factor 18	1.678	0.746338	0.0299551	yes	up	17.5	8.45	14.02	11.68	37.92	25.84	13.3233	25.1467
	Zm00001d024960		Bowman-Birk type trypsin inhibitor	1.88	0.910842	0.0300085	yes	up	8.9	1.95	0.52	5.45	26.68	13.69	3.79	15.2733
	Zm00001d027525		Basic endochitinase B	1.727	0.78832	0.0304729	yes	up	136.14	51.68	68.72	95.03	288.69	149.76	85.5133	177.827
	Zm00001d038300		Putative cytochrome P450 superfamily protein	1.774	0.826782	0.0307505	yes	up	3.4	1.54	1.34	1.14	53.94	7.11	2.09333	20.73
	Zm00001d008377		Putative alcohol dehydrogenase superfamily protein	1.738	0.797104	0.0309542	yes	up	35.39	36.75	45.27	28.62	159.76	55.49	39.1367	81.29
	Zm00001d031562	ras-related protein11G1	Ras-related protein RABA6a	1.506	0.590778	0.0311565	yes	up	1.75	2.91	4.05	3.6	5.74	5.16	2.90333	4.83333
	Zm00001d027355		RHOMBOID-like protein 3	0.561	-0.833741	0.0312104	yes	down	24.54	9.78	6.49	3.46	7.03	7.5	13.6033	5.99667
	Zm00001d006106	NAC-transcription factor 35	NAC domain-containing protein 18	1.857	0.892772	0.0317237	yes	up	2.96	2.12	3.16	1.67	19.31	3.74	2.74667	8.24
	Zm00001d003190	chitinase A1	Endochitinase A	1.768	0.822449	0.0319459	yes	up	4.68	1.24	0.71	1.54	46.67	17.46	2.21	21.89
	Zm00001d036366	GRMZM2G145518	Basic endochitinase B	1.748	0.805406	0.0325684	yes	up	5.98	1.09	0.8	3.19	74.99	13.97	2.62333	30.7167
	Zm00001d029365		Non-specific lipid transfer protein-like 1	1.777	0.82924	0.0334622	yes	up	52.14	41.71	50.93	31.41	244.11	71.64	48.26	115.72
	Zm00001d010730	TCP-transcription factor 7	Transcription factor TCP5	0.592	-0.756357	0.0334651	yes	down	14.95	12.98	10.12	5.35	2.64	9.85	12.6833	5.94667
	Zm00001d024027	proline rich cell wall protein1	proline rich cell wall protein1	1.711	0.774881	0.0342043	yes	up	922.77	622.73	505.47	664.63	2640.36	896.53	683.657	1400.51
	Zm00001d023768		Delta(12)-fatty-acid desaturase	1.836	0.876262	0.0358193	yes	up	5.89	0.59	0.27	3.77	12.91	12.4	2.25	9.69333
	Zm00001d048503		alpha/beta-Hydrolases superfamily protein	1.559	0.640326	0.0374982	yes	up	56.72	39.38	43.37	40.17	113.56	74.56	46.49	76.0967
	Zm00001d039936		17.4 kDa class I heat shock protein	1.769	0.822879	0.0411691	yes	up	3.99	7.96	4.24	0.29	76.81	10.56	5.39667	29.22
	Zm00001d044769		-	0.601	-0.734428	0.0418496	yes	down	404.76	233.35	161.34	79.89	66.31	191.08	266.483	112.427
	Zm00001d045864		65-kDa microtubule-associated protein 1	1.541	0.623417	0.0426226	yes	up	33.04	31.23	34.68	26.84	71.44	41.27	32.9833	46.5167
	Zm00001d030548		2-oxoglutarate (2OG) and Fe(II)-dependent oxygenase superfamily protein	1.696	0.762524	0.0433197	yes	up	5.22	3.2	1.75	3.56	7.99	9.29	3.39	6.94667
	Zm00001d019704		-	1.79	0.840136	0.0437737	yes	up	25.84	27.67	57.41	14.67	252.95	53.33	36.9733	106.983
	Zm00001d004342		Natterin-4	1.778	0.83005	0.0452537	yes	up	1735.6	186.41	237.64	1854.94	4769.88	2691.27	719.883	3105.36
	Zm00001d032253		Type IV inositol polyphosphate 5-phosphatase 9	1.77	0.82407	0.0465107	yes	up	17.08	15.01	8.34	10.4	89.34	10.25	13.4767	36.6633
	Zm00001d034807		Late embryogenesis abundant protein group 2	1.709	0.773406	0.0476404	yes	up	106.78	76.56	82.38	65.81	390.46	90.13	88.5733	182.133
	Zm00001d040705		Peroxidase 64	1.762	0.816955	0.0485435	yes	up	9.01	2.97	1.53	3.73	19.92	13.32	4.50333	12.3233

## Sheet: VT_Cluster3
	S3 Table. The DEGs divided into cluster 3 of VT stage in ND476.
	Gene_id	Gene name	Gene description	FC(ND2_Tre/ND2_Con)	Log2FC(ND2_Tre/ND2_Con)	Pvalue	Significant	Regulate	NDCA	NDCB	NDCC	NDDA	NDDB	NDDC	ND2_Con	ND2_Tre
	Zm00001d012391		Delta 1-pyrroline-5-carboxylate synthetase isoform 1%3B Delta 1-pyrroline-5-carboxylate synthetase isoform 2	2.754	1.46173	2.49837e-07	yes	up	23.3	16.3	13.42	130.05	49.96	75.28	17.6733	85.0967
	Zm00001d052213		Probable pectin methyltransferase QUA2	2.439	1.28643	5.08737e-06	yes	up	1.01	1.81	0.49	4.19	3.7	5.38	1.10333	4.42333
	Zm00001d031749		Pyridoxal phosphate (PLP)-dependent transferases superfamily protein	1.88	0.910517	2.24888e-05	yes	up	39.91	34.7	29.8	94.31	62.48	100.46	34.8033	85.75
	Zm00001d041800		BTB/POZ domain-containing protein	2.279	1.18812	5.67448e-05	yes	up	0.36	1.24	0.54	2.76	3.29	3.92	0.713333	3.32333
	Zm00001d041590	rotten ear2	Boron transporter 1	1.861	0.896138	0.000315759	yes	up	1.42	1.3	0.73	2.37	2.79	3.73	1.15	2.96333
	Zm00001d020032		Probable carboxylesterase 15	2.165	1.11432	0.000391673	yes	up	1.16	0.35	0.62	5.24	1.87	5.05	0.71	4.05333
	Zm00001d031657		Probable inactive purple acid phosphatase 27	1.661	0.731656	0.00052972	yes	up	237.16	305.08	159.13	440.01	385.34	559.16	233.79	461.503
	Zm00001d027332		Nonspecific lipid-transfer protein	1.727	0.788055	0.000565141	yes	up	164.52	153.25	102.36	263.74	314.7	410.12	140.043	329.52
	Zm00001d037434		Galactan beta-14-galactosyltransferase GALS1	2.036	1.02569	0.00103774	yes	up	0.83	0.49	0.26	1.8	1.06	4.06	0.526667	2.30667
	Zm00001d022630	knotted1 induced1	knotted1 induced1	1.837	0.877282	0.00127586	yes	up	1005.41	1848.42	1046.68	2217.83	2943.67	5489.73	1300.17	3550.41
	Zm00001d021781		Organic cation/carnitine transporter 3	0.533	-0.908815	0.00134943	yes	down	2.25	1.76	1.47	0.67	1.06	0.97	1.82667	0.9
	Zm00001d037680		Vegetative storage protein 2	1.66	0.731172	0.00153673	yes	up	44.39	67.84	35.16	78.01	115.57	127.33	49.13	106.97
	Zm00001d025847		Beta-glucosidase 47	1.795	0.843791	0.00172071	yes	up	7.93	9.74	4.68	15.05	12.62	30.47	7.45	19.38
	Zm00001d005392		Lecithin-cholesterol acyltransferase-like 1	1.979	0.98467	0.00172825	yes	up	0.48	0.55	0.2	0.61	1.96	4.14	0.41	2.23667
	Zm00001d028565		-	1.915	0.937667	0.00250279	yes	up	0.63	0.91	0.38	1.01	2.31	3.46	0.64	2.26
	Zm00001d027893	lipoxygenase9	lipoxygenase9	1.687	0.754632	0.0028371	yes	up	3.02	3.52	2.75	4.66	6.1	9.4	3.09667	6.72
	Zm00001d048709	benzoxazinless1	benzoxazinless1	1.853	0.889828	0.00340486	yes	up	0.14	0.38	0.07	1.58	2.04	0.41	0.196667	1.34333
	Zm00001d038065		Annexin D4	1.87	0.902899	0.00390623	yes	up	2.44	2.88	1.96	3.34	5.47	17.79	2.42667	8.86667
	Zm00001d049476		Z1A alpha zein protein	1.836	0.876929	0.00426245	yes	up	2.6	2.02	1.32	6.96	3.82	4.36	1.98	5.04667
	Zm00001d013168		Probable xyloglucan glycosyltransferase 12	1.771	0.82423	0.0045322	yes	up	0.03	0.04	0.09	0.24	0.12	1.24	0.0533333	0.533333
	Zm00001d053733		Putative O-Glycosyl hydrolase superfamily protein	1.822	0.865231	0.00475092	yes	up	1.69	2.9	0.63	4.98	6.74	4.32	1.74	5.34667
	Zm00001d006177	generative cell specific1	Protein HAPLESS 2	1.692	0.758516	0.00476571	yes	up	1.53	1.86	0.92	2.81	2.55	5.12	1.43667	3.49333
	Zm00001d045864		65-kDa microtubule-associated protein 1	1.529	0.612707	0.0048707	yes	up	10.41	8.43	10.3	17.65	14.72	12.94	9.71333	15.1033
	Zm00001d025958		Aldehyde dehydrogenase	1.783	0.834361	0.00519468	yes	up	0.19	0.2	0.28	0.23	0.93	3.85	0.223333	1.67
	Zm00001d048634	benzoxazinone synthesis6	DIBOA-glucoside dioxygenase BX6	1.737	0.796438	0.0052695	yes	up	32.85	50.78	12.5	71.22	60.85	117.4	32.0433	83.1567
	Zm00001d002000	lipoxygenase6	lipoxygenase6	1.75	0.807648	0.00573972	yes	up	118.47	179.66	95.96	241.07	183.96	620.03	131.363	348.353
	Zm00001d032681	Homeobox-transcription factor 69	Homeobox-leucine zipper protein REVOLUTA	1.692	0.75872	0.0057978	yes	up	1.07	1.33	0.62	1.78	1.91	3.82	1.00667	2.50333
	Zm00001d016542		FAD/NAD(P)-binding oxidoreductase	1.768	0.822151	0.00633344	yes	up	225.94	304.15	102.35	262.13	513.02	1037.85	210.813	604.333
	Zm00001d043538	BURP domain-containing protein-RD22-like2	BURP domain protein RD22	1.739	0.798431	0.00667261	yes	up	76.41	92.08	65.67	100.95	152.08	395.09	78.0533	216.04
	Zm00001d044045		GDSL esterase/lipase	1.728	0.788986	0.00697738	yes	up	14.62	13.88	6.68	18.13	20.84	54.54	11.7267	31.17
	Zm00001d037681		Vegetative storage protein 2	1.793	0.842412	0.00724017	yes	up	50.23	75.68	12.7	44.16	354.4	160.11	46.2033	186.223
	Zm00001d019312	beta glucosidase aggregating factor1	beta glucosidase aggregating factor1	1.764	0.818579	0.00814338	yes	up	0.72	2.29	1.43	2.22	3.34	19.57	1.48	8.37667
	Zm00001d048494		Hydroxymethylglutaryl-CoA synthase%3B Putative hydroxymethylglutaryl-CoA synthase family protein isoform 1%3B Putative hydroxymethylglutaryl-CoA synthase family protein isoform 2%3B Putative hydroxymethylglutaryl-CoA synthase family protein isoform 3	1.529	0.612688	0.00849451	yes	up	12.42	19.07	14.82	23.5	37.11	39	15.4367	33.2033
	Zm00001d012415		Putative aspartic protease family protein	1.612	0.68875	0.00918043	yes	up	0	0.07	0.08	0.18	0.41	2.68	0.05	1.09
	Zm00001d039301		Vegetative storage protein PNI288	1.687	0.754529	0.0108615	yes	up	26.29	59.34	14.52	54.77	81.37	118.39	33.3833	84.8433
	Zm00001d032480		Actin-7	0.628	-0.671268	0.0115397	yes	down	7.46	7.01	5.67	4.51	5.33	2.62	6.71333	4.15333
	Zm00001d011461		Putative uncharacterized protein [Source:UniProtKB/TrEMBL;Acc:B6SMQ8]	0.592	-0.755898	0.0115834	yes	down	754.57	538.35	1497.56	595.55	505.28	519.88	930.16	540.237
	Zm00001d026258		Ubiquitin-specific protease family C19-related protein	1.709	0.773337	0.0117788	yes	up	1.91	1.4	0.67	1.98	2.58	6.47	1.32667	3.67667
	Zm00001d041853	myb transcription factor8	myb transcription factor8	1.66	0.730989	0.0127233	yes	up	2.4	2.51	1.78	5.64	3.04	8.39	2.23	5.69
	Zm00001d051901		P-loop NTPase domain-containing protein LPA1 homolog 1	0.611	-0.711562	0.0128057	yes	down	1.53	1.09	1.73	0.9	0.77	1.09	1.45	0.92
	Zm00001d022258		Pectin acetylesterase 12	1.63	0.704636	0.0149949	yes	up	1.17	1.85	1.65	2.89	2.03	5.1	1.55667	3.34
	Zm00001d012318		-	1.662	0.733027	0.0152622	yes	up	5.78	2.06	0.57	11.16	8.43	23.97	2.80333	14.52
	Zm00001d004006		SNF1-related protein kinase regulatory subunit gamma-1	1.695	0.76156	0.0154213	yes	up	1.13	2.35	0.73	1.65	3.07	10	1.40333	4.90667
	Zm00001d049161		11-beta-hydroxysteroid dehydrogenase-like 5	1.562	0.643036	0.0156694	yes	up	8.13	10.71	8.23	11.66	16.2	29.67	9.02333	19.1767
	Zm00001d028398		Glycosyl hydrolase family 10 protein	1.685	0.752563	0.0164417	yes	up	1.14	0.93	0.66	2.13	1.1	6.19	0.91	3.14
	Zm00001d003945	mouse DNA EBV homolog1	mouse DNA EBV homolog1	1.655	0.726481	0.0172589	yes	up	17.97	45.95	21.73	49.19	43.17	129.83	28.55	74.0633
	Zm00001d034976		Harpin inducing protein	1.668	0.738512	0.0184286	yes	up	2.47	1.02	0.36	3.07	3.99	7.02	1.28333	4.69333
	Zm00001d039848		NAD(P)-binding Rossmann-fold superfamily protein	1.581	0.660435	0.0185727	yes	up	54.84	61.25	37.4	78.78	68.55	197.17	51.1633	114.833
	Zm00001d031005		Protein NETWORKED 1A	1.658	0.729148	0.0193897	yes	up	0.46	0.39	0.09	0.28	0.89	2.36	0.313333	1.17667
	Zm00001d011548		-	0.641	-0.640625	0.0202701	yes	down	9.44	12.49	9.22	4.31	7.44	8.99	10.3833	6.91333
	Zm00001d026253		Calcium-transporting ATPase 9 plasma membrane-type	0.63	-0.666257	0.0204685	yes	down	1.68	0.83	1.15	0.62	0.73	0.57	1.22	0.64
	Zm00001d046697		Dihydroflavonol-4-reductase	1.615	0.691257	0.0207893	yes	up	9.99	7.01	2.61	10.78	10.86	25.84	6.53667	15.8267
	Zm00001d052810		Esterase/lipase/thioesterase	1.604	0.682059	0.0213847	yes	up	2.64	2.28	1.53	2.85	4.07	8.93	2.15	5.28333
	Zm00001d035064		HXXXD-type acyl-transferase family protein	1.64	0.713941	0.0218065	yes	up	0.28	0.73	0.32	0.61	1.2	3.51	0.443333	1.77333
	Zm00001d004344		Natterin-4	1.633	0.707566	0.0225772	yes	up	181.8	261.72	59.29	241.31	268.88	880.91	167.603	463.7
	Zm00001d007820		Plant-specific domain TIGR01615 family protein	1.601	0.67939	0.0235811	yes	up	0.64	0.2	0.1	0.38	0.87	3.36	0.313333	1.53667
	Zm00001d017288	plasma membrane intrinsic protein2	Aquaporin PIP2-4	1.624	0.699881	0.0249656	yes	up	3.05	3.12	1.75	19.96	6.01	1.83	2.64	9.26667
	Zm00001d042898		Aspartic proteinase PCS1	1.519	0.60289	0.0254748	yes	up	0.12	0.31	0.08	0.13	0.44	4.02	0.17	1.53
	ENSRNA049462043	MIR167_1	microRNA MIR167_1	1.557	0.638954	0.0264106	yes	up	0.4	0.86	0.09	0.96	0.46	6.44	0.45	2.62
	Zm00001d033649		Beta-glucosidase 44	1.619	0.695078	0.0266874	yes	up	9.18	11.37	6.45	6.98	11.79	56.86	9	25.21
	Zm00001d027934	leucine-rich transmembrane protein kinase1	leucine-rich transmembrane protein kinase1	1.578	0.658429	0.0269601	yes	up	14.01	14.03	7.41	14.41	17.48	52.2	11.8167	28.03
	Zm00001d018641		early nodulin-like protein 16	1.57	0.65097	0.0269837	yes	up	3.17	3.2	0.8	6.99	3.75	8.15	2.39	6.29667
	Zm00001d000294		O-succinylhomoserine sulfhydrylase	1.618	0.694063	0.0269901	yes	up	1.42	0.65	4.02	7.6	5.27	9.17	2.03	7.34667
	Zm00001d002801	Trihelix-transcription factor 12	GT-2-like 1	1.583	0.663104	0.0270744	yes	up	2.58	2.74	1.31	4.2	2.74	10.11	2.21	5.68333
	Zm00001d011710		Cytidine deaminase 1	0.619	-0.692272	0.0273284	yes	down	8.29	5.61	11.88	5.79	5.54	1.58	8.59333	4.30333
	Zm00001d041201		HIPL1 protein	1.603	0.680338	0.030448	yes	up	1.95	1.69	0.53	1.72	2.24	8.66	1.39	4.20667
	Zm00001d053352		Late embryogenesis abundant (LEA) hydroxyproline-rich glycoprotein family	1.591	0.669948	0.0312003	yes	up	0.68	0.63	0.38	0.79	1.25	2.54	0.563333	1.52667
	Zm00001d044864		Protein EXORDIUM	1.542	0.624353	0.0319834	yes	up	0.06	0.42	0.91	0.96	1.72	5.71	0.463333	2.79667
	Zm00001d020736		Gibberellin receptor GID1L2	1.587	0.666344	0.032976	yes	up	5.4	7.79	3.61	5.24	10.68	31.08	5.6	15.6667
	Zm00001d047696		senescence associated gene 20	1.511	0.595217	0.0329906	yes	up	7.87	6.26	7.56	11.16	16.02	20.12	7.23	15.7667
	Zm00001d035214	GRMZM2G055238	Ureide permease 5	1.527	0.610299	0.0338581	yes	up	0.15	0.24	0.26	0.47	0.22	2.99	0.216667	1.22667
	Zm00001d033558		Tetratricopeptide repeat (TPR)-like superfamily protein	1.517	0.601215	0.0339074	yes	up	7.9	8.48	6.5	12.57	9.05	28.3	7.62667	16.64
	Zm00001d029365		Non-specific lipid transfer protein-like 1	1.558	0.639946	0.0343849	yes	up	12.94	11.33	12.28	22.55	14.11	58.31	12.1833	31.6567
	Zm00001d034221		Formin-like protein 18	0.656	-0.607761	0.03564	yes	down	2.68	2.39	3.16	1.45	1.58	2.53	2.74333	1.85333
	Zm00001d023298		Putative apyrase family protein	1.566	0.646806	0.0368847	yes	up	0.62	0.77	0.75	1.2	1.23	3.3	0.713333	1.91
	Zm00001d032461	tasselless1	tasselless1	0.638	-0.647483	0.0371026	yes	down	5.54	3.29	9.22	3.72	3.73	2.91	6.01667	3.45333
	Zm00001d024281	polyamine oxidase1	polyamine oxidase1	1.562	0.643471	0.0388645	yes	up	17.47	26.63	11.98	21.54	23.15	104.94	18.6933	49.8767
	Zm00001d044839		Transcription factor PRE3	1.511	0.595891	0.0389157	yes	up	1.67	2.31	0.38	0.6	2.85	18.84	1.45333	7.43
	Zm00001d046261		Putative thaumatin domain family protein	1.56	0.641597	0.0397872	yes	up	1.91	2.13	0.78	2.33	1.59	12.45	1.60667	5.45667
	Zm00001d013524		Polygalacturonate 4-alpha-galacturonosyltransferase	1.542	0.62499	0.0407496	yes	up	3.21	3.47	1.26	3.96	4.42	10.63	2.64667	6.33667
	Zm00001d023856		RALF	0.645	-0.632473	0.0410078	yes	down	29.52	18.29	31.94	11.06	23.18	12.52	26.5833	15.5867
	Zm00001d020627		Subtilisin-like protease SBT1.8	1.552	0.634358	0.0433836	yes	up	0.88	2.03	0.8	5.63	3.08	1.14	1.23667	3.28333
	Zm00001d024317		Transferase	1.542	0.625138	0.0447068	yes	up	0.42	0.67	0.98	1.43	0.88	5.08	0.69	2.46333
	Zm00001d012180	ig1-as2 like1	ig1-as2 like1	1.537	0.620081	0.0459825	yes	up	0.94	0.4	0.4	1.12	1.82	1.19	0.58	1.37667

## Sheet: VT_Cluster4
	S3 Table. The DEGs divided into cluster 4 of VT stage in ND476.
	Gene_id	Gene name	Gene description	FC(ND2_Tre/ND2_Con)	Log2FC(ND2_Tre/ND2_Con)	Pvalue	Significant	Regulate	NDCA	NDCB	NDCC	NDDA	NDDB	NDDC	ND2_Con	ND2_Tre
	Zm00001d052316	ferritin1	Ferritin-1%2C chloroplastic	0.487	-1.03714	0.000590652	yes	down	1943.63	2723.83	1536.74	789.5	1243.12	306.38	2068.07	779.667
	Zm00001d047687		Chaperone DnaJ-domain superfamily protein	0.533	-0.909073	0.000696122	yes	down	28.59	16.3	25.91	14.71	11.18	11.99	23.6	12.6267
	Zm00001d002128		Shikimate kinase 1 chloroplastic	0.544	-0.879017	0.000958026	yes	down	9.96	12.35	7.72	3.98	8.41	5.05	10.01	5.81333
	Zm00001d005279		Peroxidase 73	0.525	-0.929533	0.00195762	yes	down	21.99	23.87	22.14	8.79	16.66	4.62	22.6667	10.0233
	Zm00001d020272	trehalose-6-phosphate phosphatase8	trehalose-6-phosphate phosphatase8	0.565	-0.823581	0.00202197	yes	down	2.81	3.75	3.36	1.38	2.11	2.3	3.30667	1.93
	Zm00001d005780		Gamma-glutamyl peptidase 1	0.576	-0.796633	0.00223966	yes	down	15.13	14.39	10.4	10.71	5.28	7.31	13.3067	7.76667
	Zm00001d038352		-	0.523	-0.936332	0.00255113	yes	down	9.73	46.48	14.98	5.33	9.7	11.91	23.73	8.98
	Zm00001d016991		-	0.625	-0.678711	0.0032654	yes	down	3592.19	2308.72	8187.58	2749.62	2016.31	2077.02	4696.16	2280.98
	Zm00001d045620		Plastocyanin major isoform chloroplastic	0.618	-0.693887	0.00332361	yes	down	8649.1	8808.77	11068.1	6602.7	7195.06	6062.78	9508.67	6620.18
	Zm00001d041776	dhurrinase2	dhurrinase2	0.615	-0.700625	0.00335218	yes	down	11.81	7.88	6.37	6.02	6.1	4.95	8.68667	5.69
	Zm00001d043968	MYB-related-transcription factor 89	RAD-like 3	0.564	-0.826039	0.00341459	yes	down	93.08	122.04	89.03	66.75	70.22	27.48	101.383	54.8167
	Zm00001d030995	bZIP-transcription factor 111	Basic leucine zipper 25	0.591	-0.757684	0.00354808	yes	down	8.44	16.82	9.74	6.3	8.18	6.27	11.6667	6.91667
	Zm00001d020877		Photosystem I reaction center subunit V chloroplastic	0.593	-0.753059	0.00360701	yes	down	1236.89	1253.95	1866.36	837.56	974.79	982.24	1452.4	931.53
	Zm00001d029242	mTERF-domain protein1	Mitochondrial transcription termination factor family protein	0.626	-0.674998	0.00389435	yes	down	106.7	94.93	117.07	83.02	70.95	65.33	106.233	73.1
	Zm00001d023223		Ferritin-2 chloroplastic	0.607	-0.720141	0.00448144	yes	down	85.69	120.37	74.43	60.35	75.54	40.27	93.4967	58.72
	Zm00001d026671		Cox19-like CHCH family protein	0.657	-0.606416	0.00573713	yes	down	21.68	19.94	12.99	11.15	14.1	14.53	18.2033	13.26
	Zm00001d045621		BTB/POZ domain-containing protein	0.66	-0.600326	0.00605245	yes	down	730.26	759.46	843.41	560.26	635.13	561.15	777.71	585.513
	Zm00001d017138		Transcription factor bHLH128	0.578	-0.791312	0.00612057	yes	down	2.03	4.47	4.4	1.88	1.99	2.26	3.63333	2.04333
	Zm00001d051001	glyceraldehyde-3-phosphate dehydrogenase3	Glyceraldehyde-3-phosphate dehydrogenase 3%2C cytosolic	0.644	-0.634718	0.00759143	yes	down	55.63	56.58	24.68	28.03	34.58	30.92	45.63	31.1767
	Zm00001d035135		Photosystem II core complex protein psbY%3B Photosystem II core complex proteins psbY	0.578	-0.791539	0.0085301	yes	down	619.55	467.44	923.53	448.66	443.75	384.8	670.173	425.737
	Zm00001d013191		Cytochrome b6-f complex subunit 7	0.663	-0.591971	0.00880269	yes	down	1575.93	1861.24	1940.17	1231.41	1505.23	1206.85	1792.45	1314.5
	Zm00001d051554	abscisic acid 8'-hydroxylase2	abscisic acid 8'-hydroxylase2	0.609	-0.716033	0.00995198	yes	down	5.75	9.1	6.43	3.06	6.42	3.45	7.09333	4.31
	Zm00001d038891		Phosphoethanolamine N-methyltransferase 3	1.701	0.766147	0.0104751	yes	up	49.5	40.29	48.08	198.29	103.58	55.34	45.9567	119.07
	Zm00001d016993		LAG1 longevity assurance homolog 3	0.579	-0.788583	0.0109175	yes	down	977.59	475.63	2067.88	770.33	434.88	427.65	1173.7	544.287
	Zm00001d048020	hemoglobin1	hemoglobin1	0.577	-0.79441	0.0114975	yes	down	6.21	2.88	11.57	2.47	3.9	2.09	6.88667	2.82
	Zm00001d005807		-	0.592	-0.75532	0.0124425	yes	down	44.75	95.85	128.3	36.53	67.48	45.6	89.6333	49.87
	Zm00001d041777		Beta-glucosidase 17	0.607	-0.719489	0.0138981	yes	down	30.54	12.45	14.05	14.47	10.75	7.01	19.0133	10.7433
	Zm00001d022465		F-actin-capping protein subunit alpha	0.635	-0.654446	0.0140522	yes	down	1971.09	1252.28	2169.52	1397.15	1260.97	1032.73	1797.63	1230.28
	Zm00001d037205		Protein EXORDIUM	0.633	-0.660102	0.0150631	yes	down	12.86	17.72	22.8	12.53	11	12.77	17.7933	12.1
	Zm00001d011187	bHLH-transcription factor 92	Putative HLH DNA-binding domain superfamily protein	1.669	0.739309	0.0174352	yes	up	2.74	4.05	1.71	3.51	5.73	14.18	2.83333	7.80667
	Zm00001d015918		-	0.599	-0.739099	0.0182404	yes	down	51.4	26.53	17.72	18.06	19.35	6.01	31.8833	14.4733
	Zm00001d041842		Amino acid permease 2	0.625	-0.678682	0.0184999	yes	down	4.11	6.38	2.44	1.83	3.5	2.21	4.31	2.51333
	Zm00001d049650		Photosystem II core complex protein psbY	0.609	-0.715361	0.0202623	yes	down	427.55	337.25	1232.45	446.92	290.3	292.17	665.75	343.13
	Zm00001d034270		Mitochondrial import inner membrane translocase subunit TIM14	0.63	-0.665592	0.0212757	yes	down	40.19	53.63	30.31	20.04	39.89	15.23	41.3767	25.0533
	Zm00001d034795	prohibitin4	prohibitin4	0.656	-0.607849	0.0215748	yes	down	80.67	92.89	38.95	34.9	65.58	41.48	70.8367	47.32
	Zm00001d017801		Formate dehydrogenase chloroplastic/mitochondrial	0.612	-0.70881	0.0224027	yes	down	7.36	4.66	5.83	2.23	3.94	0.22	5.95	2.13
	Zm00001d004689	herbicide safener binding protein1	O-methyltransferase ZRP4	1.642	0.715732	0.0226809	yes	up	33.2	21.39	5.63	28.83	34.62	119.76	20.0733	61.07
	Zm00001d013039		photosystem I subunit d1	0.658	-0.604549	0.0244809	yes	down	1184.78	1000.02	1641.06	867.37	714.51	1206.75	1275.29	929.543
	Zm00001d038473	OVATE-transcription factor 28	Transcription repressor OFP1	0.653	-0.61446	0.0246982	yes	down	5.16	4.5	5.27	3.31	4.18	2.76	4.97667	3.41667
	Zm00001d020362		Catalytic/ hydrolase	1.618	0.694114	0.0255974	yes	up	0.78	1.47	0.64	0.98	1.76	8.55	0.963333	3.76333
	Zm00001d052683	GRMZM2G097297	O-methyltransferase ZRP4	1.593	0.671846	0.026204	yes	up	1.32	4.72	1.22	1.49	4.18	26.25	2.42	10.64
	Zm00001d041819	photosystem I N subunit1	photosystem I N subunit1	0.624	-0.680168	0.0270713	yes	down	2444.36	2401.71	6907.98	2595.8	1772.64	2708.9	3918.02	2359.11
	Zm00001d020030		Probable NAD(P)H dehydrogenase subunit CRR3 chloroplastic	0.623	-0.681765	0.0280002	yes	down	160.25	87.73	268.26	153.41	70.62	67.09	172.08	97.04
	Zm00001d026457		DNA topoisomerase 2	0.626	-0.676034	0.0293891	yes	down	7.67	10.91	11.47	5.12	7.87	3.28	10.0167	5.42333
	Zm00001d046937	bZIP-transcription factor 17	Basic leucine zipper 9	0.664	-0.590081	0.0303988	yes	down	38.32	52.99	54.87	22.39	47.67	34.08	48.7267	34.7133
	Zm00001d031599		Proteasome subunit beta type	0.635	-0.655878	0.0308073	yes	down	16.78	16.1	5.26	7.99	9.18	3.77	12.7133	6.98
	Zm00001d039715		Ultraviolet-B-repressible protein	0.63	-0.667567	0.0309076	yes	down	1336.45	670.8	2514.6	1149.1	558.04	1013.89	1507.28	907.01
	Zm00001d044925		CP12-1	0.633	-0.658964	0.0311335	yes	down	1873.95	3084.63	5066.71	2145.63	2773.48	1304.09	3341.76	2074.4
	Zm00001d042108		Probable calcium-binding protein CML36	0.628	-0.671775	0.032534	yes	down	22.47	15.07	44.31	17.16	18.98	5.79	27.2833	13.9767
	Zm00001d040399		Peroxidase 24	0.63	-0.666659	0.0333567	yes	down	6.01	4.32	13.48	3.24	6.74	3.05	7.93667	4.34333
	Zm00001d011183	thiamine biosynthesis1	thiamine biosynthesis1	0.634	-0.657782	0.0361494	yes	down	1297.48	818.1	1078.13	803.9	670.23	113.64	1064.57	529.257
	Zm00001d053015		Fructose-bisphosphate aldolase	0.66	-0.599856	0.0381263	yes	down	229.83	379.23	560.08	296.55	275.86	240.78	389.713	271.063
	Zm00001d021938		Putative polyol transporter 1	0.665	-0.587902	0.0398898	yes	down	43.15	56.81	74.15	41.16	53.26	26.38	58.0367	40.2667
	Zm00001d021732		Cellulose synthase-like protein D3	1.544	0.626232	0.0430786	yes	up	4.91	8.84	4.66	4.85	13.31	28.88	6.13667	15.68
	Zm00001d023579		Aspartyl protease APCB1	1.536	0.618732	0.0436047	yes	up	12.74	16.46	7.19	12.33	19	57.14	12.13	29.49
	Zm00001d041609		DNA-directed RNA polymerase subunit	0.658	-0.603165	0.0438828	yes	down	12.16	15.61	25.68	7.84	15.54	12.4	17.8167	11.9267
	Zm00001d033347	LBD-transcription factor 11	LOB domain-containing protein 38	0.648	-0.625689	0.0461331	yes	down	4.69	3.13	10.4	5.03	3.15	2.14	6.07333	3.44

## Sheet: VT_Cluster5
	S3 Table. The DEGs divided into cluster 5 of VT stage in ND476.
	Gene_id	Gene name	Gene description	FC(ND2_Tre/ND2_Con)	Log2FC(ND2_Tre/ND2_Con)	Pvalue	Significant	Regulate	NDCA	NDCB	NDCC	NDDA	NDDB	NDDC	ND2_Con	ND2_Tre
	Zm00001d019163		Stachyose synthase	2.464	1.30104	2.16503e-10	yes	up	10.43	8.46	5.45	24.58	28.73	26.38	8.11333	26.5633
	Zm00001d009631		CTP synthase family protein	3	1.58507	3.12598e-08	yes	up	1.68	2.22	2.01	10.42	6.12	18.4	1.97	11.6467
	Zm00001d007341		HVA22-like protein e	2.779	1.47444	4.85077e-07	yes	up	2.25	1.57	1.27	13.32	6.05	9.3	1.69667	9.55667
	Zm00001d033872		Peptidase%2C M50 family	2.758	1.46339	5.48853e-07	yes	up	7.08	10.31	7.22	70.26	21.66	40.82	8.20333	44.2467
	Zm00001d014083		Beta-amylase	2.837	1.50441	6.92552e-07	yes	up	0.7	0.8	1.1	6.66	2.66	8.14	0.866667	5.82
	Zm00001d040764		Cytochrome P450 709B2	2.312	1.2092	1.40549e-06	yes	up	4.09	4.72	3.06	18.02	10.84	11.32	3.95667	13.3933
	Zm00001d012401	protein phosphatase homolog4	protein phosphatase homolog4	1.927	0.946603	1.48769e-06	yes	up	8.03	8.75	8.02	20.43	19.22	23.65	8.26667	21.1
	Zm00001d011202		Protein phosphatase 2C 16	2.011	1.00794	1.57475e-05	yes	up	2.11	2.71	1.64	5.3	4.84	7.6	2.15333	5.91333
	Zm00001d046865		Protein ECERIFERUM 3	2.046	1.03273	1.70846e-05	yes	up	1.36	2.32	1.59	4.7	4.39	5.66	1.75667	4.91667
	Zm00001d014258	alanine aminotransferase5	alanine aminotransferase5	2.364	1.24136	1.73111e-05	yes	up	1.8	1.95	1.04	4.29	4.19	8	1.59667	5.49333
	Zm00001d025055	protein phosphatase homolog11	protein phosphatase homolog11	2.262	1.17755	5.42922e-05	yes	up	0.05	0.02	0	1.14	0.19	2.74	0.0233333	1.35667
	Zm00001d029366		Transducin/WD40 repeat-like superfamily protein	2.238	1.16239	0.000209912	yes	up	4.92	4.35	3.06	11.99	7.16	49.72	4.11	22.9567
	Zm00001d043992	bZIP transcription factor1	bZIP transcription factor1	1.675	0.744197	0.00025908	yes	up	3.56	3.41	3.52	6.64	7.57	8.26	3.49667	7.49
	Zm00001d042922		Probable mediator of RNA polymerase II transcription subunit 37c	2.061	1.0434	0.000328903	yes	up	7.62	5.47	5.43	32.82	14.58	13.43	6.17333	20.2767
	Zm00001d033273		Organic cation/carnitine transporter 7	1.584	0.663685	0.00145609	yes	up	32.16	39.71	30.01	75.17	67.05	56.93	33.96	66.3833
	Zm00001d016070	phosphate regulatory homolog1	phosphate regulatory homolog1	1.853	0.890094	0.00192081	yes	up	136.83	102.56	67.71	457.54	186.12	205.97	102.367	283.21
	Zm00001d009196		-	1.949	0.96301	0.00218544	yes	up	0.6	0.3	0.17	0.95	1.27	2.66	0.356667	1.62667
	Zm00001d017422	Homeobox-transcription factor 41	Homeobox-leucine zipper protein ATHB-6	1.865	0.899089	0.00256609	yes	up	0.07	0.42	0.2	1.43	0.79	4.54	0.23	2.25333
	Zm00001d012591		Probable nucleoredoxin 1	1.625	0.700881	0.00259397	yes	up	8.55	6.88	5.44	18.37	12.93	13.03	6.95667	14.7767
	Zm00001d052063		Transmembrane amino acid transporter family protein	1.894	0.921292	0.00287796	yes	up	0.59	1.09	0.33	1.69	0.91	10.09	0.67	4.23
	Zm00001d032536		Calcium uniporter protein 4 mitochondrial	1.554	0.63606	0.00378448	yes	up	20.61	27.62	17.62	52.55	40.5	36.93	21.95	43.3267
	Zm00001d019469		Cyclin-B1-4	0.566	-0.821603	0.00429197	yes	down	8.03	0.29	6.89	0.59	0.73	0.77	5.07	0.696667
	Zm00001d028574		Protein phosphatase 2C 37	1.8	0.847859	0.00492577	yes	up	0.8	0.66	1.16	3.6	2.58	2.22	0.873333	2.8
	Zm00001d027619	beta amylase2	beta amylase2	1.557	0.638877	0.00552581	yes	up	24.83	36.54	33.84	69.62	53.13	70.68	31.7367	64.4767
	Zm00001d013716		Probable E3 ubiquitin-protein ligase ARI2	1.539	0.621601	0.00805927	yes	up	5.01	5.33	2.72	6.63	8.3	9.87	4.35333	8.26667
	Zm00001d028616		Putative E3 ubiquitin-protein ligase XBAT31	1.727	0.788223	0.00857785	yes	up	2.01	2.08	1.87	8.9	2.72	5.02	1.98667	5.54667
	Zm00001d038806	heat-shock protein 101	Chaperone protein ClpB1	1.687	0.754729	0.00891276	yes	up	21.54	17.04	20.66	71.04	28.91	34.2	19.7467	44.7167
	Zm00001d052079	lysine-ketoglutarate reductase/saccharopine dehydrogenase1	Lysine-ketoglutarate reductase/saccharopine dehydrogenase1	1.743	0.801336	0.0105027	yes	up	1.29	2.6	1.47	2.01	2.95	11.77	1.78667	5.57667
	Zm00001d037453		Reticulon	1.576	0.656316	0.010929	yes	up	9.53	11.29	7.63	18.37	12.86	30.53	9.48333	20.5867
	Zm00001d007773		AAA-ATPase ASD mitochondrial	0.619	-0.692853	0.0121916	yes	down	4.26	2.45	2.53	1.75	1.42	2.63	3.08	1.93333
	Zm00001d020780	glutathione transferase23	glutathione transferase23	0.609	-0.716661	0.0129252	yes	down	6.92	4.32	2.79	3.09	2.17	2.81	4.67667	2.69
	Zm00001d012420	heat shock protein1	Heat shock 70 kDa protein	1.655	0.727082	0.0140291	yes	up	69.63	51.38	47.24	229.83	86.66	89.82	56.0833	135.437
	Zm00001d021695		O-Glycosyl hydrolases family 17 protein	0.589	-0.764676	0.0148153	yes	down	2.12	3.75	0.49	0.46	0.35	0.97	2.12	0.593333
	Zm00001d004564		Aconitate hydratase 3 mitochondrial	1.525	0.608613	0.0176758	yes	up	5.54	8.56	5.87	12.16	9.05	20.02	6.65667	13.7433
	Zm00001d014745		late embryogenesis abundant protein	1.646	0.71859	0.0197266	yes	up	0.29	1.01	0.4	2.35	1.18	4.06	0.566667	2.53
	Zm00001d022092		Cytosolic sulfotransferase 17	1.639	0.712952	0.0210093	yes	up	0.33	0.58	0.06	1.39	1.56	0.97	0.323333	1.30667
	Zm00001d035401		Putative DUF26-domain receptor-like protein kinase family protein	1.553	0.634969	0.0249476	yes	up	1.24	2.07	0.6	2.65	2.89	2.81	1.30333	2.78333
	Zm00001d043838		Transparent testa 12 protein	1.583	0.662988	0.0255609	yes	up	3.08	1.95	1.09	5.3	2.57	6.44	2.04	4.77
	Zm00001d039542		Phospholipase A1-Igamma1 chloroplastic	1.601	0.678859	0.0273038	yes	up	27.03	30.86	30.62	91.42	21.73	127.53	29.5033	80.2267
	Zm00001d033878		ACT domain-containing protein ACR1	1.596	0.674102	0.0299377	yes	up	0.52	0.41	0.65	3.48	2.78	0.53	0.526667	2.26333
	Zm00001d043734		S-adenosyl-L-methionine-dependent methyltransferases superfamily protein	0.625	-0.678859	0.0306512	yes	down	9.25	2.87	16.28	7.21	3.55	2.77	9.46667	4.51
	Zm00001d010440	sugars will eventually be exported transporter3a	sugars will eventually be exported transporter3a	1.573	0.653439	0.0312583	yes	up	4.5	7.43	7.99	18.59	7.87	25.22	6.64	17.2267
	Zm00001d023529	abscisic acid stress ripening1	abscisic acid stress ripening1	1.535	0.618588	0.0321018	yes	up	63.84	86.31	57.24	83.57	110.96	276.47	69.13	157
	Zm00001d028180	low phytic acid1	low phytic acid1	1.538	0.621058	0.038461	yes	up	62.17	53.64	47.99	215.11	105.28	56.68	54.6	125.69
	Zm00001d012574		Probable inactive purple acid phosphatase 1	1.523	0.607084	0.0408581	yes	up	3.75	2.99	2.52	10.62	6.04	4.03	3.08667	6.89667
	Zm00001d007901		Cylicin-1	1.516	0.600575	0.0415659	yes	up	2.15	3.07	0.99	3.93	3.24	6.35	2.07	4.50667
	Zm00001d032138		-	1.514	0.598633	0.0426922	yes	up	0.22	0.35	0.42	3.46	0.93	0.47	0.33	1.62
	zma-MIR156d		-	1.543	0.625547	0.0464745	yes	up	0.17	0.42	0.39	0.7	0.54	1.59	0.326667	0.943333

## Sheet: R2_Cluster1
	S3 Table. The DEGs divided into cluster 1 of R2 stage in ND476.
	Gene_id	Gene name	Gene description	FC(ND3_Tre/ND3_Con)	Log2FC(ND3_Tre/ND3_Con)	Pvalue	Significant	Regulate	NDC1	NDC2	NDC3	NDD1	NDD2	NDD3	ND3_Con	ND3_Tre
	Zm00001d048783		Beta-galactosidase 5	0.384	-1.38042	3.1614e-06	yes	down	8.14	3.25	19.02	1.56	3.17	1.69	10.1367	2.14
	Zm00001d036908		-	0.482	-1.05322	0.000449221	yes	down	1.28	3.91	6.72	0.15	2.21	0.46	3.97	0.94
	Zm00001d032468		Cytochrome P450 CYP84A33v1	0.491	-1.02658	0.000641247	yes	down	5.25	10.15	9.46	0.93	2.63	2.14	8.28667	1.9
	Zm00001d031993		Rhamnogalacturonate lyase family protein	0.501	-0.997845	0.000776997	yes	down	0.57	1.57	0.81	0.05	0.2	0.19	0.983333	0.146667
	Zm00001d018195		WAT1-related protein	0.524	-0.932026	0.00193322	yes	down	15.3	1.4	15.18	1.53	2.4	2.03	10.6267	1.98667
	Zm00001d025319		Probable BOI-related E3 ubiquitin-protein ligase 2	0.553	-0.855549	0.00197696	yes	down	16.3	6.64	12.94	3.07	4.06	4.6	11.96	3.91
	Zm00001d009416		Jacalin-related lectin 19	0.524	-0.93199	0.00203795	yes	down	7.27	2.11	9.45	1.16	0.95	1.86	6.27667	1.32333
	Zm00001d033316		CBL-interacting serine/threonine-protein kinase 4	0.629	-0.668113	0.00261075	yes	down	24.96	19.13	33.46	15.44	11.84	11.09	25.85	12.79
	Zm00001d019733		P-loop NTPase domain-containing protein LPA1 homolog 1	0.537	-0.896948	0.00286774	yes	down	0.89	0.66	4.21	0.43	0.32	0.31	1.92	0.353333
	Zm00001d038471		U-box domain-containing protein 16	0.54	-0.887727	0.00332303	yes	down	1.27	2.01	8.16	1	0.81	0.83	3.81333	0.88
	Zm00001d049375		Zinc transporter 3	0.637	-0.65012	0.00349091	yes	down	21.59	18.12	30.87	13.22	9.81	10.88	23.5267	11.3033
	Zm00001d047124		Proline oxidase	0.546	-0.872533	0.00389443	yes	down	13.13	4.6	45.76	4.82	3.94	5.79	21.1633	4.85
	Zm00001d020969		protein; Ternary complex factor-like	0.549	-0.864526	0.00423469	yes	down	1.55	1.05	6.24	0.77	0.58	0.73	2.94667	0.693333
	Zm00001d017353		Putative GEM-like protein 8	0.56	-0.837583	0.00466992	yes	down	2.24	1.22	10.64	0.62	0.51	1.35	4.7	0.826667
	Zm00001d027365		ARM repeat superfamily protein	0.574	-0.800049	0.00502112	yes	down	3.87	2.32	7.87	1.59	1.6	1.85	4.68667	1.68
	Zm00001d033455		Protein P21	0.584	-0.775686	0.00594182	yes	down	24.92	40.89	95.05	20.91	18.51	21.25	53.62	20.2233
	Zm00001d049787		-	0.585	-0.77232	0.00653125	yes	down	17.29	8.63	15.5	3.58	6.39	6.53	13.8067	5.5
	Zm00001d031977		Probable protein S-acyltransferase 19	0.585	-0.773563	0.00662415	yes	down	1.25	1.27	2.86	0.75	0.76	0.49	1.79333	0.666667
	Zm00001d019320		-	0.588	-0.767229	0.00670026	yes	down	12.79	9.62	17.66	5.27	3.53	6.88	13.3567	5.22667
	Zm00001d021753		Equilibrative nucleotide transporter 2	0.567	-0.818129	0.00679156	yes	down	3.34	1.75	11.1	0.98	1.82	1.29	5.39667	1.36333
	Zm00001d011988		Vacuolar protein sorting-associated protein 41 homolog	0.572	-0.806824	0.00692437	yes	down	2.54	1.53	3.22	0.91	0.41	0.96	2.43	0.76
	Zm00001d024535		-	0.574	-0.800799	0.00696043	yes	down	5.15	3.3	6.92	2.3	2.07	0.84	5.12333	1.73667
	Zm00001d028793		Abscisic acid receptor PYL5	0.582	-0.78191	0.00925442	yes	down	5.84	2.94	9.69	2.18	1.68	1.98	6.15667	1.94667
	Zm00001d025933		downstream target of AGL15 2	0.584	-0.775201	0.0100922	yes	down	5.24	3.21	18.81	2.58	1.83	3.53	9.08667	2.64667
	Zm00001d014172		-	0.59	-0.762167	0.0102553	yes	down	3.84	3.75	5.81	1.06	1.04	2.44	4.46667	1.51333
	Zm00001d045132		Allantoinase	0.596	-0.747402	0.0104855	yes	down	2.39	1.45	3.02	0.29	0.55	0.58	2.28667	0.473333
	Zm00001d051759		NHL domain-containing protein	0.587	-0.76808	0.0108286	yes	down	4.74	3.65	17.92	5.5	2.34	4.65	8.77	4.16333
	Zm00001d016159		prefoldin 6	0.588	-0.765328	0.0111172	yes	down	6.79	5.92	17.35	2.69	3.59	3.71	10.02	3.33
	Zm00001d008307		-	0.616	-0.699674	0.0120242	yes	down	1.03	0.55	3.54	0.11	0.07	0.53	1.70667	0.236667
	Zm00001d031290	xerico3	Probable E3 ubiquitin-protein ligase XERICO	0.603	-0.728932	0.0125008	yes	down	18.13	14.93	41.34	8.5	8.56	11.61	24.8	9.55667
	Zm00001d014495		-	0.611	-0.711327	0.0125127	yes	down	1.08	0.56	7.49	0.21	0.7	0.53	3.04333	0.48
	Zm00001d038612		Transcription factor bHLH112	0.596	-0.746261	0.0125602	yes	down	2.79	0.99	3.79	0.93	0.77	0.86	2.52333	0.853333
	Zm00001d001936	G2-like-transcription factor 16	Myb family transcription factor PHL5	0.6	-0.737766	0.0129636	yes	down	3.1	2.41	9.37	2.18	1.18	1.74	4.96	1.7
	Zm00001d048462		-	0.643	-0.636197	0.0131931	yes	down	1.44	0.38	2.46	0	0.26	0.09	1.42667	0.116667
	Zm00001d023343	phospholipid transfer protein homolog1	phospholipid transfer protein homolog1	0.602	-0.732167	0.0132677	yes	down	97.67	94.88	329.43	51.2	74.09	81.97	173.993	69.0867
	Zm00001d014451		Glutamate receptor 3.4	0.597	-0.744712	0.0137059	yes	down	0.72	0.44	2.59	0.38	0.38	0.21	1.25	0.323333
	Zm00001d002751		Probable isoaspartyl peptidase/L-asparaginase 3	0.646	-0.629499	0.0140336	yes	down	2.83	2.57	4.57	1.5	1.73	1.51	3.32333	1.58
	Zm00001d026375		-	0.599	-0.738491	0.0144087	yes	down	1.6	0.54	3.55	0.46	0.52	0.78	1.89667	0.586667
	Zm00001d021845		-	0.64	-0.643983	0.0147201	yes	down	8.71	9.23	19.63	6.29	8.19	3.88	12.5233	6.12
	Zm00001d003228		Serine/threonine-protein kinase OXI1	0.605	-0.723978	0.0150731	yes	down	3.95	3.82	16.98	2.94	2.58	2.85	8.25	2.79
	Zm00001d053091		Adagio protein 3	0.61	-0.713425	0.0152453	yes	down	1.17	0.58	6.63	0.74	0.52	0.6	2.79333	0.62
	Zm00001d015175		Phosphatidylinositol/phosphatidylcholine transfer protein SFH10	0.623	-0.682952	0.0152725	yes	down	0.36	0.18	0.62	0.1	0.07	0.02	0.386667	0.0633333
	Zm00001d033296		Protein DETOXIFICATION 35	0.625	-0.677693	0.015614	yes	down	2.08	1.54	4.07	0.98	1.15	1.1	2.56333	1.07667
	Zm00001d035211		Ca(2)-dependent phospholipid-binding protein (Copine) family	0.606	-0.722275	0.016025	yes	down	3.47	3.66	15.46	2.5	2	2.34	7.53	2.28
	Zm00001d044999		-	0.604	-0.727247	0.0161198	yes	down	2.46	0.79	2.99	0.38	0.67	0.78	2.08	0.61
	Zm00001d032909		Cellulose synthase-like protein D3	0.658	-0.602878	0.0168057	yes	down	9.4	6.47	8.36	3.81	4.11	5.71	8.07667	4.54333
	Zm00001d014903	phospholipase C1	Phospholipase C	0.617	-0.696468	0.0170649	yes	down	1.28	0.98	2.44	0.73	0.51	0.64	1.56667	0.626667
	Zm00001d018214		O-Glycosyl hydrolases family 17 protein	0.662	-0.59486	0.0173106	yes	down	9.03	6.61	16.2	4.7	5.08	5.67	10.6133	5.15
	Zm00001d011132		Protein phosphatase 2C 16	0.619	-0.691898	0.0173204	yes	down	1.68	0.9	3.25	0.65	0.26	0.27	1.94333	0.393333
	Zm00001d044278	recombination protein51 gene c	recombination protein51 gene c	0.639	-0.645577	0.0176291	yes	down	4.22	3	7.87	2.13	3.02	2.78	5.03	2.64333
	Zm00001d031635		Peroxidase 55	0.615	-0.70059	0.0178857	yes	down	6.2	3.06	37.91	3.54	2.77	5.91	15.7233	4.07333
	Zm00001d020551		-	0.634	-0.656457	0.018053	yes	down	1.77	1.9	6.25	0.81	0.19	0.58	3.30667	0.526667
	Zm00001d031723	bZIP-transcription factor 127	DNA binding protein	0.633	-0.659503	0.0181459	yes	down	1.92	1.33	3.06	0.88	0.86	1.05	2.10333	0.93
	Zm00001d038766		RING-H2 finger protein ATL67	0.61	-0.714037	0.0181469	yes	down	1.66	1.66	4.61	0.53	1.27	0.51	2.64333	0.77
	Zm00001d034327		-	0.61	-0.713182	0.0182105	yes	down	110.69	48.62	248	31.81	54.55	45.07	135.77	43.81
	Zm00001d006720		Triacylglycerol lipase	0.625	-0.679068	0.0185571	yes	down	1.36	1.37	3.69	0.66	0.09	0.54	2.14	0.43
	Zm00001d015398		-	0.62	-0.68853	0.0186891	yes	down	8.49	3.67	10.25	2.59	2.15	4.13	7.47	2.95667
	Zm00001d033826		-	0.622	-0.68468	0.019126	yes	down	51.81	15.48	42.96	12.83	12.18	20.08	36.75	15.03
	Zm00001d016182		Peroxidase 52	0.613	-0.706036	0.0193053	yes	down	7.72	5.66	56.01	5.61	5.85	4.43	23.13	5.29667
	Zm00001d019443		-	0.634	-0.658403	0.0195026	yes	down	4.05	2.48	7.1	1.79	1.88	2.16	4.54333	1.94333
	Zm00001d052174	cyclin-dependent kinase inhibitor6	Cyclin-dependent kinase inhibitor 1	0.614	-0.704528	0.0197979	yes	down	11.22	5.32	42.69	4.26	5.82	7.87	19.7433	5.98333
	Zm00001d000291	bHLH-transcription factor 88	Transcription factor bHLH69	0.621	-0.688261	0.0199409	yes	down	0.56	0.31	1.92	0.23	0.16	0.24	0.93	0.21
	Zm00001d014216		-	0.655	-0.609604	0.0200593	yes	down	3.44	2.9	7.5	1.96	2.38	2.03	4.61333	2.12333
	Zm00001d029988		Retrotransposon protein	0.626	-0.676203	0.0201943	yes	down	1	0.56	4.6	0.33	0.3	0.75	2.05333	0.46
	Zm00001d024839	glutathione S-transferase2	glutathione S-transferase2	0.644	-0.635646	0.0202161	yes	down	45.6	65.7	109.33	21.48	30.91	48.25	73.5433	33.5467
	Zm00001d031733		-	0.657	-0.607002	0.0205858	yes	down	20.93	20.39	19.49	6.7	6.05	5.73	20.27	6.16
	Zm00001d004230	Homeobox-transcription factor 96	Homeodomain leucine zipper family IV protein	0.621	-0.686974	0.020604	yes	down	91.68	78.4	214.42	35.22	40.43	70.86	128.167	48.8367
	Zm00001d045097		multidrug resistance-associated protein 11	0.62	-0.690272	0.0207594	yes	down	4.87	2.38	15.36	2.44	2.72	2.26	7.53667	2.47333
	Zm00001d052051		Protein kinase superfamily protein	0.65	-0.621354	0.0211517	yes	down	0.35	0.16	2.97	0.05	0.26	0.17	1.16	0.16
	Zm00001d002429	GRF-transcription factor 8	Putative growth-regulating factor 6	0.66	-0.599775	0.021646	yes	down	6.23	4.82	10.8	3.75	2.53	4.06	7.28333	3.44667
	Zm00001d046344	kaurene oxidase1	kaurene oxidase1	0.624	-0.679349	0.0217604	yes	down	3.9	2.87	12.18	2.34	2.6	2.94	6.31667	2.62667
	Zm00001d048696		Pectin lyase-like superfamily protein	0.621	-0.687954	0.0223662	yes	down	0.39	0.45	1.32	0.26	0.14	0.15	0.72	0.183333
	Zm00001d032916		-	0.64	-0.644223	0.0230144	yes	down	9.91	5.19	25.54	4.55	4.98	6.03	13.5467	5.18667
	Zm00001d046625		Calcium-binding protein	0.622	-0.684159	0.0235281	yes	down	9.94	4.77	57.85	3.68	4.44	4.66	24.1867	4.26
	Zm00001d018088		Tetratricopeptide repeat (TPR)-like superfamily protein	0.647	-0.629218	0.0243029	yes	down	0.44	0.41	1.97	0.13	0.08	0.33	0.94	0.18
	Zm00001d032911		TRICHOME BIREFRINGENCE-LIKE 20	0.646	-0.629768	0.0245386	yes	down	36.63	20.94	77.32	17.08	16.37	25.42	44.9633	19.6233
	Zm00001d052292		Probable galacturonosyltransferase-like 9	0.626	-0.676048	0.0246502	yes	down	1.07	1.39	7.06	0.29	0.94	1.13	3.17333	0.786667
	Zm00001d051478	H4C7	Histone H4	0.63	-0.666873	0.0248269	yes	down	16.85	15.67	40.59	11.06	9.53	8.5	24.37	9.69667
	Zm00001d035035		Putative CRINKLY4-like receptor protein kinase family protein	0.633	-0.660723	0.0248349	yes	down	0.72	0.26	3.21	0.31	0.29	0.36	1.39667	0.32
	Zm00001d052394		Os01g0536600 protein	0.625	-0.677444	0.0248551	yes	down	0.87	0.52	3.64	0.56	0.43	0.5	1.67667	0.496667
	Zm00001d012325		Tetratricopeptide repeat (TPR)-like superfamily protein	0.626	-0.675968	0.0253593	yes	down	27.87	8.67	87.24	17.51	7.4	11.84	41.26	12.25
	Zm00001d035222		-	0.626	-0.675082	0.0255254	yes	down	3.09	1.63	3.06	0.37	1.64	0.53	2.59333	0.846667
	Zm00001d027991	Homeobox-transcription factor 5	HB-type transcription factor	0.65	-0.621951	0.0263277	yes	down	0.69	1.79	0.74	0.12	0.14	0.21	1.07333	0.156667
	Zm00001d043993		Galactose mutarotase-like superfamily protein	0.634	-0.657978	0.0265067	yes	down	1.45	0.86	3.1	1.02	0.57	0.52	1.80333	0.703333
	Zm00001d010206		-	0.653	-0.615832	0.0266395	yes	down	0.56	0.6	0.95	0.22	0.05	0.11	0.703333	0.126667
	Zm00001d048799		Pistil-specific extensin-like protein	0.631	-0.66534	0.0268536	yes	down	19.27	8.79	64.23	9.78	10.1	12.21	30.7633	10.6967
	Zm00001d011823		Bzip transcription factor-like; protein	0.633	-0.659659	0.0277936	yes	down	1.08	0.74	3.26	0.67	0.48	0.62	1.69333	0.59
	Zm00001d010727		BAG family molecular chaperone regulator 8 chloroplastic	0.643	-0.637616	0.0278862	yes	down	2.79	1.96	6.63	1.96	1.33	1.4	3.79333	1.56333
	Zm00001d042150		S-formylglutathione hydrolase	0.665	-0.58823	0.0279136	yes	down	3.48	2.15	3.82	1.63	1.46	1.69	3.15	1.59333
	Zm00001d042264		Aspartokinase 1 chloroplastic	0.661	-0.59682	0.0279667	yes	down	6.99	4.02	13.98	4.1	3.04	5.7	8.33	4.28
	Zm00001d029651		binding	0.631	-0.663234	0.0282172	yes	down	3.24	1.07	3.46	0.83	0.75	1.26	2.59	0.946667
	Zm00001d048393		Ras-related protein RABC2a	0.642	-0.638475	0.0283661	yes	down	3.07	2.04	6.58	1.24	1.75	1.81	3.89667	1.6
	Zm00001d008248		-	0.639	-0.645763	0.0283869	yes	down	12.83	6.64	38.26	6.71	8.62	7.16	19.2433	7.49667
	Zm00001d053873		-	0.635	-0.654116	0.0285622	yes	down	2.47	1.92	8.5	1.28	1.75	1.71	4.29667	1.58
	Zm00001d049218		Two-pore potassium channel 1	0.633	-0.660811	0.0285933	yes	down	2.29	1.62	6.78	1.32	1.38	0.92	3.56333	1.20667
	Zm00001d032275		F-box domain containing protein	0.638	-0.648296	0.0286948	yes	down	1.82	2.47	4.08	0.81	1.6	0.92	2.79	1.11
	Zm00001d017646		-	0.645	-0.632744	0.028978	yes	down	6.59	4.98	15.7	2.39	4.13	4.78	9.09	3.76667
	Zm00001d050153		Reticulon-like protein B21	0.634	-0.6564	0.0298319	yes	down	1.15	0.42	2.99	0.47	0.51	0.58	1.52	0.52
	Zm00001d006885		CDPK-related kinase 5	0.645	-0.633586	0.0298806	yes	down	5.25	2.5	12.04	2.9	2.42	2.7	6.59667	2.67333
	Zm00001d045387	fatty acyl-ACP thioesterase2	fatty acyl-ACP thioesterase2	0.637	-0.650435	0.0308966	yes	down	2.56	2.92	13.63	2.48	1.92	2.2	6.37	2.2
	Zm00001d041932		ARM repeat superfamily protein	0.637	-0.651671	0.0310829	yes	down	1.28	0.77	4.46	0.51	0.61	1.07	2.17	0.73
	Zm00001d009447		ABC transporter B family member 9	0.651	-0.620028	0.0311064	yes	down	0.38	0.22	2.61	0.37	0.19	0.11	1.07	0.223333
	Zm00001d028311		Antiporter/ drug transporter/ transporter	0.639	-0.646315	0.031408	yes	down	19.04	17.89	100.9	19.77	14.61	13.75	45.9433	16.0433
	Zm00001d024646		Core-2/I-branching beta-16-N-acetylglucosaminyltransferase family protein	0.641	-0.641943	0.0319999	yes	down	1.7	1.48	5.82	1.31	0.85	1.4	3	1.18667
	Zm00001d039682		Carboxyl-terminal proteinase	0.652	-0.617761	0.0321289	yes	down	1.27	0.63	10.61	0.48	0.72	1.28	4.17	0.826667
	Zm00001d051939		Octicosapeptide/Phox/Bem1p family protein	0.653	-0.615214	0.032829	yes	down	1.93	1.71	4.55	1.33	1.17	1.03	2.73	1.17667
	Zm00001d032142		Probable LRR receptor-like serine/threonine-protein kinase	0.654	-0.612828	0.0330551	yes	down	11.15	4.34	20.4	4.89	4.92	5.6	11.9633	5.13667
	Zm00001d017106		Actin-related protein 3	0.666	-0.585729	0.0330727	yes	down	26.27	14.64	55.12	16.73	12.43	14.86	32.01	14.6733
	Zm00001d044857	AP2-EREBP-transcription factor 31	Putative AP2/EREBP transcription factor superfamily protein	0.644	-0.634588	0.0330998	yes	down	17.88	10.66	60.33	11.74	12.45	9.39	29.6233	11.1933
	Zm00001d037413		65-kDa microtubule-associated protein 1	0.646	-0.630865	0.0333531	yes	down	1.64	0.69	2.41	0.56	0.72	0.67	1.58	0.65
	Zm00001d037307		NHL domain-containing protein	0.64	-0.642802	0.0333746	yes	down	1.42	0.95	4.7	1.01	0.8	0.58	2.35667	0.796667
	Zm00001d028237		-	0.64	-0.642972	0.0334389	yes	down	1.14	0.47	2.59	0.46	0.51	0.35	1.4	0.44
	Zm00001d039222		CCT motif family protein	0.662	-0.596014	0.0336234	yes	down	6.48	3.94	7.41	2.05	2.38	3.97	5.94333	2.8
	Zm00001d053150		Putative HLH DNA-binding domain superfamily protein	0.65	-0.621533	0.0338249	yes	down	3.96	3.42	16.95	2.66	2.83	3.7	8.11	3.06333
	Zm00001d018345		-	0.642	-0.640119	0.0342415	yes	down	1.71	0.79	6.42	0.84	0.94	0.98	2.97333	0.92
	Zm00001d049324		Nucleobase-ascorbate transporter 2	0.649	-0.623422	0.0368713	yes	down	4.54	3.21	17.09	3.31	3.1	2.94	8.28	3.11667
	Zm00001d044686	phospholipid transfer protein homolog2	Non-specific lipid-transfer protein	0.65	-0.621399	0.0376425	yes	down	328.29	189.15	1351.03	191.13	235.44	266.06	622.823	230.877
	Zm00001d051596		-	0.648	-0.6253	0.0386414	yes	down	3.95	5.48	14.47	1.84	2.21	4.51	7.96667	2.85333
	Zm00001d038270	MYB-related-transcription factor 3	Duplicated homeodomain-like superfamily protein	0.652	-0.617109	0.0401969	yes	down	8.79	5.34	58.7	8.38	7.81	4.82	24.2767	7.00333
	Zm00001d031289		C2 and GRAM domain-containing protein	0.661	-0.596954	0.0402898	yes	down	5.34	3.61	18.17	3.76	5.09	5.75	9.04	4.86667
	Zm00001d016237	NOD26-like membrane intrinsic protein1	NOD26-like membrane intrinsic protein1	0.651	-0.618387	0.0408244	yes	down	3.16	4.25	18.76	1.55	3.74	3.34	8.72333	2.87667
	Zm00001d032475		SAUR56-auxin-responsive SAUR family member	0.651	-0.618205	0.0408602	yes	down	25.84	23.11	121.98	14.51	17.47	27.42	56.9767	19.8
	Zm00001d020755		-	0.652	-0.616221	0.0415212	yes	down	6.44	2.32	22.74	3.61	3.57	3.15	10.5	3.44333
	Zm00001d026240	GRF-transcription factor 5	Growth-regulating factor	0.656	-0.608395	0.0416761	yes	down	5.99	2.41	12.6	2.15	1.85	4.65	7	2.88333
	Zm00001d017820		Galactan beta-14-galactosyltransferase GALS1	0.659	-0.601284	0.0419637	yes	down	22.91	9.54	12.55	2.83	2.63	9.21	15	4.89
	Zm00001d002506		-	0.653	-0.614927	0.0419638	yes	down	3.16	1.58	3.7	0.91	0.76	1.4	2.81333	1.02333
	Zm00001d021016		Cytochrome b561 and DOMON domain-containing protein	0.654	-0.61257	0.042506	yes	down	4.93	2.12	15.91	2.78	2.39	3.11	7.65333	2.76
	Zm00001d033129		Expressed protein; protein	0.658	-0.602979	0.0434774	yes	down	1.36	1.11	4.9	0.93	0.9	1.1	2.45667	0.976667
	Zm00001d017806	sister of liguleless narrow1	sister of liguleless narrow1	0.655	-0.609545	0.0435578	yes	down	1.69	0.65	1.01	0.25	0.71	0.36	1.11667	0.44
	Zm00001d034513		Lipid binding protein	0.664	-0.590488	0.0445204	yes	down	16.55	14.34	66.23	12.87	14.95	11.83	32.3733	13.2167
	Zm00001d048202		Putative bifunctional inhibitor/LTP/seed storage protein family	0.662	-0.595593	0.0452877	yes	down	85.35	48.5	272.48	48.6	61.12	57.56	135.443	55.76
	Zm00001d032636		Putative GEM-like protein 8	0.662	-0.595314	0.0454436	yes	down	7.45	6.68	29.53	6.37	4.7	6.37	14.5533	5.81333
	Zm00001d009702		P-loop containing nucleoside triphosphate hydrolases superfamily protein	0.659	-0.602164	0.0459381	yes	down	1.98	0.69	4.56	0.66	0.83	1.18	2.41	0.89
	Zm00001d014361		Probable beta-13-galactosyltransferase 4	0.659	-0.601249	0.0465041	yes	down	0.65	0.63	1.42	0.2	0.28	0.48	0.9	0.32
	Zm00001d033215	CCAAT-HAP2-transcription factor 26	CCAAT-HAP2-transcription factor 26	0.662	-0.595183	0.0468601	yes	down	1.57	1.2	3.93	1.22	0.6	0.9	2.23333	0.906667
	Zm00001d025751		S-adenosyl-L-methionine-dependent methyltransferases superfamily protein	0.66	-0.599025	0.047183	yes	down	4.79	2.94	25.57	2.9	3.19	5.03	11.1	3.70667
	Zm00001d051692		Aspartyl protease AED1	0.66	-0.599002	0.0472281	yes	down	1.02	0.74	1.83	0.26	0.6	0.5	1.19667	0.453333
	Zm00001d013052		Hydroxyproline O-galactosyltransferase GALT4	0.662	-0.594187	0.0474689	yes	down	1.36	0.87	4.1	0.72	0.89	0.88	2.11	0.83
	Zm00001d006813	CCAAT-DR1-transcription factor 6	Nuclear transcription factor Y subunit B-2	0.663	-0.591868	0.0477564	yes	down	6.47	5.79	20.15	3.8	4.09	5.21	10.8033	4.36667
	Zm00001d041784		CCR-like	0.664	-0.590732	0.0482194	yes	down	7.24	2.29	12.3	2.42	2.48	3.92	7.27667	2.94

## Sheet: R4_Cluster4
	S3 Table. The DEGs divided into cluster 4 of R4 stage in ND476.
	Gene_id	Gene name	Gene description	FC(ND4_Tre/ND4_Con)	Log2FC(ND4_Tre/ND4_Con)	Pvalue	Significant	Regulate	NDC4	NDC5	NDC6	NDD4	NDD5	NDD6	ND4_Con	ND4_Tre
	Zm00001d043734		S-adenosyl-L-methionine-dependent methyltransferases superfamily protein	0.445	-1.16743	1.54e-12	yes	down	31.56	43.69	40.44	14.57	14.99	21.4	38.5633	16.9867
	Zm00001d044975	colored aleurone1	Anthocyanin regulatory C1 protein	0.412	-1.28085	8.56e-12	yes	down	43.11	64.22	53.71	12.62	22.2	23.87	53.68	19.5633
	Zm00001d009631		CTP synthase family protein	2.624	1.39176	1.11e-11	yes	up	8.96	20.82	31.74	128.66	71.61	61.9	20.5067	87.39
	Zm00001d051525		Oligopeptide transporter 4	0.38	-1.39758	3.05e-11	yes	down	19.21	19.98	11.78	5.95	4.49	4.41	16.99	4.95
	Zm00001d050455		Anthranilate N-benzoyltransferase protein 1	0.441	-1.18216	7.68e-09	yes	down	5.94	14.12	19.67	4.33	4.67	4.36	13.2433	4.45333
	Zm00001d045092		Spermidine hydroxycinnamoyl transferase	0.465	-1.10505	4.4e-08	yes	down	10.63	18.77	30.46	7.86	5.71	9.33	19.9533	7.63333
	Zm00001d014083		Beta-amylase	1.962	0.972113	1.83e-07	yes	up	35.2	71.65	51.67	195.24	136.95	92.66	52.84	141.617
	Zm00001d011679		High affinity nitrate transporter 2.5	0.486	-1.04187	2.34e-07	yes	down	12.33	13.62	13.83	7.43	3.85	6.18	13.26	5.82
	Zm00001d042244		Potasium ion uptake permease 1	0.508	-0.976273	2.93e-07	yes	down	7.45	7.19	13.46	4.4	4.15	4.8	9.36667	4.45
	Zm00001d017381		(+)-neomenthol dehydrogenase	0.469	-1.09349	3.17e-07	yes	down	6.01	12.65	20.22	4.24	4.44	4.44	12.96	4.37333
	Zm00001d000204		Probable sulfate transporter 3.4	0.643	-0.637033	3.51e-07	yes	down	22.27	36.45	41.42	24.52	21.99	24.53	33.38	23.68
	Zm00001d020578		AAA-ATPase	0.477	-1.06802	3.83e-07	yes	down	6.68	16.16	9.75	4.67	2.64	5.05	10.8633	4.12
	Zm00001d025055	protein phosphatase homolog11	protein phosphatase homolog11	2.058	1.04136	9.62e-07	yes	up	3.89	4.96	6.06	26.09	16.1	9.72	4.97	17.3033
	Zm00001d036256		Phospholipase A1-Igamma1 chloroplastic	0.493	-1.01903	1.84e-06	yes	down	3.07	5.63	6.14	1.57	1.81	2.17	4.94667	1.85
	Zm00001d032138		-	1.985	0.989456	2.32e-06	yes	up	3.34	13.45	12.9	26.63	29.94	28.34	9.89667	28.3033
	Zm00001d031449	lipoxygenase13	Lipoxygenase 2 chloroplastic	0.572	-0.806939	2.37e-06	yes	down	36.31	42.19	49.48	20.16	23.43	31.73	42.66	25.1067
	Zm00001d033241		Cationic amino acid transporter 1	0.572	-0.804793	2.72e-06	yes	down	7.17	10.6	10.98	5.58	4.83	6.39	9.58333	5.6
	Zm00001d044272	bHLH-transcription factor 94	Putative transcription factor bHLH041	0.537	-0.897578	4.53e-06	yes	down	4.03	5.67	6.18	2.89	2.21	2.83	5.29333	2.64333
	Zm00001d034047	Zea mays MADS24	Zea mays MADS24	1.959	0.96986	5.5e-06	yes	up	1.78	1.51	1.83	4.12	7.59	4.18	1.70667	5.29667
	Zm00001d007827	early light inducible protein1	early light inducible protein1	0.661	-0.596587	6.02e-06	yes	down	11124.7	19847.7	15931.4	9460.9	12649.6	11685.1	15634.6	11265.2
	Zm00001d019139	sterol methyltransferase1	sterol methyltransferase1	0.575	-0.79716	6.55e-06	yes	down	14.57	25.64	24.15	18.26	11.22	9.92	21.4533	13.1333
	Zm00001d005889	abscisic acid 8'-hydroxylase5	abscisic acid 8'-hydroxylase5	0.572	-0.806181	8.31e-06	yes	down	5.79	12.01	9.55	4.89	4.61	5.79	9.11667	5.09667
	Zm00001d042868		Aldo-keto reductase family 4 member C9	0.632	-0.661394	1.04e-05	yes	down	13.32	22.43	21.9	13.37	13.61	11.31	19.2167	12.7633
	Zm00001d044812	PIN-formed protein1	Putative auxin efflux carrier	0.562	-0.83226	1.11e-05	yes	down	4.91	12.11	14.13	4.89	5.37	5.74	10.3833	5.33333
	Zm00001d035445	gamma-glutamylcysteine synthetase1	gamma-glutamylcysteine synthetase1	0.657	-0.605615	1.84e-05	yes	down	22.46	37.94	49.55	26.51	22.6	28.03	36.65	25.7133
	Zm00001d044431		Amino-acid permease BAT1	0.644	-0.633964	2.22e-05	yes	down	28.6	42.92	34.63	24.02	22.51	27.79	35.3833	24.7733
	Zm00001d003356		ATFP4	0.538	-0.8948	2.31e-05	yes	down	10.52	18.74	17.83	8.77	7.37	4.68	15.6967	6.94
	Zm00001d002974		Probable metal-nicotianamine transporter YSL7	0.544	-0.879407	2.88e-05	yes	down	3.93	5.09	3.35	2.37	2.1	1.95	4.12333	2.14
	Zm00001d012212	gibberellin 20-oxidase5	gibberellin 20-oxidase5	0.565	-0.823797	4.49e-05	yes	down	60.97	109.43	112.62	27.35	42.01	73.79	94.34	47.7167
	Zm00001d034073	WRKY-transcription factor 30	Probable WRKY transcription factor 57	0.633	-0.660543	4.97e-05	yes	down	9.06	17.84	16.37	8.83	9.69	9.09	14.4233	9.20333
	Zm00001d046981	G2-like-transcription factor 32	Putative MYB DNA-binding domain superfamily protein	0.601	-0.733856	5.75e-05	yes	down	7.8	13.59	18.69	7.89	6.55	9.56	13.36	8
	Zm00001d018126		F-box protein FBX14	0.583	-0.779604	5.99e-05	yes	down	9.17	11.97	11.94	5.51	4.75	10.74	11.0267	7
	Zm00001d035007		GDP-mannose transporter GONST5	0.551	-0.860904	7.11e-05	yes	down	6.61	5.01	7.26	3.5	2.41	2.96	6.29333	2.95667
	Zm00001d021935		Putative polyol transporter 1	0.653	-0.615866	0.000118747	yes	down	29.85	26.88	33.43	15.66	27.95	54.44	30.0533	32.6833
	Zm00001d026537	Homeobox-transcription factor 122	Putative homeobox DNA-binding domain superfamily protein%3B WUS2 protein	0.594	-0.75186	0.000225399	yes	down	14.2	16.37	14.32	8.6	6.11	12.89	14.9633	9.2
	Zm00001d035162		LHT1	0.662	-0.595314	0.000229945	yes	down	19.17	12.07	21.57	8.5	27.44	7.7	17.6033	14.5467
	Zm00001d023924		-	1.502	0.587013	0.000278039	yes	up	62.31	100.44	83.71	158.26	147.31	157.09	82.1533	154.22
	Zm00001d010422		Pollen-specific protein-like	0.605	-0.724374	0.000323895	yes	down	33.5	33.05	35.76	25.4	14.03	22.09	34.1033	20.5067
	Zm00001d048949	pco080661a	Hevein-like preproprotein	0.576	-0.796912	0.000399524	yes	down	17.87	21.91	35.46	18.39	3.85	6.62	25.08	9.62
	Zm00001d038325		-	0.597	-0.745338	0.000419543	yes	down	37.37	24.54	29.2	14.68	15.43	22.35	30.37	17.4867
	Zm00001d039786		-	0.641	-0.642575	0.000419824	yes	down	1764.04	4982.34	4582.27	3137.19	1959.91	1964.06	3776.22	2353.72
	Zm00001d012484		Heavy metal transport/detoxification superfamily protein	0.583	-0.777266	0.00045869	yes	down	3.16	16.2	16.88	3.53	2.31	6.33	12.08	4.05667
	Zm00001d050055		-	1.707	0.771731	0.000467023	yes	up	0.41	6.61	3.92	15.6	17.13	12.59	3.64667	15.1067
	Zm00001d038297		Zinc finger protein WIP6	0.599	-0.740169	0.000485341	yes	down	6.76	21.89	19.54	11.43	4.99	7.9	16.0633	8.10667
	Zm00001d042143	glucan endo-1,3-beta-glucosidase homolog1	glucan endo-13-beta-glucosidase homolog1	0.582	-0.782133	0.000496585	yes	down	14.54	6.97	14.8	5.86	3.06	7.35	12.1033	5.42333
	Zm00001d030222		-	0.582	-0.781094	0.000504613	yes	down	3.91	21.35	24.69	6.56	2.24	4.18	16.65	4.32667
	Zm00001d038846	protein phosphatase homolog12	Protein phosphatase 2C 16	1.549	0.631172	0.000548019	yes	up	19.79	26.2	34.12	73.06	46.59	37.89	26.7033	52.5133
	Zm00001d028992		Thioredoxin-like 1-1 chloroplastic	1.528	0.611939	0.000564366	yes	up	101.65	93.51	91.9	209.03	197.42	179.43	95.6867	195.293
	Zm00001d005158		CASP-like protein 3	0.661	-0.597228	0.000601459	yes	down	55.22	58.92	67.99	51.67	34.55	42.67	60.71	42.9633
	Zm00001d042135		Amino-acid permease BAT1	0.637	-0.649519	0.000616179	yes	down	8.61	16.4	10.8	7.11	8.86	6.06	11.9367	7.34333
	Zm00001d044442		ABC transporter G family member 40	0.622	-0.685781	0.000723357	yes	down	6.73	6.09	11.86	5.72	3.08	5.69	8.22667	4.83
	Zm00001d018431		Wall-associated receptor kinase-like 8	0.609	-0.715936	0.000860038	yes	down	6.58	5.24	4.46	3.28	2.78	3.28	5.42667	3.11333
	Zm00001d047837	LIM-transcription factor 13	Protein DA1-related 2	0.62	-0.689512	0.00106111	yes	down	13.04	56.82	60.7	27.38	20.8	19.51	43.52	22.5633
	Zm00001d043019	GRMZM2G132169	Laccase-13	0.601	-0.735635	0.00106867	yes	down	6.81	5.99	7.53	3.69	1.06	4.6	6.77667	3.11667
	Zm00001d021971		Triacylglycerol lipase	0.605	-0.7256	0.00112668	yes	down	1.87	7.24	7.44	2.3	0.63	2.46	5.51667	1.79667
	Zm00001d047555		Thioredoxin-like 1-1 chloroplastic	1.562	0.6435	0.00135192	yes	up	33.33	32.28	24.52	67.37	81.66	52.8	30.0433	67.2767
	Zm00001d021682		Cysteine-rich receptor-like protein kinase 25	0.612	-0.708747	0.00144144	yes	down	2.11	3.36	6.86	1.35	1.55	2.86	4.11	1.92
	Zm00001d005609	protein phosphatase homolog7	protein phosphatase homolog7	1.583	0.662489	0.00144889	yes	up	16.7	25.25	26.33	76.77	48.14	26.84	22.76	50.5833
	Zm00001d017425		Cytochrome b5	0.638	-0.649229	0.00195926	yes	down	16.43	25.56	30.22	12.68	10.05	20.28	24.07	14.3367
	Zm00001d031769		Nitrate reductase [NADH] 2	0.641	-0.641918	0.00199319	yes	down	63.12	110.71	74.81	14.76	7.72	38.62	82.88	20.3667
	Zm00001d052018	DBP-transcription factor 1	Probable protein phosphatase 2C 22	1.527	0.610409	0.00201129	yes	up	15.19	15.31	13.97	41.27	30.97	22.07	14.8233	31.4367
	Zm00001d027929	AP2-EREBP-transcription factor 182	AP2-EREBP transcription factor [Source:UniProtKB/TrEMBL;Acc:C0PJT2]	0.626	-0.676498	0.00212845	yes	down	41.58	44.96	28.54	15.8	13.86	34.96	38.36	21.54
	Zm00001d050323		Putative cytochrome P450 superfamily protein	0.651	-0.618962	0.00239894	yes	down	19.47	33.09	58.64	27.46	13.2	26.89	37.0667	22.5167
	Zm00001d006774		hydroxyproline-rich glycoprotein family protein	0.629	-0.669557	0.00252255	yes	down	19.51	26.76	66.44	27.17	14.66	24.51	37.57	22.1133
	Zm00001d016719		U-box domain-containing protein 29	1.542	0.625228	0.00264872	yes	up	45.54	43.97	69.66	189.13	93.49	75.47	53.0567	119.363
	Zm00001d038750		ALA-interacting subunit 1	0.645	-0.632174	0.00291021	yes	down	14.84	17.51	10.37	6.64	9.76	9.48	14.24	8.62667
	Zm00001d022053		hydroxyproline-rich glycoprotein family protein	0.634	-0.657448	0.00294947	yes	down	32.18	31.15	40.34	29.76	8.22	30.31	34.5567	22.7633
	Zm00001d012220		Putative ENTH/ANTH/VHS superfamily protein	0.655	-0.610879	0.00296821	yes	down	6.14	9.05	6.11	3.63	4.76	5.15	7.1	4.51333
	Zm00001d031221		AAA-ATPase ASD mitochondrial	0.651	-0.61944	0.00305062	yes	down	9.22	22.8	26.68	15.72	6.52	12.3	19.5667	11.5133
	Zm00001d029366		Transducin/WD40 repeat-like superfamily protein	1.579	0.658705	0.00311455	yes	up	40.57	75.34	93.5	375.3	173.06	120.38	69.8033	222.913
	Zm00001d021934	Homeobox-transcription factor 13	Homeobox-leucine zipper protein ATHB-40	1.565	0.646141	0.00318078	yes	up	5.06	8.41	5.36	21.17	14.34	7.75	6.27667	14.42
	Zm00001d008862	cytokinin oxidase 5	cytokinin oxidase 5	0.649	-0.622854	0.00551279	yes	down	5.42	11.03	5.84	1.64	5.72	3.77	7.43	3.71
	Zm00001d033878		ACT domain-containing protein ACR1	1.522	0.606063	0.0062218	yes	up	3	3.07	6.94	17.32	6.8	14.16	4.33667	12.76
	Zm00001d002018		Os07g0120600 protein	0.657	-0.605826	0.00684931	yes	down	36.53	29.72	44.8	30.5	12.03	3.5	37.0167	15.3433
	Zm00001d014748		(Z)-3-hexen-1-ol acetyltransferase	0.66	-0.598428	0.00730327	yes	down	27.39	14.7	28.6	21.83	7.27	13.02	23.5633	14.04
	Zm00001d016841		monooxygenase 1	0.664	-0.589909	0.00852618	yes	down	88.8	59.84	60.05	30.6	27.81	46.98	69.5633	35.13
