# Supplementary material for: Comparative transcriptomic analysis of contrasting hybrid cultivars reveal key drought-responsive genes and metabolic pathways regulating drought stress tolerance in maize at various stages
Source: PLoS One. 2020 Oct 15;15(10):e0240468. doi: 10.1371/journal.pone.0240468 (PMC7561095; doi:10.1371/journal.pone.0240468)
Supplement: S4 Table — (XLS) [file pone.0240468.s010.xls]

## Sheet: V12_Cluster2
	S4 Table. The DEGs divided into cluster 2 of V12 stage in ZX978
	Gene_id	Gene name	Gene description	FC(ZX1_Tre/ZX1_Con)	Log2FC(ZX1_Tre/ZX1_Con)	Pvalue	Significant	Regulate	ZXCa	ZXCb	ZXCc	ZXDa	ZXDb	ZXDc	ZX1_Con	ZX1_Tre
	ENSRNA049478703	SSU_rRNA_eukarya	Eukaryotic small subunit ribosomal RNA	0.0149083	-6.06774	2.95e-12	yes	down	7.89	2.16	6.88	1.59	0.16	0	5.64333	0.583333
	Zm00001d027021			0.00291843	-8.42059	3.81e-11	yes	down	9.05	5.87	7.14	0	0	0	7.35333	0
	ENSRNA049478119	SSU_rRNA_eukarya	Eukaryotic small subunit ribosomal RNA	0.124555	-3.00514	9.65e-10	yes	down	35.83	48.8	74.49	3.57	11.81	8.26	53.04	7.88
	ENSRNA049478739	SSU_rRNA_eukarya	Eukaryotic small subunit ribosomal RNA	0.269458	-1.89187	5.65e-09	yes	down	107.36	117.16	194.9	41.54	51.94	44.05	139.807	45.8433
	Zm00001d000189		MDIS1-interacting receptor like kinase 2	0.159716	-2.64642	1.25e-08	yes	down	344	518.19	600.79	45.5	102.06	128.33	487.66	91.9633
	Zm00001d033098		post-illumination chlorophyll fluorescence increase	0.194982	-2.35858	2.34e-08	yes	down	661.65	431.5	393.11	168.78	49.1	134.92	495.42	117.6
	ENSRNA049478662	SSU_rRNA_eukarya	Eukaryotic small subunit ribosomal RNA	0.17633	-2.50365	2.9e-08	yes	down	267.95	519.3	560.3	61.09	107.05	125.18	449.183	97.7733
	ENSRNA049478109	SSU_rRNA_eukarya	Eukaryotic small subunit ribosomal RNA	0.174555	-2.51825	8.7e-08	yes	down	61.68	134.22	126.52	12.42	27.96	27.42	107.473	22.6
	Zm00001d001300			0.21868	-2.1931	1.65e-07	yes	down	130.79	216.92	221.64	31.25	51.8	65.93	189.783	49.66
	ENSRNA049478881	SSU_rRNA_eukarya	Eukaryotic small subunit ribosomal RNA	0.194445	-2.36257	2.36e-07	yes	down	1670.54	2632.08	3039.52	321.48	663.76	783.63	2447.38	589.623
	Zm00001d000272		Photosystem I P700 chlorophyll a apoprotein A2	0.225044	-2.15172	2.38e-07	yes	down	83.83	117.27	113.02	14.76	32.66	34.49	104.707	27.3033
	ENSRNA049478106	SSU_rRNA_eukarya	Eukaryotic small subunit ribosomal RNA	0.252095	-1.98796	3.77e-07	yes	down	445.04	667.24	757.99	122.69	219.71	217.5	623.423	186.633
	ENSRNA049478131	SSU_rRNA_eukarya	Eukaryotic small subunit ribosomal RNA	0.119143	-3.06923	3.93e-07	yes	down	5.39	12.45	11.02	0.48	0.83	1.81	9.62	1.04
	ENSRNA049478799	SSU_rRNA_eukarya	Eukaryotic small subunit ribosomal RNA	0.285763	-1.80711	5.94e-07	yes	down	507.23	720.35	796.11	169.68	255.25	277.22	674.563	234.05
	ENSRNA049479871	SSU_rRNA_eukarya	Eukaryotic small subunit ribosomal RNA	0.204646	-2.2888	6.68e-07	yes	down	3806.81	5561.65	6858.33	668.28	1474.49	1802.88	5408.93	1315.22
	ENSRNA049478806	SSU_rRNA_eukarya	Eukaryotic small subunit ribosomal RNA	0.258782	-1.95019	7.07e-07	yes	down	1754.2	3470.13	3066.15	366.78	727.66	1085.55	2763.49	726.663
	ENSRNA049478700	SSU_rRNA_eukarya	Eukaryotic small subunit ribosomal RNA	0.254841	-1.97233	9.23e-07	yes	down	450.19	675.57	741.58	117.77	220.64	231.15	622.447	189.853
	ENSRNA049478756	SSU_rRNA_eukarya	Eukaryotic small subunit ribosomal RNA	0.197389	-2.34088	9.48e-07	yes	down	39.77	59.74	68.02	4.66	15.66	13.47	55.8433	11.2633
	ENSRNA049478180	LSU_rRNA_eukarya	Eukaryotic large subunit ribosomal RNA	0.217525	-2.20075	1.08e-06	yes	down	1004.93	1291.31	1762.83	176.58	396.25	474.14	1353.02	348.99
	Zm00001d000452			0.207227	-2.27071	1.11e-06	yes	down	2004	3131.31	3764.07	365.18	803.34	1005.06	2966.46	724.527
	ENSRNA049479574	SSU_rRNA_eukarya	Eukaryotic small subunit ribosomal RNA	0.280989	-1.83142	1.14e-06	yes	down	2318.18	4406.17	3827.24	789.71	1274	1646.6	3517.2	1236.77
	ENSRNA049479084	SSU_rRNA_eukarya	Eukaryotic small subunit ribosomal RNA	0.254653	-1.9734	1.15e-06	yes	down	452.49	650.29	761.14	114.51	223.5	229.12	621.307	189.043
	ENSRNA049478576	SSU_rRNA_eukarya	Eukaryotic small subunit ribosomal RNA	0.259284	-1.9474	1.17e-06	yes	down	400.54	614.46	681.28	111.71	201.09	214.19	565.427	175.663
	ENSRNA049479875	SSU_rRNA_eukarya	Eukaryotic small subunit ribosomal RNA	0.251743	-1.98998	1.25e-06	yes	down	437.92	658.08	749.92	112.65	212.59	229.95	615.307	185.063
	GRMZM5G836994			0.153034	-2.70807	1.26e-06	yes	down	3.04	5.15	12.32	1.03	1.16	1.61	6.83667	1.26667
	Zm00001d011183	thiamine biosynthesis1	thiamine biosynthesis1	0.234789	-2.09057	1.27e-06	yes	down	954.04	685.64	395.31	354.31	156.89	98.68	678.33	203.293
	ENSRNA049477401	SSU_rRNA_eukarya	Eukaryotic small subunit ribosomal RNA	0.213594	-2.22706	1.68e-06	yes	down	693.13	1156.43	1189.22	165.44	306.71	366.37	1012.93	279.507
	ENSRNA049478748	SSU_rRNA_eukarya	Eukaryotic small subunit ribosomal RNA	0.249272	-2.00421	2.14e-06	yes	down	265.83	426.16	445.28	64.84	142.14	132.8	379.09	113.26
	ENSRNA049478822	SSU_rRNA_eukarya	Eukaryotic small subunit ribosomal RNA	0.186894	-2.41971	2.27e-06	yes	down	2896.03	4137.81	4721.11	328.06	899.78	1333.47	3918.32	853.77
	ENSRNA049479077	SSU_rRNA_eukarya	Eukaryotic small subunit ribosomal RNA	0.245505	-2.02617	2.27e-06	yes	down	472	773.77	852.9	121.87	237.43	261.52	699.557	206.94
	Zm00001d005081			0.203233	-2.29879	2.48e-06	yes	down	2342.06	3308.2	3559.84	314.76	788.82	1114.85	3070.03	739.477
	Zm00001d004055		Protein DETOXIFICATION 16	0.226228	-2.14415	2.75e-06	yes	down	24.92	22.31	22.04	5.1	3.2	10.44	23.09	6.24667
	Zm00001d000951			0.22951	-2.12337	4.03e-06	yes	down	287.95	506.71	449.87	58.64	125.31	160.76	414.843	114.903
	ENSRNA049479027	SSU_rRNA_eukarya	Eukaryotic small subunit ribosomal RNA	0.227358	-2.13696	4.52e-06	yes	down	1955.83	3131.01	3673.68	385.44	860.64	1112.08	2920.17	786.053
	ENSRNA049478590	SSU_rRNA_eukarya	Eukaryotic small subunit ribosomal RNA	0.291513	-1.77837	5.2e-06	yes	down	115.64	198.26	181.04	39.1	72.52	63.17	164.98	58.2633
	Zm00001d000260		Photosystem II D2 protein	0.278792	-1.84274	5.4e-06	yes	down	75.84	76.02	66.99	13.08	27.17	31.78	72.95	24.01
	GRMZM5G806488	rps7-A	30S ribosomal protein S7, chloroplastic [Source:UniProtKB/Swiss-Prot;Acc:P12339]	0.213264	-2.22928	5.89e-06	yes	down	415.52	748.29	376.61	60.93	172.94	159.56	513.473	131.143
	Zm00001d001321			0.213493	-2.22774	6.55e-06	yes	down	106.3	183.54	142.11	15.36	48.6	47.05	143.983	37.0033
	Zm00001d000983			0.287759	-1.79707	6.97e-06	yes	down	195.73	330.34	305.82	62.04	111.46	114.83	277.297	96.11
	Zm00001d040880	ATPA	ATP synthase subunit 1	0.154748	-2.69201	7.03e-06	yes	down	1.63	4.78	6.53	0.56	0.79	1.08	4.31333	0.81
	Zm00001d005080	multidrug and toxic compound extrusion5	multidrug and toxic compound extrusion5	0.331588	-1.59254	8.96e-06	yes	down	1334.14	1761	2070.45	338.02	631.18	791.23	1721.86	586.81
	GRMZM5G866223	ndhI	NAD(P)H-quinone oxidoreductase subunit I, chloroplastic [Source:UniProtKB/Swiss-Prot;Acc:P46722]	0.183452	-2.44652	9.18e-06	yes	down	8.47	12.08	14.06	1.37	4.15	2.31	11.5367	2.61
	Zm00001d044122	anthocyaninless1	Dihydroflavonol-4-reductase	0.144474	-2.79112	9.28e-06	yes	down	4.52	8.13	6.13	1.17	0.23	1.85	6.26	1.08333
	Zm00001d042634		Extradiol ring-cleavage dioxygenase	0.359704	-1.47512	9.96e-06	yes	down	10.83	13.45	13.49	8.6	3.92	4.79	12.59	5.77
	ENSRNA049478136	SSU_rRNA_eukarya	Eukaryotic small subunit ribosomal RNA	0.248493	-2.00872	1.01e-05	yes	down	59.06	119.46	118.19	22.73	34.93	45.8	98.9033	34.4867
	GRMZM5G818111			0.23659	-2.07954	1.15e-05	yes	down	5.05	7.92	9.22	2.1	3.69	1.32	7.39667	2.37
	Zm00001d001299			0.295749	-1.75755	1.26e-05	yes	down	215.8	342.92	340.99	67.88	115.92	134.98	299.903	106.26
	Zm00001d000261		None	0.318065	-1.65261	1.46e-05	yes	down	51.18	48.95	45.24	10.68	20.64	23.14	48.4567	18.1533
	ENSRNA049478203	SSU_rRNA_eukarya	Eukaryotic small subunit ribosomal RNA	0.163008	-2.61699	1.53e-05	yes	down	8.89	22.47	19.35	1.09	3.05	5.5	16.9033	3.21333
	ENSRNA049479546	SSU_rRNA_eukarya	Eukaryotic small subunit ribosomal RNA	0.209064	-2.25798	1.64e-05	yes	down	283.07	486.55	643.62	53.03	154.87	160.12	471.08	122.673
	Zm00001d001741		None	0.217551	-2.20057	1.91e-05	yes	down	3.49	3.87	5.18	0.54	1.06	1.61	4.18	1.07
	GRMZM5G808402	atpB	ATP synthase subunit beta [Source:UniProtKB/TrEMBL;Acc:A0A1R3NS96]	0.189958	-2.39625	2.37e-05	yes	down	7.64	15.06	16.21	1.01	3.69	4.05	12.97	2.91667
	Zm00001d001139			0.262728	-1.92836	2.81e-05	yes	down	5263.07	8318.43	5375.24	1082.12	2731.74	2693.2	6318.91	2169.02
	Zm00001d000282		Photosystem II CP47 reaction center protein	0.375729	-1.41224	2.81e-05	yes	down	17.35	19.6	34.83	3	11.66	16.54	23.9267	10.4
	ENSRNA049477405	SSU_rRNA_eukarya	Eukaryotic small subunit ribosomal RNA	0.194333	-2.3634	2.9e-05	yes	down	2.84	8.09	4.84	0.72	1.1	1.89	5.25667	1.23667
	Zm00001d018234			0.225753	-2.14718	3.04e-05	yes	down	43.86	21.89	77.21	16.78	6.66	16.27	47.6533	13.2367
	ENSRNA049478122	SSU_rRNA_eukarya	Eukaryotic small subunit ribosomal RNA	0.136262	-2.87554	3.31e-05	yes	down	61.12	162.29	157.53	30	47.81	54.45	126.98	44.0867
	ENSRNA049478956	SSU_rRNA_eukarya	Eukaryotic small subunit ribosomal RNA	0.135462	-2.88404	3.4e-05	yes	down	17	53.8	35.94	1.83	6.93	10.15	35.58	6.30333
	ENSRNA049478584	SSU_rRNA_eukarya	Eukaryotic small subunit ribosomal RNA	0.240083	-2.0584	4.25e-05	yes	down	225.03	404.59	413.47	43.63	103.77	152.93	347.697	100.11
	Zm00001d024839	glutathione S-transferase2	glutathione S-transferase2	0.285763	-1.80711	4.76e-05	yes	down	139.72	116.35	53.79	58.44	18.9	33.6	103.287	36.98
	ENSRNA049475322	SSU_rRNA_eukarya	Eukaryotic small subunit ribosomal RNA	0.0981487	-3.34889	4.89e-05	yes	down	0.95	8.47	1.32	0.23	0.49	0.49	3.58	0.403333
	ENSRNA049479040	LSU_rRNA_eukarya	Eukaryotic large subunit ribosomal RNA	0.101761	-3.29675	6.12e-05	yes	down	3.24	26.95	13.59	1.04	0.66	3.68	14.5933	1.79333
	GRMZM5G856777	psbC	Photosystem II CP43 reaction center protein [Source:UniProtKB/Swiss-Prot;Acc:P48187]	0.31403	-1.67103	6.87e-05	yes	down	20.91	21.9	22.01	4.07	9.2	10.53	21.6067	7.93333
	ENSRNA049478963	SSU_rRNA_eukarya	Eukaryotic small subunit ribosomal RNA	0.177949	-2.49046	7.93e-05	yes	down	10.66	40.93	22.38	2.28	4.3	9.12	24.6567	5.23333
	ENSRNA049479540	SSU_rRNA_eukarya	Eukaryotic small subunit ribosomal RNA	0.221606	-2.17393	0.000132796	yes	down	19.33	45.09	49	3.7	16.33	10.27	37.8067	10.1
	ENSRNA049465879	SSU_rRNA_eukarya	Eukaryotic small subunit ribosomal RNA	0.301547	-1.72955	0.000169902	yes	down	3548.14	5550.21	3431.46	749.41	1963.7	1914.37	4176.6	1542.49
	Zm00001d005698		AN17	0.2661	-1.90996	0.000181597	yes	down	40.96	23.46	14.22	14.06	4.15	7.89	26.2133	8.7
	Zm00001d019608		None	0.278105	-1.8463	0.000185318	yes	down	1372.33	2394.73	1288.81	252.66	674.78	741.8	1685.29	556.413
	Zm00001d001302			0.314526	-1.66875	0.000190445	yes	down	327.8	526.84	630.12	105.41	188.85	241.55	494.92	178.603
	GRMZM5G884912		ATP synthase protein MI25 [Source:UniProtKB/TrEMBL;Acc:K7VUK2]	0.162034	-2.62563	0.000211332	yes	down	1.88	4.17	8.63	1.07	0.9	1.03	4.89333	1
	ENSRNA049479731	Intron_gpII	Group II catalytic intron	0.35345	-1.50042	0.000256048	yes	down	372.49	493.72	477.62	90.95	248.67	204.96	447.943	181.527
	ENSRNA049478167	SSU_rRNA_eukarya	Eukaryotic small subunit ribosomal RNA	0.171519	-2.54356	0.000279485	yes	down	8.64	23.27	21.87	0.63	3.78	6.12	17.9267	3.51
	GRMZM5G874448			0.302623	-1.72441	0.000368525	yes	down	110.19	180.47	93.31	22.61	63.53	52.87	127.99	46.3367
	Zm00001d000952			0.251096	-1.99369	0.000368967	yes	down	151.22	284.45	272.7	22.14	90.36	100.06	236.123	70.8533
	Zm00001d047452	flavone synthase1	Putative cytochrome P450 superfamily protein	0.399946	-1.32212	0.000419124	yes	down	68.35	40.89	35.41	40.35	18.76	13.75	48.2167	24.2867
	GRMZM5G804358		NADH-ubiquinone oxidoreductase chain 4 [Source:UniProtKB/TrEMBL;Acc:Q6R9L4]	0.235596	-2.08561	0.000423964	yes	down	0.82	2.59	3.23	1.04	0.76	0.83	2.21333	0.876667
	GRMZM5G808939	psbB	Photosystem II CP47 reaction center protein [Source:UniProtKB/Swiss-Prot;Acc:P05641]	0.182262	-2.45591	0.000450667	yes	down	11.86	17.36	27.55	0.56	5.36	6.03	18.9233	3.98333
	Zm00001d019606			0.306433	-1.70636	0.00045117	yes	down	662.03	1098.36	633.78	129.12	394.59	349.49	798.057	291.067
	ENSRNA049478201	SSU_rRNA_eukarya	Eukaryotic small subunit ribosomal RNA	0.239616	-2.0612	0.000469204	yes	down	306.02	1002.68	333.06	70.56	159.39	280.46	547.253	170.137
	ENSRNA049462250	LSU_rRNA_eukarya	Eukaryotic large subunit ribosomal RNA	0.0602058	-4.05395	0.000608465	yes	down	14.02	27.41	4.03	0	0.08	12.19	15.1533	4.09
	ENSRNA049479090	SSU_rRNA_eukarya	Eukaryotic small subunit ribosomal RNA	0.18889	-2.40438	0.000645121	yes	down	4.95	30.94	12.93	1.6	2.95	6.53	16.2733	3.69333
	Zm00001d019605		NAD(P)H-quinone oxidoreductase subunit 6 chloroplastic	0.266178	-1.90954	0.000664849	yes	down	1945.16	4344.09	2114.61	332.5	999.76	1318.44	2801.29	883.567
	GRMZM5G876913			0.133081	-2.90962	0.001057	yes	down	5.7	8.54	13.67	1.23	2.2	1.35	9.30333	1.59333
	ENSRNA049478534	SSU_rRNA_eukarya	Eukaryotic small subunit ribosomal RNA	0.190881	-2.38926	0.00114415	yes	down	3.98	24.74	11.13	1.03	2.51	5.53	13.2833	3.02333
	Zm00001d039632		Rap1-interacting factor 1 amino-terminal protein	0.13326	-2.90768	0.0012411	yes	down	3.8	5.11	0.62	0.3	0.15	1.05	3.17667	0.5
	ENSRNA049468238	LSU_rRNA_eukarya	Eukaryotic large subunit ribosomal RNA	0.316727	-1.65869	0.00129224	yes	down	431.76	673.69	314.88	72.52	228.31	245.47	473.443	182.1
	ENSRNA049478147	SSU_rRNA_eukarya	Eukaryotic small subunit ribosomal RNA	0.131887	-2.92263	0.00129324	yes	down	0.54	8.96	4.28	0.34	0.38	1.53	4.59333	0.75
	ENSRNA049459300	LSU_rRNA_eukarya	Eukaryotic large subunit ribosomal RNA	0.322696	-1.63175	0.00165744	yes	down	412.78	667.9	297.69	46.98	198.92	196.16	459.457	147.353
	Zm00001d028957		F-box protein	0.466069	-1.10139	0.00260743	yes	down	16.47	15.54	18.17	12.39	12.69	4.49	16.7267	9.85667
	Zm00001d001301			0.43969	-1.18544	0.00264436	yes	down	58.03	77.82	56.36	20.67	38.52	42.01	64.07	33.7333
	ENSRNA049479889	SSU_rRNA_eukarya	Eukaryotic small subunit ribosomal RNA	0.263622	-1.92346	0.00300046	yes	down	2.46	5.68	2.08	1.34	0.46	1.57	3.40667	1.12333
	Zm00001d041763		Cytokinin-O-glucosyltransferase 2	0.402215	-1.31396	0.00303928	yes	down	78.51	42.36	38.38	50.52	15.59	15.15	53.0833	27.0867
	Zm00001d000417	psbA	Photosystem Q(B) protein	0.413351	-1.27456	0.00357545	yes	down	189.29	150.69	100.82	36.7	105.83	73.04	146.933	71.8567
	Zm00001d043795		Glutathione S-transferase GSTU6	0.417184	-1.26124	0.00362431	yes	down	22.96	18.56	18.87	17.74	4.35	9.56	20.13	10.55
	Zm00001d044683		Probable chalcone--flavonone isomerase 3	0.361207	-1.4691	0.00519569	yes	down	88.39	50.88	29.41	51.34	11.7	15.24	56.2267	26.0933
	Zm00001d018162		Cytochrome b6-f complex subunit 4	0.395309	-1.33895	0.00533264	yes	down	10.97	9.44	8.27	3.57	5.91	4.46	9.56	4.64667
	ENSRNA049479585	SSU_rRNA_eukarya	Eukaryotic small subunit ribosomal RNA	0.218934	-2.19143	0.00534538	yes	down	1.25	3.75	2.38	0.15	1.04	0.77	2.46	0.653333
	Zm00001d019603			0.433536	-1.20578	0.00669582	yes	down	1107.56	1497.5	822.55	304.67	771.82	707.67	1142.54	594.72
	ENSRNA049478508	LSU_rRNA_eukarya	Eukaryotic large subunit ribosomal RNA	0.026296	-5.24902	0.00699811	yes	down	0	43.94	10.37	0	0	2.16	18.1033	0.72
	ENSRNA049478530	SSU_rRNA_eukarya	Eukaryotic small subunit ribosomal RNA	0.131489	-2.92698	0.00753991	yes	down	17.09	53.89	29.72	1.99	4.57	10.21	33.5667	5.59
	Zm00001d045139	vacuolar proton pump homolog1	vacuolar proton pump homolog1	0.405147	-1.30348	0.00786836	yes	down	3.69	4.58	13.72	4.77	3.33	3.06	7.33	3.72
	Zm00001d041553		Osmotin-like protein	0.428993	-1.22097	0.0112053	yes	down	24.62	13.7	23.84	20.33	5.54	8.06	20.72	11.31
	Zm00001d009084		S-adenosyl-L-methionine-dependent methyltransferases superfamily protein	0.293859	-1.76681	0.0117484	yes	down	77.65	36.39	22.78	41.8	7.86	3.24	45.6067	17.6333
	ENSRNA049478177	SSU_rRNA_eukarya	Eukaryotic small subunit ribosomal RNA	0.0867667	-3.52671	0.0149782	yes	down	1.39	20.77	7.5	0.11	0.5	2.74	9.88667	1.11667
	ENSRNA049479579	SSU_rRNA_eukarya	Eukaryotic small subunit ribosomal RNA	0.161668	-2.6289	0.0165133	yes	down	9.81	55.1	29	2.27	3.5	12.73	31.3033	6.16667
	Zm00001d013022		(+)-neomenthol dehydrogenase	0.479539	-1.06028	0.0220179	yes	down	29.49	41.58	101.3	32.37	40.2	29.7	57.4567	34.09
	ENSRNA049477741	Plant_SRP	Plant signal recognition particle RNA	0.289685	-1.78744	0.0233937	yes	down	12.26	12.16	17.86	6.41	6.81	2.5	14.0933	5.24
	Zm00001d019704			2.92252	1.54721	0.0238452	yes	up	7.83	12.47	5.11	75.4	22.75	6.48	8.47	34.8767
	ENSRNA049478153	SSU_rRNA_eukarya	Eukaryotic small subunit ribosomal RNA	0.149963	-2.73733	0.024145	yes	down	3.58	27	14.51	0.39	2.75	5.73	15.03	2.95667
	ENSRNA049478949	SSU_rRNA_eukarya	Eukaryotic small subunit ribosomal RNA	0.14807	-2.75565	0.0246461	yes	down	4.81	36.69	13.8	0.5	2.16	7.72	18.4333	3.46
	Zm00001d034795	prohibitin4	prohibitin4	0.183682	-2.44472	0.045052	yes	down	148.29	100.8	15.5	15.68	2.51	37.02	88.1967	18.4033
	ENSRNA049479257	SSU_rRNA_eukarya	Eukaryotic small subunit ribosomal RNA	0.402796	-1.31188	0.0461359	yes	down	2.89	15.23	8.87	2.2	3.65	7.25	8.99667	4.36667

## Sheet: VT_Cluster2
	S4 Table. The DEGs divided into cluster 2 of VT stage in ZX978
	Gene_id	Gene name	Gene description	FC(ZX2_Tre/ZX2_Con)	Log2FC(ZX2_Tre/ZX2_Con)	Pvalue	Significant	Regulate	ZXCA	ZXCB	ZXCC	ZXDA	ZXDB	ZXDC	ZX2_Con	ZX2_Tre
	Zm00001d033539		Gamma-glutamyl peptidase 1	4.32067	2.11125	2.88e-15	yes	up	9.22	15.07	20.51	80.36	48.71	44.6	14.9333	57.89
	Zm00001d019704			5.00665	2.32385	1.73e-10	yes	up	3.87	6.11	9.67	38.67	23.5	23.45	6.55	28.54
	Zm00001d006158			2.86304	1.51755	2.65e-09	yes	up	7.04	10.38	11.5	27.97	26.19	19.31	9.64	24.49
	Zm00001d035211		Ca(2)-dependent phospholipid-binding protein (Copine) family	2.33668	1.22446	1.83e-08	yes	up	3.26	4.79	5.48	18.28	13.14	8.71	4.51	13.3767
	Zm00001d048785		Adenylyl-sulfate kinase 3	2.94047	1.55605	1.5e-06	yes	up	4.34	7.4	8.36	14.01	23.06	14.79	6.7	17.2867
	ENSRNA049478201	SSU_rRNA_eukarya	Eukaryotic small subunit ribosomal RNA	6.21139	2.63492	3.64e-06	yes	up	196.82	59.19	39.32	126.53	485.03	757.06	98.4433	456.207
	Zm00001d011782		Haloacid dehalogenase-like hydrolase (HAD) superfamily protein	2.6928	1.42911	3.85e-06	yes	up	3.73	7.82	11.4	20.11	15.57	18.91	7.65	18.1967
	ENSRNA049478131	SSU_rRNA_eukarya	Eukaryotic small subunit ribosomal RNA	8.76286	3.1314	7.94e-06	yes	up	3.37	0.1	0.53	3.55	15.61	6.11	1.33333	8.42333
	ENSRNA049478534	SSU_rRNA_eukarya	Eukaryotic small subunit ribosomal RNA	3.98679	1.99523	9.9e-06	yes	up	3.16	1.61	1.97	4.12	10.82	8.89	2.24667	7.94333
	ENSRNA049478113	SSU_rRNA_eukarya	Eukaryotic small subunit ribosomal RNA	4.2965	2.10316	1.17e-05	yes	up	6.58	3.82	2.84	12.5	21.86	17.73	4.41333	17.3633
	Zm00001d014614		Probable xyloglucan endotransglucosylase/hydrolase protein 21	2.41765	1.27361	1.85e-05	yes	up	2.26	3.74	3.52	6.01	6.9	7.63	3.17333	6.84667
	Zm00001d027613		Tetratricopeptide repeat (TPR)-like superfamily protein	2.23566	1.1607	2.95e-05	yes	up	217.25	585.99	294.11	735.49	589.44	507.19	365.783	610.707
	ENSRNA049477405	SSU_rRNA_eukarya	Eukaryotic small subunit ribosomal RNA	4.01064	2.00383	3.15e-05	yes	up	1.77	0.63	1.07	3.18	5.71	3.49	1.15667	4.12667
	Zm00001d035053	MADS-transcription factor 45	Putative MADS-box transcription factor family protein	3.09633	1.63056	4.4e-05	yes	up	3.32	2.22	5.76	9.49	11.74	9.19	3.76667	10.14
	Zm00001d000260		Photosystem II D2 protein	3.41881	1.7735	4.96e-05	yes	up	34.06	12.31	11.75	50.72	77.38	51.88	19.3733	59.9933
	Zm00001d042634		Extradiol ring-cleavage dioxygenase	2.37595	1.24851	5.26e-05	yes	up	5.25	8.55	9.67	19.22	19.09	11.01	7.82333	16.44
	ENSRNA049478703	SSU_rRNA_eukarya	Eukaryotic small subunit ribosomal RNA	4.76159	2.25144	0.000160275	yes	up	0.86	1.05	0.87	8.95	1.59	2.04	0.926667	4.19333
	ENSRNA049475322	SSU_rRNA_eukarya	Eukaryotic small subunit ribosomal RNA	9.27671	3.21361	0.000181026	yes	up	0.3	0	0.16	1.05	1.83	0.79	0.153333	1.22333
	Zm00001d015126		response to low sulfur 3	2.6714	1.4176	0.000182757	yes	up	181.23	60.71	148.24	180.06	312.8	363.7	130.06	285.52
	ENSRNA049478830	SSU_rRNA_eukarya	Eukaryotic small subunit ribosomal RNA	31.667	4.98491	0.000260795	yes	up	0	0	0	374.48	0	0	0	124.827
	Zm00001d000261		None	2.85533	1.51366	0.000275049	yes	up	22.1	6.86	10.11	28.95	42.19	29.55	13.0233	33.5633
	GRMZM5G856777	psbC	Photosystem II CP43 reaction center protein [Source:UniProtKB/Swiss-Prot;Acc:P48187]	2.622	1.39067	0.000385633	yes	up	10.31	5.33	3.99	14.92	20.28	12.03	6.54333	15.7433
	Zm00001d015153	bZIP-transcription factor 60	BZIP transcription factor	2.18711	1.12903	0.000435171	yes	up	89.3	64.51	52.72	89.79	155	152.77	68.8433	132.52
	ENSRNA049478122	SSU_rRNA_eukarya	Eukaryotic small subunit ribosomal RNA	6.15056	2.62072	0.00046473	yes	up	66.24	18.11	7.57	80.28	333.1	273.7	30.64	229.027
	Zm00001d009146		S-adenosylmethionine synthase	2.26738	1.18102	0.000555674	yes	up	16.73	31.42	47.93	104.92	44.97	54.46	32.0267	68.1167
	ENSRNA049478662	SSU_rRNA_eukarya	Eukaryotic small subunit ribosomal RNA	4.9374	2.30375	0.0005585	yes	up	244.1	143.1	66.44	370.24	886.02	673.15	151.213	643.137
	Zm00001d000189		MDIS1-interacting receptor like kinase 2	4.34723	2.1201	0.000604615	yes	up	274.76	178.56	87.59	434.05	949.49	762.98	180.303	715.507
	ENSRNA049478949	SSU_rRNA_eukarya	Eukaryotic small subunit ribosomal RNA	4.14348	2.05084	0.000650476	yes	up	3.61	1.89	0.67	3.54	10.44	7.8	2.05667	7.26
	ENSRNA049479585	SSU_rRNA_eukarya	Eukaryotic small subunit ribosomal RNA	4.97354	2.31427	0.000753557	yes	up	0.46	0.41	1.03	1.29	3.24	3.37	0.633333	2.63333
	GRMZM5G804358		NADH-ubiquinone oxidoreductase chain 4 [Source:UniProtKB/TrEMBL;Acc:Q6R9L4]	4.83055	2.27219	0.000785732	yes	up	0.66	0.41	0.87	2.36	6.09	1.47	0.646667	3.30667
	ENSRNA049478956	SSU_rRNA_eukarya	Eukaryotic small subunit ribosomal RNA	8.40822	3.0718	0.00094245	yes	up	15.33	5.18	2.02	27.46	115.13	71.41	7.51	71.3333
	ENSRNA049478177	SSU_rRNA_eukarya	Eukaryotic small subunit ribosomal RNA	8.33054	3.05841	0.0010124	yes	up	0.37	0.57	0.13	0.61	5.68	3.06	0.356667	3.11667
	ENSRNA049462250	LSU_rRNA_eukarya	Eukaryotic large subunit ribosomal RNA	9.53794	3.25368	0.00105803	yes	up	15.32	4.54	0.2	7.12	37.87	51.2	6.68667	32.0633
	ENSRNA049478501	SSU_rRNA_eukarya	Eukaryotic small subunit ribosomal RNA	50.4864	5.65782	0.00127777	yes	up	0	0	0	0.26	0.72	1.24	0	0.74
	Zm00001d048060	homocysteine S-methyltransferase 1	Homocysteine S-methyltransferase 1	2.14836	1.10323	0.0012992	yes	up	4.9	11.46	16.82	26.38	16.33	20.3	11.06	21.0033
	Zm00001d016269		Putative uncharacterized protein [Source:UniProtKB/TrEMBL;Acc:B6SP60]	3.95479	1.9836	0.00136424	yes	up	2.11	1.57	1.76	2.7	6.71	9.58	1.81333	6.33
	Zm00001d045567		WAT1-related protein	2.68511	1.42498	0.00139104	yes	up	3.27	10.85	5.29	25.44	14.96	9.47	6.47	16.6233
	ENSRNA049478126	SSU_rRNA_eukarya	Eukaryotic small subunit ribosomal RNA	2.90351	1.5378	0.00157185	yes	up	54.56	20.73	25.07	27.9	41.81	33.68	33.4533	34.4633
	Zm00001d001321			4.18126	2.06394	0.00158803	yes	up	133.9	97.62	41.95	196.6	415.91	427.98	91.1567	346.83
	ENSRNA049478119	SSU_rRNA_eukarya	Eukaryotic small subunit ribosomal RNA	6.90445	2.78753	0.00168648	yes	up	19.24	7.78	3.98	35.59	106.45	51.67	10.3333	64.57
	Zm00001d040880	ATPA	ATP synthase subunit 1	3.93132	1.97501	0.00192532	yes	up	0.98	0.48	0.3	1.5	3.15	1.58	0.586667	2.07667
	ENSRNA049479781	5S_rRNA	5S ribosomal RNA	4.95189	2.30798	0.00202192	yes	up	1.74	0.3	0.23	1.51	5.53	3.93	0.756667	3.65667
	ENSRNA049478136	SSU_rRNA_eukarya	Eukaryotic small subunit ribosomal RNA	4.37145	2.12811	0.00216283	yes	up	61.12	23.84	21.25	59.32	159.56	145.88	35.4033	121.587
	Zm00001d001300			5.48183	2.45466	0.00279628	yes	up	120.57	53.53	27.03	135.4	486.76	378.41	67.0433	333.523
	Zm00001d000952			3.79162	1.92281	0.00283742	yes	up	211.96	109.86	59.64	263.38	531.36	518.06	127.153	437.6
	Zm00001d000951			3.87677	1.95485	0.00299134	yes	up	363.83	188.05	109.28	422.98	1001.84	883.19	220.387	769.337
	ENSRNA049478590	SSU_rRNA_eukarya	Eukaryotic small subunit ribosomal RNA	3.80814	1.92909	0.00335752	yes	up	83.27	36.44	37.25	88.86	245.76	200.25	52.32	178.29
	ENSRNA049478153	SSU_rRNA_eukarya	Eukaryotic small subunit ribosomal RNA	3.17646	1.66742	0.00340032	yes	up	1.83	0.64	0.83	1.52	7.62	4.55	1.1	4.56333
	ENSRNA049478207	LSU_rRNA_eukarya	Eukaryotic large subunit ribosomal RNA	42.6369	5.41403	0.00371154	yes	up	0	0	0.07	1.09	5	1.63	0.0233333	2.57333
	ENSRNA049478881	SSU_rRNA_eukarya	Eukaryotic small subunit ribosomal RNA	4.76848	2.25353	0.00386345	yes	up	1345.47	550.92	428.62	1440.6	4583.02	3467.26	775.003	3163.63
	ENSRNA049478530	SSU_rRNA_eukarya	Eukaryotic small subunit ribosomal RNA	7.5158	2.90993	0.00392839	yes	up	11.57	19.19	2.17	18.55	96.53	35.79	10.9767	50.29
	ENSRNA049479077	SSU_rRNA_eukarya	Eukaryotic small subunit ribosomal RNA	4.34986	2.12097	0.00416521	yes	up	448.18	196.59	144.47	483.71	1431	1110.88	263.08	1008.53
	ENSRNA049478109	SSU_rRNA_eukarya	Eukaryotic small subunit ribosomal RNA	4.25475	2.08907	0.00437164	yes	up	47.75	24.62	14.29	53.22	146.87	135.62	28.8867	111.903
	GRMZM5G808939	psbB	Photosystem II CP47 reaction center protein [Source:UniProtKB/Swiss-Prot;Acc:P05641]	18.8817	4.23892	0.00438101	yes	up	0.38	0	1.1	2.97	13.45	5.34	0.493333	7.25333
	ENSRNA049479574	SSU_rRNA_eukarya	Eukaryotic small subunit ribosomal RNA	3.13767	1.6497	0.00469104	yes	up	2190.28	1065.98	761.51	1910.34	5594.11	4259.35	1339.26	3921.27
	ENSRNA049478806	SSU_rRNA_eukarya	Eukaryotic small subunit ribosomal RNA	3.47788	1.79821	0.00478481	yes	up	1073.86	469.93	406.37	911.59	3213.34	2890.45	650.053	2338.46
	ENSRNA049477080	Plant_SRP	Plant signal recognition particle RNA	4.14346	2.05084	0.00508548	yes	up	107.84	46.33	15.59	39.85	318.96	236.5	56.5867	198.437
	GRMZM5G884912		ATP synthase protein MI25 [Source:UniProtKB/TrEMBL;Acc:K7VUK2]	3.47545	1.7972	0.00513445	yes	up	2	1.11	1.56	2.82	7.52	3.66	1.55667	4.66667
	ENSRNA049478963	SSU_rRNA_eukarya	Eukaryotic small subunit ribosomal RNA	4.67661	2.22546	0.00528326	yes	up	9.37	3.59	2.86	10.11	33.4	23.07	5.27333	22.1933
	ENSRNA049479090	SSU_rRNA_eukarya	Eukaryotic small subunit ribosomal RNA	3.11139	1.63756	0.0060322	yes	up	4.52	1.89	1.2	2.71	9.56	9.23	2.53667	7.16667
	Zm00001d051788	MYB-transcription factor 142	Putative MYB DNA-binding domain superfamily protein	2.42136	1.27582	0.00610283	yes	up	0.59	1.68	1.78	3.18	2.72	2.81	1.35	2.90333
	Zm00001d018244			2.44848	1.29189	0.00644109	yes	up	11.76	15.64	8.91	19.06	16.64	39.74	12.1033	25.1467
	ENSRNA049479871	SSU_rRNA_eukarya	Eukaryotic small subunit ribosomal RNA	4.45276	2.1547	0.00657303	yes	up	2904.3	1247.93	889.32	2903.71	9157.38	7244.75	1680.52	6435.28
	Zm00001d000452			4.33471	2.11594	0.00668258	yes	up	1587.02	611.6	519.18	1458.8	5125.45	4012.5	905.933	3532.25
	ENSRNA049478147	SSU_rRNA_eukarya	Eukaryotic small subunit ribosomal RNA	4.27354	2.09543	0.00680443	yes	up	0.99	0.23	0.19	0.75	2.66	1.76	0.47	1.72333
	GRMZM5G806488	rps7-A	30S ribosomal protein S7, chloroplastic [Source:UniProtKB/Swiss-Prot;Acc:P12339]	5.43763	2.44298	0.00691272	yes	up	538.61	173.8	96.61	730.57	1990.96	1293.1	269.673	1338.21
	Zm00001d041553		Osmotin-like protein	2.31622	1.21177	0.00758671	yes	up	4.09	6.5	6.24	7.61	9.77	17.02	5.61	11.4667
	ENSRNA049477401	SSU_rRNA_eukarya	Eukaryotic small subunit ribosomal RNA	3.97274	1.99014	0.00769183	yes	up	675.14	327.13	202.54	671.61	1919.36	1550.93	401.603	1380.63
	ENSRNA049479084	SSU_rRNA_eukarya	Eukaryotic small subunit ribosomal RNA	3.49989	1.80731	0.00775957	yes	up	408.43	192.49	147.26	407.57	1078.8	878.7	249.393	788.357
	Zm00001d003190	chitinase A1	Endochitinase A	4.39211	2.13492	0.00809875	yes	up	0.24	0.93	1.15	0.55	3.35	4.82	0.773333	2.90667
	ENSRNA049478180	LSU_rRNA_eukarya	Eukaryotic large subunit ribosomal RNA	3.73168	1.89982	0.00816331	yes	up	738.02	345.66	243.79	708.77	2130.56	1608.21	442.49	1482.51
	ENSRNA049479875	SSU_rRNA_eukarya	Eukaryotic small subunit ribosomal RNA	3.52337	1.81696	0.00831231	yes	up	412.25	193.56	141.74	402.71	1076.65	904.08	249.183	794.48
	ENSRNA049479040	LSU_rRNA_eukarya	Eukaryotic large subunit ribosomal RNA	3.74287	1.90415	0.00929577	yes	up	2.09	1.59	0.36	2.49	7.22	3.82	1.34667	4.51
	ENSRNA049478799	SSU_rRNA_eukarya	Eukaryotic small subunit ribosomal RNA	3.38689	1.75996	0.00938543	yes	up	433.67	204.95	159.84	408.21	1104.73	919.13	266.153	810.69
	ENSRNA049478106	SSU_rRNA_eukarya	Eukaryotic small subunit ribosomal RNA	3.47912	1.79872	0.00948269	yes	up	423.07	188.69	146	402.86	1074.07	894.72	252.587	790.55
	ENSRNA049479579	SSU_rRNA_eukarya	Eukaryotic small subunit ribosomal RNA	4.52904	2.17921	0.00960871	yes	up	7.34	3.12	1.63	5.98	25.04	15.72	4.03	15.58
	GRMZM5G836994			2.16437	1.11395	0.00963512	yes	up	1.76	1.85	1.01	4.19	2.85	2.23	1.54	3.09
	Zm00001d002965		Nicotinamidase 2	9.48266	3.24529	0.00973145	yes	up	0.17	0.17	0.16	1.17	1.73	1.19	0.166667	1.36333
	Zm00001d000983			3.88366	1.95742	0.0097592	yes	up	221.11	87.29	67.85	206.15	602.55	513.54	125.417	440.747
	ENSRNA049478700	SSU_rRNA_eukarya	Eukaryotic small subunit ribosomal RNA	3.50483	1.80934	0.00995933	yes	up	418.67	186.98	143.56	402.25	1085.57	885.57	249.737	791.13
	Zm00001d021632			24.6969	4.62626	0.0102579	yes	up	2.09	0	0	25.89	6.38	3.96	0.696667	12.0767
	ENSRNA049478822	SSU_rRNA_eukarya	Eukaryotic small subunit ribosomal RNA	5.20508	2.37992	0.0103452	yes	up	2364.44	676.31	427.06	2117.88	7976.71	6550.81	1155.94	5548.47
	ENSRNA049478576	SSU_rRNA_eukarya	Eukaryotic small subunit ribosomal RNA	3.45557	1.78893	0.0105037	yes	up	384.32	172.24	130.31	367.44	972.35	808.13	228.957	715.973
	Zm00001d002802		Leucine-rich repeat receptor protein kinase EXS	2.94017	1.5559	0.0120858	yes	up	0.73	0.46	1.16	2.96	0.9	2.37	0.783333	2.07667
	ENSRNA049478584	SSU_rRNA_eukarya	Eukaryotic small subunit ribosomal RNA	3.71309	1.89262	0.0127898	yes	up	184.18	101.52	57.9	142.09	579.79	421.37	114.533	381.083
	GRMZM5G808402	atpB	ATP synthase subunit beta [Source:UniProtKB/TrEMBL;Acc:A0A1R3NS96]	3.29528	1.7204	0.0138181	yes	up	2.24	0.61	0.26	2.7	4.3	2.5	1.03667	3.16667
	ENSRNA049478203	SSU_rRNA_eukarya	Eukaryotic small subunit ribosomal RNA	3.99853	1.99947	0.0142613	yes	up	7.5	3.76	1.98	6.81	24.29	16.77	4.41333	15.9567
	ENSRNA049478739	SSU_rRNA_eukarya	Eukaryotic small subunit ribosomal RNA	2.674	1.419	0.0149391	yes	up	96.91	41.25	44.82	100.24	185.93	155.14	60.9933	147.103
	ENSRNA049478156	LSU_rRNA_eukarya	Eukaryotic large subunit ribosomal RNA	5.02847	2.33012	0.0153631	yes	up	0.55	0.21	0.04	0.35	1.76	1.51	0.266667	1.20667
	Zm00001d001299			3.49162	1.80389	0.0162582	yes	up	247.72	95.93	79.09	208.29	600.36	526.54	140.913	445.063
	ENSRNA049479027	SSU_rRNA_eukarya	Eukaryotic small subunit ribosomal RNA	3.4348	1.78023	0.0172697	yes	up	2006.36	915.56	571.63	1559.44	4925.63	3994.53	1164.52	3493.2
	ENSRNA049478748	SSU_rRNA_eukarya	Eukaryotic small subunit ribosomal RNA	3.52498	1.81761	0.0172929	yes	up	246.72	93.6	76.68	207.23	604.65	518.29	139	443.39
	GRMZM5G818111			2.15943	1.11065	0.0180538	yes	up	4.82	5.55	4.23	6.34	14.53	9.03	4.86667	9.96667
	Zm00001d000272		Photosystem I P700 chlorophyll a apoprotein A2	3.11645	1.63991	0.019129	yes	up	38.83	15.22	16.1	45.93	107.24	41.83	23.3833	65
	Zm00001d005081			4.82595	2.27081	0.0200822	yes	up	2004.48	526.37	366.67	1371.12	6123.6	5106.01	965.84	4200.24
	GRMZM5G853723	ndhH	NAD(P)H-quinone oxidoreductase subunit H, chloroplastic [Source:UniProtKB/Swiss-Prot;Acc:P25709]	2.67	1.41684	0.020393	yes	up	0.86	1.23	0.58	1.54	3.23	1.58	0.89	2.11667
	Zm00001d036137		Palmitoyl-acyl carrier protein thioesterase chloroplastic	2.24665	1.16778	0.0223618	yes	up	2	3.38	3.6	3.81	10.26	3.58	2.99333	5.88333
	Zm00001d042359		RING/U-box superfamily protein	6.08507	2.60527	0.0227679	yes	up	0.08	0.08	0.3	0.5	1.38	0.48	0.153333	0.786667
	ENSRNA049478167	SSU_rRNA_eukarya	Eukaryotic small subunit ribosomal RNA	4.31762	2.11024	0.0259732	yes	up	9.63	7.58	1.5	12	41.45	20.22	6.23667	24.5567
	ENSRNA049479546	SSU_rRNA_eukarya	Eukaryotic small subunit ribosomal RNA	3.321	1.73162	0.0260954	yes	up	256.4	127.43	59.83	190.2	681.69	531.43	147.887	467.773
	ENSRNA049478756	SSU_rRNA_eukarya	Eukaryotic small subunit ribosomal RNA	3.4231	1.7753	0.0273899	yes	up	35.33	14.08	9	26.27	85.31	72.03	19.47	61.2033
	Zm00001d005002		Probable peptide/nitrate transporter	2.42959	1.28071	0.0302207	yes	up	4.03	0.5	3.26	6.1	5.79	4.89	2.59667	5.59333
	ENSRNA049478140	SSU_rRNA_eukarya	Eukaryotic small subunit ribosomal RNA	2.91303	1.54252	0.0306088	yes	up	3.74	0.15	2.51	2.73	11.09	9.07	2.13333	7.63
	Zm00001d034453		Tryptophan synthase alpha chain chloroplastic	5.23575	2.3884	0.0337367	yes	up	0.08	0.65	0.49	5.68	0.2	0.28	0.406667	2.05333
	Zm00001d009622	AP2-EREBP-transcription factor 12	Putative AP2/EREBP transcription factor superfamily protein	6.69329	2.74272	0.0345641	yes	up	0	0.3	0.09	0.52	0.93	0.92	0.13	0.79
	Zm00001d019608		None	4.61814	2.20731	0.0347338	yes	up	1345.58	325.59	232.17	813.75	4247.09	2888.53	634.447	2649.79
	ENSRNA049465879	SSU_rRNA_eukarya	Eukaryotic small subunit ribosomal RNA	4.31922	2.11077	0.03642	yes	up	3447.83	752.79	581.42	2240.99	9012.85	6933.53	1594.01	6062.46
	Zm00001d001301			4.33455	2.11588	0.0385633	yes	up	67.38	19.11	12.48	33.71	190.93	163.21	32.99	129.283
	ENSRNA049479889	SSU_rRNA_eukarya	Eukaryotic small subunit ribosomal RNA	9.78696	3.29086	0.0386364	yes	up	2.61	1.05	0	6.07	19.11	7.67	1.22	10.95
	ENSRNA049477741	Plant_SRP	Plant signal recognition particle RNA	4.65754	2.21957	0.0405713	yes	up	19.04	1.34	2.41	5.32	45.48	37.59	7.59667	29.4633
	Zm00001d001139			3.70695	1.89023	0.0414018	yes	up	5323.62	1310.86	1062.55	3664.17	12897.8	8834.46	2565.68	8465.47
	Zm00001d011543		Grx_I1-glutaredoxin subgroup III	2.43562	1.28429	0.0416916	yes	up	2.22	1.03	0.28	1.72	3.25	5.37	1.17667	3.44667
	Zm00001d025967		OJ000126_13.10 protein; protein	2.16345	1.11334	0.0417049	yes	up	14.9	5.06	6.12	7.99	20.93	21.13	8.69333	16.6833
	Zm00001d013725	gibberellin 20-oxidase4	gibberellin 20-oxidase4	2.73665	1.45241	0.0422519	yes	up	6.05	22.25	47.78	91.46	45.36	47.84	25.36	61.5533
	Zm00001d018162		Cytochrome b6-f complex subunit 4	2.20546	1.14108	0.0423786	yes	up	6.6	4.19	3.87	5.69	11.71	10.72	4.88667	9.37333
	Zm00001d042281		Secondary cell wall-related glycosyltransferase family 47	2.81417	1.49271	0.042509	yes	up	0.22	0.55	0.32	0.49	1.59	0.59	0.363333	0.89
	ENSRNA049468238	LSU_rRNA_eukarya	Eukaryotic large subunit ribosomal RNA	4.6915	2.23005	0.0436939	yes	up	513.1	98.58	71.77	268.86	1515.05	1062.22	227.817	948.71
	Zm00001d033981	ATP sulfurylase1	ATP sulfurylase1	2.34038	1.22674	0.046277	yes	up	23.84	47.12	124.57	184.99	106.53	102.53	65.1767	131.35
	Zm00001d019605		NAD(P)H-quinone oxidoreductase subunit 6 chloroplastic	3.74927	1.90661	0.0478957	yes	up	1994.35	557.78	410.18	1226.58	5187.28	3624.4	987.437	3346.09
	ENSRNA049479731	Intron_gpII	Group II catalytic intron	3.77626	1.91696	0.0481082	yes	up	318.81	64.56	59.28	236.08	664.69	469.83	147.55	456.867
	Zm00001d008974		Mitochondrial arginine transporter BAC2	5.43284	2.44171	0.0496117	yes	up	0.88	3.13	0.44	0.88	12.36	2.15	1.48333	5.13

## Sheet: VT_Cluster5
	S4 Table. The DEGs divided into cluster 5 of VT stage in ZX978
	Gene_id	Gene name	Gene description	FC(ZX2_Tre/ZX2_Con)	Log2FC(ZX2_Tre/ZX2_Con)	Pvalue	Significant	Regulate	ZXCA	ZXCB	ZXCC	ZXDA	ZXDB	ZXDC	ZX2_Con	ZX2_Tre
	Zm00001d022715			2.97195	1.57141	1.64e-10	yes	up	24.67	40.17	28.12	94.53	79.38	77.64	30.9867	83.85
	Zm00001d021901	stress-induced protein1	stress-induced protein1	2.82188	1.49665	9.56e-08	yes	up	13.37	25.32	27.36	51.5	44.47	68.83	22.0167	54.9333
	Zm00001d047744		jasmonate-regulated gene 21	4.04669	2.01674	1.51e-07	yes	up	2.17	7.02	4.37	17.12	17.3	15.27	4.52	16.5633
	Zm00001d018734		Pathogenesis-related protein 1	2.11031	1.07745	2.97e-07	yes	up	56.81	58.45	93.02	133.13	102.42	140.33	69.4267	125.293
	Zm00001d018839	cytochrome P-450 19	cytochrome P-450 19	2.04907	1.03497	4.8e-07	yes	up	26.08	41.09	37.59	77.87	51.15	66.26	34.92	65.0933
	Zm00001d032481			3.65739	1.87081	8.55e-07	yes	up	39.76	105.68	173.97	310.2	363.09	251.06	106.47	308.117
	Zm00001d023769		Delta(12)-fatty-acid desaturase	2.69348	1.42947	2.28e-06	yes	up	3.57	4.48	8.99	16.24	11.88	12.23	5.68	13.45
	Zm00001d018893			2.15613	1.10844	1.29e-05	yes	up	49.29	87.2	83.24	199.71	130.09	129.65	73.2433	153.15
	Zm00001d014970			8.16627	3.02968	1.32e-05	yes	up	2	1.7	1.6	2.94	25.82	7.92	1.76667	12.2267
	Zm00001d023768		Delta(12)-fatty-acid desaturase	2.65385	1.40809	2.59e-05	yes	up	2.89	5.03	8.92	13.77	11.05	14.23	5.61333	13.0167
	Zm00001d011079		Subtilisin-chymotrypsin inhibitor-2A	10.8384	3.43808	2.77e-05	yes	up	9.82	150.29	179	1569.68	424.47	443	113.037	812.383
	Zm00001d033711		Basic blue protein	2.67944	1.42193	6.4e-05	yes	up	5.93	16.28	14.42	27.06	20.97	32.11	12.21	26.7133
	Zm00001d033883			3.39436	1.76314	7.43e-05	yes	up	13.71	5.4	8.43	22.28	34.36	23.47	9.18	26.7033
	Zm00001d041220		GNS1/SUR4 membrane protein	3.96158	1.98608	0.000105977	yes	up	3.63	3.7	3.41	6.96	21.96	7.72	3.58	12.2133
	Zm00001d041922			6.6638	2.73635	0.000112804	yes	up	0.93	2.35	2.18	9.89	14.55	5.1	1.82	9.84667
	Zm00001d043701		IAA-amino acid hydrolase ILR1-like 4	5.68426	2.50697	0.000145751	yes	up	1.08	2.54	0.89	3.68	15.13	3.6	1.50333	7.47
	Zm00001d041600		Plant invertase/pectin methylesterase inhibitor superfamily protein	28.4014	4.82789	0.000179411	yes	up	0.13	0.39	0	0.53	9.95	2.09	0.173333	4.19
	Zm00001d031588			54.79	5.77584	0.000225303	yes	up	0	0.2	0	0.2	7.45	1.39	0.0666667	3.01333
	Zm00001d006650		None	3.83253	1.9383	0.000226929	yes	up	4.87	8.19	4.2	9.18	34.66	13.85	5.75333	19.23
	Zm00001d022032	ribosome-inactivating protein2	ribosome-inactivating protein2	3.16223	1.66094	0.000255306	yes	up	6.5	6.72	8.6	42.16	9.66	12.12	7.27333	21.3133
	Zm00001d022955			109.003	6.76822	0.000291692	yes	up	0	0	0	0.24	10.61	1.34	0	4.06333
	Zm00001d048558	glutathione transferase25	glutathione transferase25	10.6613	3.41431	0.000315164	yes	up	2.14	6.1	2.8	79.13	20.66	9.34	3.68	36.3767
	Zm00001d023811		Pathogenesis-related protein STH-21	3.01145	1.59046	0.000348791	yes	up	2.42	4.52	5.76	18.71	9.09	6.34	4.23333	11.38
	Zm00001d038300		Putative cytochrome P450 superfamily protein	2.25094	1.17053	0.000366944	yes	up	4.09	3.73	3.53	11.33	6.49	6.3	3.78333	8.04
	Zm00001d043725		Anther-specific protein	9.48323	3.24538	0.000368514	yes	up	0.86	0.69	0.15	1.07	11.11	1.82	0.566667	4.66667
	Zm00001d032076		Serine/threonine-protein phosphatase	9.68933	3.2764	0.000394771	yes	up	0.39	0.82	0.15	0.74	10.63	1.56	0.453333	4.31
	Zm00001d039071		Cupredoxin superfamily protein	14.4222	3.85022	0.000456757	yes	up	0.57	0.19	0.08	0.33	8.15	1.69	0.28	3.39
	Zm00001d025654		ATFP4 [Source:UniProtKB/TrEMBL;Acc:B4FQF9]	2.60562	1.38163	0.000541831	yes	up	2.81	6.32	4.64	11.55	11.9	8.42	4.59	10.6233
	Zm00001d017516		Actin-depolymerizing factor	10.172	3.34653	0.000632438	yes	up	0.33	0.73	0.23	0.68	8.79	1.72	0.43	3.73
	Zm00001d012485		Transmembrane amino acid transporter family protein	2.34902	1.23206	0.000650799	yes	up	11.04	13.26	35.49	52.43	30.35	37.12	19.93	39.9667
	Zm00001d052296		Receptor-like kinase LIP2	8.45429	3.07968	0.00111925	yes	up	0.72	0.4	0.43	0.43	9.21	1.33	0.516667	3.65667
	Zm00001d038046		Rho GDP-dissociation inhibitor 1	7.35513	2.87875	0.00120077	yes	up	1.13	1.35	0.52	0.84	15.39	2.6	1	6.27667
	Zm00001d052570		Cation-chloride cotransporter 1	2.94458	1.55806	0.00120454	yes	up	0.75	1.86	0.88	8.54	7.06	2.04	1.16333	5.88
	Zm00001d013879			3.64231	1.86485	0.00123842	yes	up	4.66	8.66	14.48	34.74	27.9	19.32	9.26667	27.32
	Zm00001d033793		Cortical cell-delineating protein	6.48022	2.69604	0.00186228	yes	up	0.64	4.2	1.1	11.08	10.3	11.71	1.98	11.03
	Zm00001d049838		OSJNBa0063G07.3 protein; OSJNBa0082E08.9 protein; protein	56.032	5.80818	0.00191793	yes	up	0	0	0	0.59	10.06	6.97	0	5.87333
	Zm00001d004322	GRMZM5G896902	Defensin-like protein 6	6.97322	2.80183	0.0019411	yes	up	1.43	2.07	0.48	1.9	17.48	4.55	1.32667	7.97667
	Zm00001d015627		Ubiquitin-like superfamily protein	7.9123	2.9841	0.00222893	yes	up	0.43	1.01	0.2	0.45	9.13	1.33	0.546667	3.63667
	Zm00001d012556	beta tubulin6	beta tubulin6	4.35301	2.12201	0.00244666	yes	up	1.34	1.48	1.03	1.51	10.68	2.02	1.28333	4.73667
	Zm00001d047911		HVA22-like protein i	4.10785	2.03838	0.00284252	yes	up	1.72	1.4	1.65	1.85	14.32	3.68	1.59	6.61667
	Zm00001d034747			10.3396	3.3701	0.0031857	yes	up	2.21	1.24	0.33	0.53	29.53	3.07	1.26	11.0433
	Zm00001d037936			58.2573	5.86437	0.00382628	yes	up	0	0	0	3.17	47.32	2.21	0	17.5667
	Zm00001d017733	EXPB10	Expansin-B4	14.8372	3.89114	0.00421148	yes	up	0.64	0.79	0.77	0.54	23.68	3.6	0.733333	9.27333
	Zm00001d012975		Glycine-rich protein A3	5.42744	2.44027	0.00440337	yes	up	1.53	2.02	0.56	1.1	14.63	3.55	1.37	6.42667
	GRMZM5G890451		Ribosomal protein S7 [Source:UniProtKB/TrEMBL;Acc:Q6R9A4]	6.8013	2.76581	0.00444754	yes	up	1.43	0	1.26	4.47	6.65	4.17	0.896667	5.09667
	Zm00001d015053	terpene synthase2	terpene synthase2	9.136	3.19156	0.00460517	yes	up	0.24	2.05	1.44	26.35	4.6	2.96	1.24333	11.3033
	Zm00001d034822			10.6065	3.40688	0.00482621	yes	up	1.21	5.1	0	2.51	44.15	11.06	2.10333	19.24
	Zm00001d044173		Probable desiccation-related protein LEA14	16.318	4.02839	0.00686198	yes	up	0.81	1.01	0.2	0.69	27.08	2.65	0.673333	10.14
	Zm00001d042625		Pectinesterase	2.05209	1.03709	0.0070055	yes	up	6.01	13.81	8.48	21.8	12.96	17.42	9.43333	17.3933
	Zm00001d018350		UDP-glucuronate 4-epimerase 1	4.19481	2.06861	0.00795155	yes	up	1.2	1.45	0.87	1.85	9.62	1.03	1.17333	4.16667
	Zm00001d015936		Defensin-like protein 6	7.38576	2.88475	0.00799036	yes	up	1.16	3.2	0.3	2.26	25.81	1.46	1.55333	9.84333
	Zm00001d011698			8.5074	3.08872	0.00826628	yes	up	1.5	2.85	0.33	1.33	29.07	3.27	1.56	11.2233
	Zm00001d025847		Beta-glucosidase 47	3.09997	1.63226	0.00891583	yes	up	19.14	51.62	23.88	160.29	64.89	56.15	31.5467	93.7767
	Zm00001d011763		RING/FYVE/PHD zinc finger superfamily protein	2.69797	1.43187	0.00891957	yes	up	7.99	7.72	6.72	7.57	33.4	10.53	7.47667	17.1667
	Zm00001d000567			7.5427	2.91508	0.00901631	yes	up	1.02	1.63	0.14	0.16	14.09	1.19	0.93	5.14667
	Zm00001d025991		ELMO/CED-12 family protein	2.93628	1.55399	0.00909543	yes	up	4.09	3.94	3.58	4.02	20.93	6.05	3.87	10.3333
	Zm00001d004326	cl4283_2a	Low-molecular-weight cysteine-rich protein LCR68	10.4117	3.38014	0.00920819	yes	up	0.49	0.71	0.24	0.46	10.71	1.55	0.48	4.24
	Zm00001d024378		Probable xyloglucan endotransglucosylase/hydrolase protein 21	11.2077	3.48642	0.00951809	yes	up	0.95	1.55	0.53	0.82	24.72	3.23	1.01	9.59
	Zm00001d036816	exopolygalacturonase7	exopolygalacturonase7	13.4318	3.74758	0.0109452	yes	up	0.76	1.48	0.31	0.43	24.82	3.93	0.85	9.72667
	Zm00001d043610			4.27071	2.09448	0.0124275	yes	up	1.13	12.43	4.69	18.72	15.31	33.25	6.08333	22.4267
	Zm00001d015899		Fasciclin-like arabinogalactan protein 3	7.17133	2.84224	0.0124437	yes	up	1.2	0.67	0.08	0.26	9.86	2.04	0.65	4.05333
	Zm00001d050600		Nudix hydrolase 13 mitochondrial	4.17706	2.06249	0.013717	yes	up	1.19	1.64	0.6	1.53	9.73	1.54	1.14333	4.26667
	Zm00001d002136		Protein MIZU-KUSSEI 1	11.0017	3.45965	0.0137633	yes	up	1.58	1.71	0.15	1.79	27.07	4.15	1.14667	11.0033
	Zm00001d048268	ZIM-transcription factor 14	Putative tify domain/CCT motif transcription factor family protein	4.69248	2.23035	0.0138397	yes	up	4.14	3.59	1.49	1.38	28.28	7.3	3.07333	12.32
	Zm00001d007925		Cyclic nucleotide-gated ion channel 18	13.4331	3.74772	0.0139149	yes	up	0.46	0.45	0.12	0.17	10.57	1.07	0.343333	3.93667
	Zm00001d040445		RING/U-box superfamily protein	3.61221	1.85288	0.0157085	yes	up	6.87	8.74	6.18	9.42	41.79	14.5	7.26333	21.9033
	Zm00001d038783	profilin homolog1	Profilin-1	7.87037	2.97643	0.0160461	yes	up	5.61	5.12	1.54	4.05	67.58	11.63	4.09	27.7533
	Zm00001d029566		DUF1336 domain containing protein expressed	5.21845	2.38362	0.0185209	yes	up	1.37	1.83	0.59	1.11	20.4	2.81	1.26333	8.10667
	Zm00001d012552		Putative calcium-dependent protein kinase family protein	9.8466	3.29963	0.0185326	yes	up	0.69	0.94	0.1	1.03	11.56	1.83	0.576667	4.80667
	Zm00001d009110		Pectinesterase inhibitor	10.1196	3.33908	0.0190073	yes	up	0.9	0.97	0.21	0.42	15.44	2.28	0.693333	6.04667
	Zm00001d018088		Tetratricopeptide repeat (TPR)-like superfamily protein	9.51435	3.2501	0.0190171	yes	up	0.84	1.53	0.47	0.74	19.42	1.95	0.946667	7.37
	Zm00001d040965		Pectin lyase-like superfamily protein	8.96004	3.16351	0.0190685	yes	up	2.67	3.55	0.58	2.19	44.24	6.4	2.26667	17.61
	Zm00001d051495			10.9469	3.45245	0.0192742	yes	up	0.94	1.92	0.43	0.73	27.56	2.41	1.09667	10.2333
	Zm00001d022349		Probable galacturonosyltransferase-like 4	10.3786	3.37554	0.0198321	yes	up	2.42	2.5	0.53	1.06	42.22	5.29	1.81667	16.19
	Zm00001d010398		Rho GDP-dissociation inhibitor 1	15.2437	3.93014	0.0199932	yes	up	0.3	0.47	0	0.37	8.25	1.59	0.256667	3.40333
	Zm00001d000294		O-succinylhomoserine sulfhydrylase	9.96029	3.31619	0.0206024	yes	up	8.41	10.21	1.3	4.53	96.49	13.21	6.64	38.0767
	Zm00001d022567		Pectinesterase	9.70275	3.27839	0.020711	yes	up	1.57	3.13	0.4	1.66	36.85	4.32	1.7	14.2767
	Zm00001d024003		Calcium-dependent protein kinase 24	8.92267	3.15748	0.0208147	yes	up	2.29	2.83	0.56	1.67	37.48	4.52	1.89333	14.5567
	Zm00001d038394		Receptor-like kinase LIP2	10.2412	3.35631	0.0209193	yes	up	1.7	2.54	0.3	1.75	35.05	3.23	1.51333	13.3433
	Zm00001d018408		Vesicle-associated membrane protein 711	11.2758	3.49515	0.0211431	yes	up	1.82	2.3	0.3	0.83	37.46	4.92	1.47333	14.4033
	Zm00001d016001		Rop guanine nucleotide exchange factor 9	10.0747	3.33267	0.0212741	yes	up	0.81	0.99	0.29	0.29	15.19	1.86	0.696667	5.78
	Zm00001d015638			9.37028	3.22809	0.0220536	yes	up	2.11	3.49	0.42	1.81	38.21	4.38	2.00667	14.8
	Zm00001d036107		HAD superfamily subfamily IIIB acid phosphatase	8.52079	3.09099	0.0220942	yes	up	1.33	1.4	0.28	0.8	18.49	2.94	1.00333	7.41
	Zm00001d015414		Pollen receptor-like kinase 4	11.4295	3.51469	0.0223928	yes	up	0.12	0.64	0.09	0.26	7.39	0.69	0.283333	2.78
	Zm00001d014874	barley mlo defense gene homolog6	barley mlo defense gene homolog6	9.04255	3.17673	0.0232101	yes	up	0.73	0.54	0.18	0.32	9.49	1.18	0.483333	3.66333
	Zm00001d020729		Reticulon-like protein B4	14.1757	3.82535	0.0235601	yes	up	0	0	1.52	9.4	4.38	1.55	0.506667	5.11
	Zm00001d035992		Putative receptor-like protein kinase family protein	9.58524	3.26081	0.0239002	yes	up	2.06	2.79	0.29	1.91	38.2	7.27	1.71333	15.7933
	Zm00001d023513		exocyst subunit exo70 family protein C1	8.99704	3.16945	0.0243709	yes	up	0.37	0.51	0.13	0.15	6.5	1.13	0.336667	2.59333
	Zm00001d043873		Aldehyde oxidase GLOX1	9.1164	3.18846	0.0253314	yes	up	1.65	1.37	0.23	0.71	21.42	3.56	1.08333	8.56333
	Zm00001d007093		Protein ENHANCED DISEASE RESISTANCE 2	6.38242	2.6741	0.0253916	yes	up	0.74	1	0.47	0.66	11.21	1.49	0.736667	4.45333
	Zm00001d010443		Protein trichome birefringence-like 26	2.64298	1.40217	0.0260005	yes	up	5.33	6.02	4.93	3.45	52.27	10.04	5.42667	21.92
	Zm00001d029209		Phosphatidylinositol 4-phosphate 5-kinase 6	8.34902	3.06161	0.0263241	yes	up	0.64	0.63	0.18	0.33	9	1.15	0.483333	3.49333
	Zm00001d004998	calcium dependent protein kinase2	calcium dependent protein kinase2	7.50812	2.90845	0.0264744	yes	up	1.21	1.82	0.54	0.83	18.47	2.94	1.19	7.41333
	Zm00001d022820		None	40.6329	5.34458	0.0266731	yes	up	0	0	0	0	8.38	1.07	0	3.15
	Zm00001d000529		None	4.36215	2.12504	0.026715	yes	up	1.89	1.44	0.74	1.07	12.38	1.59	1.35667	5.01333
	Zm00001d005869		Putative clathrin assembly protein	9.13564	3.19151	0.0267357	yes	up	1.87	1.76	0.36	0.7	27.08	3.84	1.33	10.54
	Zm00001d039217		Eukaryotic aspartyl protease family protein	9.80031	3.29283	0.0270735	yes	up	2.76	2.6	0.32	1.37	42.15	4.87	1.89333	16.13
	Zm00001d038395		IQ-domain 3	8.8203	3.14083	0.0273425	yes	up	2.32	2.38	0.27	2.03	32.9	3.98	1.65667	12.97
	Zm00001d051990		Hydroxyproline-rich glycoprotein family protein	7.0631	2.8203	0.0276024	yes	up	0.68	0.85	0.35	0.41	9.23	1.95	0.626667	3.86333
	Zm00001d000909		None	6.19762	2.63171	0.027659	yes	up	4.97	3.53	1.1	4	41.24	5.95	3.2	17.0633
	Zm00001d037835		Pollen allergen Phl p 11	6.43216	2.6853	0.0277868	yes	up	0.4	1.49	0.07	0.16	9.3	1.51	0.653333	3.65667
	Zm00001d022501		Inactive beta-amylase 9	10.4582	3.38656	0.028189	yes	up	0.85	0.67	0.09	0.42	13.15	1.18	0.536667	4.91667
	Zm00001d006232		armadillo repeat only 1	6.93338	2.79356	0.0284098	yes	up	1.19	1.26	0.51	0.87	15.06	1.54	0.986667	5.82333
	Zm00001d020586	amidase2	amidase2	9.06881	3.18091	0.0285705	yes	up	2.55	1.79	0.28	1.12	31.15	4.22	1.54	12.1633
	Zm00001d026298		Putative heavy metal transport/detoxification superfamily protein	2.12087	1.08466	0.0295978	yes	up	2.7	3.51	1.37	5.22	6.35	3.11	2.52667	4.89333
	Zm00001d052817			11.4863	3.52184	0.0297542	yes	up	0.87	2.12	0.26	0.43	28.79	2.72	1.08333	10.6467
	Zm00001d049489		Plant-specific domain TIGR01570 family protein	10.2697	3.36033	0.0303746	yes	up	1.71	0.7	0.26	0.37	20.86	2.26	0.89	7.83
	Zm00001d012772		Profilin-1	6.69719	2.74356	0.0309623	yes	up	2.73	4.39	0.84	2.03	37.15	7.36	2.65333	15.5133
	Zm00001d001703		None	2.66164	1.41231	0.0314908	yes	up	6.25	16.95	7.19	27.29	23.32	14.76	10.13	21.79
	Zm00001d038750		ALA-interacting subunit 1	6.57241	2.71642	0.0319328	yes	up	1.59	1.75	0.77	0.85	17.44	2.92	1.37	7.07
	Zm00001d040398		Protein kinase superfamily protein	7.19723	2.84744	0.0320449	yes	up	1.14	1.69	0.5	0.69	17.53	2.31	1.11	6.84333
	Zm00001d048245		Leucine-rich repeat (LRR) family protein	4.99065	2.31923	0.0321873	yes	up	1.45	1.7	0.71	1.41	13.09	2.23	1.28667	5.57667
	Zm00001d005788		Zinc finger protein 2	3.24734	1.69926	0.0322574	yes	up	4.77	0.45	5.37	9.81	6.19	12.88	3.53	9.62667
	Zm00001d015175		Phosphatidylinositol/phosphatidylcholine transfer protein SFH10	5.44744	2.44558	0.0326469	yes	up	1.33	1.73	1.07	0.83	16.2	2.92	1.37667	6.65
	Zm00001d037172		Galactoside 2-alpha-L-fucosyltransferase	8.31457	3.05564	0.0326889	yes	up	0.69	0.86	0.2	0.35	10.97	1.1	0.583333	4.14
	Zm00001d021661		Brittle stalk-2-like protein 5	8.85615	3.14668	0.0328841	yes	up	1.07	1.54	0.24	0.57	19.31	1.93	0.95	7.27
	Zm00001d014089		Adenine nucleotide alpha hydrolases-like superfamily protein	6.184	2.62854	0.0330915	yes	up	3.29	6.45	1.49	4.04	49.36	6.46	3.74333	19.9533
	Zm00001d032715		Casein kinase 1-like protein 6	5.18673	2.37483	0.0331134	yes	up	3.63	5.02	2.96	5.31	34.63	6.8	3.87	15.58
	Zm00001d015609		Glycerophosphodiester phosphodiesterase GDPDL3	7.51148	2.9091	0.0331341	yes	up	3.57	2.81	0.65	1.74	39.05	5.53	2.34333	15.44
	Zm00001d013783	C2C2-Dof-transcription factor 12	Dof zinc finger protein DOF5.7	7.95853	2.9925	0.0333616	yes	up	0.96	0.24	0	0.13	7.81	0.46	0.4	2.8
	Zm00001d003229		U-box domain-containing protein 7	7.8032	2.96407	0.0334099	yes	up	0.84	1.36	0.31	0.68	13.17	1.5	0.836667	5.11667
	Zm00001d011080	subtilisin-chymotrypsin inhibitor homolog1	Protease inhibitor%3B Proteinase inhibitor	2.59039	1.37317	0.0338975	yes	up	240.23	632.96	354.35	2137.49	665.32	572.08	409.18	1124.96
	Zm00001d000147			7.03945	2.81546	0.034501	yes	up	3.76	4.42	1.14	1.75	47.06	6.27	3.10667	18.36
	Zm00001d028337		Proline-rich receptor-like protein kinase PERK4	7.76324	2.95666	0.0352729	yes	up	2.7	3.46	0.6	1.57	39.21	4.51	2.25333	15.0967
	Zm00001d011450		Putative prolin-rich extensin-like receptor protein kinase family protein	4.45588	2.15571	0.0356118	yes	up	4.93	4.67	3.98	4.95	27.83	5.61	4.52667	12.7967
	Zm00001d031957		60S ribosomal protein L10a-1	4.54073	2.18292	0.0361115	yes	up	9.58	22.61	25.2	196.56	13.85	34.41	19.13	81.6067
	Zm00001d011968			3.22709	1.69023	0.0366953	yes	up	13.87	18.13	11.08	20.99	82	17.31	14.36	40.1
	Zm00001d043150		Calcium-dependent protein kinase 17	9.79507	3.29206	0.0368496	yes	up	1.55	2.05	0.24	1	28.26	3.4	1.28	10.8867
	Zm00001d014782		Endoglucanase 2	9.91414	3.30949	0.036984	yes	up	0.32	0.71	0.08	0.2	7.91	0.63	0.37	2.91333
	Zm00001d023648		Myosin-binding protein 7	8.56401	3.09829	0.0370875	yes	up	2.43	3.94	0.54	1.01	43.4	6.02	2.30333	16.81
	Zm00001d010939			8.40634	3.07148	0.0379704	yes	up	1.05	1.33	0.18	0.55	16.33	1.95	0.853333	6.27667
	Zm00001d017851			21.8461	4.44931	0.0382234	yes	up	0	0.72	0	0	11.54	2.23	0.24	4.59
	Zm00001d051262	LIM-transcription factor 8	LIM domain-containing protein PLIM2b	7.70134	2.94511	0.0383388	yes	up	1.05	1.09	0.12	0.82	12.59	1.96	0.753333	5.12333
	Zm00001d005545			6.39258	2.6764	0.0396946	yes	up	1.07	1.17	0	0.4	10.93	1.05	0.746667	4.12667
	Zm00001d006231		PLC-like phosphodiesterases superfamily protein	6.19291	2.63062	0.0398758	yes	up	1.49	1.57	0.55	0.78	16.14	2.22	1.20333	6.38
	Zm00001d037816		C4-dicarboxylate transporter/malic acid transport protein isoform 1%3B C4-dicarboxylate transporter/malic acid transport protein isoform 2	5.51151	2.46245	0.0399593	yes	up	2.29	2.3	1.23	1.44	22.79	3	1.94	9.07667
	Zm00001d027107		None	7.74889	2.95399	0.0402648	yes	up	2.26	4.28	0.26	1.67	45.42	4.25	2.26667	17.1133
	Zm00001d043350		Probable indole-3-acetic acid-amido synthetase GH3.1	9.19841	3.20138	0.041113	yes	up	1.36	1.01	0.14	0.49	17.3	2.09	0.836667	6.62667
	Zm00001d021139		Calcium-dependent protein kinase 24	4.68162	2.22701	0.0411974	yes	up	16.17	11.15	10.7	11.08	117.66	20.72	12.6733	49.82
	Zm00001d009889		Cation/H(+) antiporter 19	8.17998	3.0321	0.0413034	yes	up	1.87	2.85	0.35	1.06	26.85	3.08	1.69	10.33
	Zm00001d050021	abscisic acid 8'-hydroxylase3	abscisic acid 8'-hydroxylase3	5.43176	2.44142	0.0413057	yes	up	0.21	0.61	6.49	8.31	9.24	14.3	2.43667	10.6167
	Zm00001d030218		Proline-rich receptor-like protein kinase PERK4	6.41608	2.68169	0.0413201	yes	up	1.5	1.85	0.87	0.74	17.28	2.09	1.40667	6.70333
	Zm00001d040996		Calcium-dependent protein kinase 1	7.83026	2.96906	0.0424488	yes	up	0.8	0.7	0.21	0.23	9.69	1.28	0.57	3.73333
	Zm00001d039383	bZIP-transcription factor 117	Basic leucine zipper 34	8.08708	3.01562	0.0424627	yes	up	2.23	2.81	0.58	0.62	34.19	4.3	1.87333	13.0367
	Zm00001d042551		Integrin-linked protein kinase family	5.96677	2.57695	0.0427271	yes	up	1.98	3.32	0.54	1.87	24.91	4.53	1.94667	10.4367
	Zm00001d006841		alpha/beta-Hydrolases superfamily protein	11.1499	3.47895	0.0427806	yes	up	0.54	0.58	0	0.62	9.06	1.31	0.373333	3.66333
	Zm00001d036459		Protein kinase superfamily protein	8.83336	3.14296	0.0434314	yes	up	0.99	0.37	0.12	0.22	9.88	1.11	0.493333	3.73667
	Zm00001d053307		Rop guanine nucleotide exchange factor 9	6.95258	2.79755	0.0437275	yes	up	4.78	5.95	2.11	1.89	60.33	7.82	4.28	23.3467
	Zm00001d018780			7.32893	2.8736	0.0437321	yes	up	2.28	2.39	0.37	0.94	27.27	3.85	1.68	10.6867
	Zm00001d028769		tetratricopeptide repeat (TPR)-containing protein	7.06399	2.82048	0.0437948	yes	up	2.14	1.55	0.31	1.02	20.67	2.25	1.33333	7.98
	Zm00001d038160			32.7573	5.03374	0.0441684	yes	up	0	0	0	0	10.74	1.77	0	4.17
	Zm00001d002524		None	6.66893	2.73745	0.0448512	yes	up	2.15	3.28	0.83	1.12	30.86	3.73	2.08667	11.9033
	Zm00001d049168		CBS domain-containing protein CBSCBSPB1	7.85045	2.97278	0.0449225	yes	up	2.1	2.95	0.32	0.75	28.33	3.79	1.79	10.9567
	Zm00001d045122		ATPase 8 plasma membrane-type	8.37942	3.06685	0.0451583	yes	up	2.93	3.04	0.4	1.39	40.83	3.76	2.12333	15.3267
	Zm00001d036984		Amino acid permease 6	6.54938	2.71136	0.0457624	yes	up	1.56	2.25	0.52	0.73	20.67	3.01	1.44333	8.13667
	Zm00001d007712		P-loop nucleoside triphosphate hydrolases superfamily protein with CH (Calponin Homology) domain	6.87201	2.78073	0.0461402	yes	up	1.34	1.92	0.62	0.53	17.84	2.36	1.29333	6.91
	Zm00001d053225		Beta-galactosidase 11	7.45637	2.89847	0.0479879	yes	up	1.96	1.55	0.21	0.84	21.81	3.1	1.24	8.58333
	Zm00001d043889		Rop guanine nucleotide exchange factor 9	7.49232	2.90541	0.0480508	yes	up	2.05	2.58	0.43	1.03	28.28	3	1.68667	10.77
	Zm00001d008803			9.4563	3.24128	0.0485356	yes	up	1.03	1.05	0.17	0.14	16.29	1.86	0.75	6.09667
	Zm00001d026422		Pectinesterase	6.96428	2.79997	0.0489839	yes	up	2.1	3.36	0.57	0.91	28.54	3.52	2.01	10.99
	Zm00001d010548		Receptor-like kinase LIP2	8.82378	3.1414	0.0490858	yes	up	1	1.52	0.14	0.39	18.52	1.89	0.886667	6.93333
	Zm00001d021497	actin depolymerizing factor1	Actin-depolymerizing factor 1	6.73493	2.75166	0.0491247	yes	up	2.55	4.9	0.67	1.42	44.5	5.7	2.70667	17.2067
	Zm00001d021659		TBC domain containing protein	2.84258	1.5072	0.0492733	yes	up	32.33	31.48	34.21	34.76	182.16	42.43	32.6733	86.45
	Zm00001d034431		Bax inhibitor-1 family protein	7.21342	2.85068	0.0492782	yes	up	2.1	3.15	0.46	0.96	30.74	3.79	1.90333	11.83
	Zm00001d048384	beta expansin10a	beta expansin10a	8.76849	3.13233	0.0497893	yes	up	1.16	0.95	0.18	0.13	14.64	2.55	0.763333	5.77333

## Sheet: VT_Cluster6
	S4 Table. The DEGs divided into cluster 6 of VT stage in ZX978
	Gene_id	Gene name	Gene description	FC(ZX2_Tre/ZX2_Con)	Log2FC(ZX2_Tre/ZX2_Con)	Pvalue	Significant	Regulate	ZXCA	ZXCB	ZXCC	ZXDA	ZXDB	ZXDC	ZX2_Con	ZX2_Tre
	Zm00001d049842		OSJNBa0063G07.3 protein; OSJNBa0082E08.9 protein; protein	8.72584	3.12529	0.000937868	yes	up	7.99	7.34	1.24	9.51	76.63	16.4	5.52333	34.18
	Zm00001d049843		Group 3 pollen allergen	10.5939	3.40516	0.000970515	yes	up	3.64	6.09	3.09	2.93	95.97	12.54	4.27333	37.1467
	Zm00001d019239			37.2844	5.2205	0.00375807	yes	up	9	0	0	15.44	204	16.93	3	78.79
	Zm00001d039429		RALF	14.1548	3.82322	0.0112133	yes	up	7.62	5.77	1	3.03	149.35	19.73	4.79667	57.37
	Zm00001d047146	beta expansin1	beta expansin1	8.71031	3.12272	0.0130483	yes	up	5.46	6.57	1.41	3.2	78.76	17.83	4.48	33.2633
	Zm00001d046389		Probable pectate lyase 3	9.41482	3.23493	0.0152898	yes	up	7.5	9.36	2.88	6.18	125.16	16.87	6.58	49.4033
	Zm00001d022430		Calcium-binding protein CAST	11.5434	3.529	0.0185795	yes	up	3.76	2.48	0.15	3.82	53.75	6.38	2.13	21.3167
	Zm00001d048715	pollen extensin-like2	pollen extensin-like2	11.1583	3.48005	0.0198275	yes	up	4.58	4.01	1.23	2.58	105.39	6.66	3.27333	38.21
	Zm00001d029386		alpha/beta-Hydrolases superfamily protein	8.26788	3.04752	0.0198286	yes	up	5.74	5.43	1.2	3.7	80.83	11.08	4.12333	31.87
	Zm00001d051388		Actin-depolymerizing factor 7	9.96453	3.3168	0.0207334	yes	up	4.81	4.51	0.75	2.87	75.5	8.31	3.35667	28.8933
	Zm00001d017996		Peroxidase 65	10.2237	3.35384	0.0207342	yes	up	7.09	7.39	1	3.83	117.6	15.87	5.16	45.7667
	Zm00001d036822	exopolygalacturonase8	Exopolygalacturonase	9.42765	3.2369	0.0223356	yes	up	14.99	25.19	2.73	13.04	298.95	43.34	14.3033	118.443
	Zm00001d052285		Peroxidase 65	9.45628	3.24127	0.0231305	yes	up	5.6	5.49	1.2	2.57	87.22	10.21	4.09667	33.3333
	Zm00001d033507			12.4638	3.63967	0.0232023	yes	up	12.2	5.59	1	2.44	175.01	24.27	6.26333	67.24
	Zm00001d041230		Pathogenesis-related protein 1	10.8474	3.43927	0.0241671	yes	up	4.34	4.34	0.65	2.25	78.6	5.98	3.11	28.9433
	Zm00001d015901		Fasciclin-like arabinogalactan protein 3	9.33399	3.22249	0.0242495	yes	up	10.71	14.01	2.09	7.62	189.07	18.46	8.93667	71.7167
	Zm00001d045765			9.05165	3.17818	0.0248085	yes	up	35.45	43.16	6.12	19.26	562.56	74.27	28.2433	218.697
	Zm00001d034746		Pectinesterase inhibitor domain containing protein [Source:UniProtKB/TrEMBL;Acc:B6TGE0]	10.7068	3.42046	0.02581	yes	up	5.97	4.01	1.05	0.97	85.84	14.33	3.67667	33.7133
	Zm00001d028819		Probable pectinesterase/pectinesterase inhibitor 58	8.74496	3.12845	0.0258315	yes	up	3.32	3.76	0.83	1.47	51.03	7.13	2.63667	19.8767
	Zm00001d040271			9.63087	3.26767	0.0259728	yes	up	14.69	16.95	2.44	6.58	245.27	29.55	11.36	93.8
	Zm00001d039212		pathogenesis-related protein-1-like	10.4574	3.38646	0.026436	yes	up	6.39	7.18	0.69	3.49	113.76	11.64	4.75333	42.9633
	Zm00001d025926	LIM-transcription factor 14	LIM domain-containing protein PLIM2b	9.11479	3.18821	0.0275672	yes	up	4.1	5.44	0.71	2.02	63.08	10.78	3.41667	25.2933
	Zm00001d047142		Expansin-B4	8.77095	3.13273	0.0279569	yes	up	10.24	17.11	3.12	8.16	206.8	25.96	10.1567	80.3067
	Zm00001d036769		Putative uncharacterized protein [Source:UniProtKB/TrEMBL;Acc:B6U3I8]	7.45536	2.89828	0.0281191	yes	up	4.99	5.4	0	1.32	56.35	7.16	3.46333	21.61
	Zm00001d032022		Beta-galactosidase	7.99188	2.99854	0.0287071	yes	up	6.54	7.63	1.63	4.14	91.81	9.95	5.26667	35.3
	Zm00001d028019		Serine carboxypeptidase-like 40	9.01931	3.17302	0.0289751	yes	up	3.28	3.54	0.66	1.55	49.97	6.02	2.49333	19.18
	Zm00001d015821		Pectin lyase-like superfamily protein	9.41108	3.23436	0.0294172	yes	up	24.38	25.57	4.64	9.26	347.62	42.75	18.1967	133.21
	Zm00001d014819		GDSL esterase/lipase	9.06089	3.17965	0.0294275	yes	up	3.28	3.94	0.63	1.48	53.52	6.45	2.61667	20.4833
	Zm00001d043004			7.35613	2.87895	0.0295921	yes	up	6.87	13.03	1.64	6.93	111.17	18.37	7.18	45.49
	Zm00001d010797	profilin homolog2	profilin homolog2	7.95491	2.99185	0.0298468	yes	up	16.05	25.4	3.2	11.63	256.72	40.37	14.8833	102.907
	Zm00001d000355		Pectin lyase-like superfamily protein	9.69171	3.27675	0.0298921	yes	up	15.87	21.81	3.7	9.49	336.98	41.5	13.7933	129.323
	Zm00001d005464			7.97107	2.99477	0.0302382	yes	up	5.45	8.24	1.38	4.42	89.62	9.14	5.02333	34.3933
	Zm00001d023639		Alba DNA/RNA-binding protein	7.88125	2.97842	0.0302818	yes	up	4.48	3.62	1.12	1.75	59.79	4.95	3.07333	22.1633
	Zm00001d006399		expansin A24	8.67829	3.11741	0.0304346	yes	up	14.75	18.27	2.17	9.74	230.07	25.61	11.73	88.4733
	Zm00001d036821	exopolygalacturonase1	exopolygalacturonase1	9.46048	3.24191	0.0306416	yes	up	9.18	6.27	1.75	2.42	124.01	12.5	5.73333	46.31
	Zm00001d001906		EH domain-containing protein 1	8.65807	3.11405	0.0307846	yes	up	5.95	7.88	1.07	2.7	86.59	10.38	4.96667	33.2233
	Zm00001d053597	male gametophyte-specific2	male gametophyte-specific2	8.34531	3.06097	0.0308323	yes	up	13.18	17.57	2.65	7.21	198.86	24.01	11.1333	76.6933
	Zm00001d043090		SKU5 similar 13	9.33423	3.22253	0.0309036	yes	up	6.95	7.98	1.31	2.74	115.43	12.24	5.41333	43.47
	Zm00001d038521		SKU5 similar 13	8.58994	3.10265	0.0310178	yes	up	27.36	30.29	4.47	14.1	399.53	47.46	20.7067	153.697
	Zm00001d031907		Alpha-expansin 3	9.94719	3.31429	0.0312937	yes	up	8.27	15.11	1.17	4.87	184.67	22.37	8.18333	70.6367
	Zm00001d007707		Plant invertase/pectin methylesterase inhibitor superfamily protein	9.26221	3.21136	0.031615	yes	up	6.48	9.28	1.19	3.15	119.3	13.43	5.65	45.2933
	Zm00001d018279		Endoglucanase 15	10.1183	3.3389	0.0319645	yes	up	9.44	9.36	0.85	3.65	150.49	18.81	6.55	57.65
	Zm00001d052422		Pollen allergen Cyn d 23 [Source:UniProtKB/TrEMBL;Acc:B4FBU1]	8.42294	3.07432	0.0336695	yes	up	4.97	6.13	0.77	2.2	95.2	21.58	3.95667	39.66
	Zm00001d016444			7.14972	2.83789	0.0338068	yes	up	6.49	7.11	1.66	3.86	80.01	11.09	5.08667	31.6533
	Zm00001d052022		ATPase 8 plasma membrane-type	8.48794	3.08541	0.0339352	yes	up	9.3	9.86	1.23	3.62	124.57	17.31	6.79667	48.5
	Zm00001d051659			8.58654	3.10208	0.0345227	yes	up	17.81	31.9	3.35	12.6	343.81	37.22	17.6867	131.21
	Zm00001d000304			7.95029	2.99101	0.0346342	yes	up	20.87	29.85	4.02	12.23	318.59	43.51	18.2467	124.777
	Zm00001d037061		Peroxidase 64	8.22475	3.03997	0.0353952	yes	up	7.32	8.49	1.53	3.23	107.87	11.87	5.78	40.99
	Zm00001d006372	actin depolymerizing factor2	actin depolymerizing factor2	7.80052	2.96357	0.0356827	yes	up	4.61	7.58	1.18	3.15	73.08	8.69	4.45667	28.3067
	Zm00001d017732		Expansin-B4	8.81938	3.14068	0.0358238	yes	up	4.5	7.39	2.53	2.35	82.25	11.62	4.80667	32.0733
	Zm00001d015825		Pectin lyase-like superfamily protein	8.63253	3.10978	0.0362568	yes	up	22.67	28.2	2.59	11.44	339.86	40.78	17.82	130.693
	Zm00001d002271		Nitrate-induced NOI protein	5.3733	2.42581	0.0362787	yes	up	14.04	15.98	1.56	7.17	199.55	22.82	10.5267	76.5133
	Zm00001d005465		Lustrin A [Source:UniProtKB/TrEMBL;Acc:B4FJ67]	9.34075	3.22354	0.0364179	yes	up	6.23	5.45	0.6	2.6	88.33	8.27	4.09333	33.0667
	Zm00001d044585		Probable pectinesterase 67	8.0527	3.00947	0.0367084	yes	up	11.72	11.73	1.81	5	151.92	19.36	8.42	58.76
	Zm00001d031904		expansin A24	8.00928	3.00167	0.0373596	yes	up	21.97	50.04	3.42	25.33	380.73	36.32	25.1433	147.46
	Zm00001d017952		ABA-induced protein	7.40818	2.88912	0.0375017	yes	up	4.06	3.78	0.47	3.01	52.54	7.41	2.77	20.9867
	Zm00001d036815		Pectin lyase-like superfamily protein	8.49623	3.08682	0.0377147	yes	up	4.47	7.83	0.78	2.66	83.65	10.27	4.36	32.1933
	Zm00001d047135	lo1 pI allergen homolog1	Expansin-B9	8.92028	3.15709	0.0379408	yes	up	11.89	19.98	1.88	4.45	227.09	28.53	11.25	86.69
	Zm00001d016601		Phosphatidylinositol/phosphatidylcholine transfer protein SFH10	8.51449	3.08992	0.0379565	yes	up	12.39	13.74	1.65	5.8	174.49	20.69	9.26	66.9933
	Zm00001d042286			6.84415	2.77487	0.0380976	yes	up	4.45	7.47	1.37	3.08	66.01	9.46	4.43	26.1833
	Zm00001d025588	pectin methylesterase1	pectin methylesterase1	8.1623	3.02898	0.0381713	yes	up	22.22	25.86	4.27	10.26	302.4	34.39	17.45	115.683
	Zm00001d003877		Pollen-specific protein-like	7.45671	2.89854	0.0387368	yes	up	41.01	56.26	6.88	22.74	565.42	79.42	34.7167	222.527
	Zm00001d049467	monosaccharide transporter2	monosaccharide transporter2	8.87606	3.14992	0.0387407	yes	up	3.06	3.64	0.3	1.52	46.97	5.59	2.33333	18.0267
	Zm00001d031906		expansin A24	7.79911	2.96331	0.0390271	yes	up	41.33	38.33	4.75	10.99	497.92	51.36	28.1367	186.757
	Zm00001d036158		Probable pectate lyase 3	8.53923	3.09411	0.0391127	yes	up	35.73	43.38	4.18	17.2	521.79	64.72	27.7633	201.237
	Zm00001d015430		Putative clathrin assembly protein	6.70254	2.74471	0.0391129	yes	up	5.11	6.81	1.1	2.99	64.46	7.22	4.34	24.89
	Zm00001d012799			8.08783	3.01575	0.039635	yes	up	9.38	6.66	0.58	5.51	95.97	12.96	5.54	38.1467
	Zm00001d045515		Putative receptor-like protein kinase family protein	8.61646	3.10709	0.039678	yes	up	3.34	4.32	0.43	1.32	51.98	7.36	2.69667	20.22
	Zm00001d014731		Peptidyl-prolyl cis-trans isomerase CYP20-1	8.65355	3.11329	0.0397238	yes	up	19.63	27.62	2.22	10.8	345.3	43.16	16.49	133.087
	Zm00001d032962		Myosin-binding protein 1	7.59821	2.92566	0.0399946	yes	up	4.17	5.1	0.91	1.92	58.59	6.68	3.39333	22.3967
	Zm00001d048648		Pectinesterase	8.19856	3.03537	0.0400498	yes	up	26.23	30.48	3.23	11.68	380.82	39.89	19.98	144.13
	Zm00001d036820		Pectin lyase-like superfamily protein	9.11347	3.188	0.0401525	yes	up	13.15	22	2.12	7.19	256.92	37.26	12.4233	100.457
	Zm00001d053662			8.05098	3.00916	0.0402398	yes	up	33.67	36.94	6.26	13.52	465.04	56.12	25.6233	178.227
	Zm00001d052713		Putative calcium-dependent protein kinase family protein	6.48778	2.69772	0.0405845	yes	up	4.87	5.82	1.7	1.88	52.61	8.57	4.13	21.02
	Zm00001d017734		Expansin-B4	8.76444	3.13166	0.0412165	yes	up	32.96	40.62	1.03	28.78	502.48	51.32	24.87	194.193
	Zm00001d027710		Peroxidase 60	7.84382	2.97156	0.0418297	yes	up	7.27	7.76	1.25	2.76	87.99	12.27	5.42667	34.34
	Zm00001d002844	LIM-transcription factor 6	LIM domain-containing protein PLIM2b	7.86153	2.97481	0.0418807	yes	up	15.74	20.68	2.24	10.52	224.55	28.93	12.8867	88
	Zm00001d000216	male gametophyte specific3	male gametophyte specific3	7.80755	2.96487	0.0427921	yes	up	13.78	14.75	1.74	6.04	176.46	22.86	10.09	68.4533
	Zm00001d023858		Leucine-rich repeat (LRR) family protein	7.96218	2.99316	0.0430102	yes	up	17.84	18.59	2.64	7.42	221.49	27.23	13.0233	85.38
	Zm00001d004209			7.38379	2.88436	0.0433876	yes	up	9.98	12.58	1.55	5.51	132.73	16.48	8.03667	51.5733
	Zm00001d015284			7.4699	2.90109	0.0441369	yes	up	21.36	31.12	4.03	11.12	312.63	41.17	18.8367	121.64
	Zm00001d012524		SKU5 similar 13	8.17904	3.03193	0.0444913	yes	up	4.04	4.38	0.45	1.46	54.22	7.53	2.95667	21.07
	Zm00001d010592			8.05213	3.00937	0.0445406	yes	up	11.52	18.29	1.48	6.59	188.91	22.81	10.43	72.77
	Zm00001d012697		Putative CBL-interacting protein kinase family protein	7.25318	2.85861	0.0446601	yes	up	5.19	6.84	1.1	2.68	70.71	9.02	4.37667	27.47
	Zm00001d005265		NDR1/HIN1-like 25	8.27519	3.04879	0.0447552	yes	up	9.16	11.62	0.57	5.87	129.79	18.15	7.11667	51.27
	Zm00001d008901		CBL-interacting serine/threonine-protein kinase 20	6.90419	2.78747	0.0453675	yes	up	30.53	35.71	4.9	16.87	362.22	47.85	23.7133	142.313
	Zm00001d031875	phosphate transporter protein7	phosphate transporter protein7	5.68762	2.50782	0.046129	yes	up	7.41	13.33	4.54	4.97	103.58	14.04	8.42667	40.8633
	Zm00001d004909		Alpha carbonic anhydrase 1 chloroplastic	8.24863	3.04415	0.046192	yes	up	9.11	9.48	0.72	3.95	120.08	15.58	6.43667	46.5367
	Zm00001d006243		Beta-galactosidase 11	7.57124	2.92053	0.0465447	yes	up	6.57	6.85	1.09	2.64	86.57	9.25	4.83667	32.82
	Zm00001d046641			5.07386	2.34308	0.0469713	yes	up	6.76	3.49	0	4.22	32.74	6.47	3.41667	14.4767
	Zm00001d002714		Actin-depolymerizing factor	7.40946	2.88937	0.0476644	yes	up	10.69	14.79	2.39	4.08	155.16	18.79	9.29	59.3433
	Zm00001d002904		PLC-like phosphodiesterases superfamily protein	7.4644	2.90003	0.0476839	yes	up	3.3	4.58	0.38	1.81	43.06	5.22	2.75333	16.6967
	Zm00001d037831			7.82167	2.96748	0.0482337	yes	up	16.18	21.61	2.54	5.02	233.89	32.65	13.4433	90.52
	Zm00001d040771			7.82906	2.96884	0.0483521	yes	up	11.17	15.42	1.79	4.72	169.5	17.91	9.46	64.0433
	Zm00001d033011	sucrose transporter3	sucrose transporter GRMZM2G083248	7.89524	2.98098	0.0484239	yes	up	4.68	4.93	0.46	2.21	60.08	7.47	3.35667	23.2533
	Zm00001d016686		SNAP25 homologous protein SNAP33	7.6834	2.94174	0.0485091	yes	up	5.71	5.75	0.85	2.2	71.88	8.31	4.10333	27.4633
	Zm00001d038876		Anther-specific protein	5.70439	2.51207	0.0485809	yes	up	3.92	5.97	1.23	2.65	44.95	7.28	3.70667	18.2933
	Zm00001d014364	MYB-transcription factor 150	myb domain protein 101	7.6084	2.92759	0.048819	yes	up	12.49	16.2	1.78	5.94	173.06	22.2	10.1567	67.0667
	Zm00001d012600		Protein kinase superfamily protein	6.71955	2.74836	0.0492584	yes	up	10.29	14.36	2.32	5.43	128.49	17.06	8.99	50.3267

## Sheet: VT_Cluster7
	S4 Table. The DEGs divided into cluster 7 of VT stage in ZX978
	Gene_id	Gene name	Gene description	FC(ZX2_Tre/ZX2_Con)	Log2FC(ZX2_Tre/ZX2_Con)	Pvalue	Significant	Regulate	ZXCA	ZXCB	ZXCC	ZXDA	ZXDB	ZXDC	ZX2_Con	ZX2_Tre
	Zm00001d042922		Probable mediator of RNA polymerase II transcription subunit 37c	2.8435	1.50767	1.41e-16	yes	up	31.32	41	52.35	120.33	107.03	118.75	41.5567	115.37
	Zm00001d024903	heat shock protein, 90 kDa	heat shock protein 90 kDa	11.6565	3.54307	1.57e-16	yes	up	0.36	0.61	1.12	7.46	3.33	10.14	0.696667	6.97667
	Zm00001d031325		25.3 kDa heat shock protein chloroplastic	6.51233	2.70317	9.07e-15	yes	up	7.29	15.26	16.88	71.07	44.3	115.61	13.1433	76.9933
	Zm00001d039566	heat shock protein18f	17.5 kDa class II heat shock protein	4.76501	2.25248	3e-11	yes	up	26.78	65.82	83.35	208.3	188.66	357.36	58.65	251.44
	Zm00001d025055	protein phosphatase homolog11	protein phosphatase homolog11	3.64439	1.86568	2.66e-09	yes	up	1.08	0.87	2	5.85	3.58	3.84	1.31667	4.42333
	Zm00001d007827	early light inducible protein1	early light inducible protein1	2.07233	1.05125	7.83e-09	yes	up	127.54	84.59	128.08	209.07	219.96	218.88	113.403	215.97
	Zm00001d032608	alpha-galactosidase1	alpha-galactosidase1	2.25036	1.17016	1.13e-08	yes	up	20.21	21.58	34.39	66.87	44.76	51.12	25.3933	54.25
	Zm00001d040627		Sodium transporter HKT1	2.68615	1.42554	1.75e-08	yes	up	2.62	2.58	4.34	6.56	7.57	8.41	3.18	7.51333
	Zm00001d033465			6.43085	2.68501	4.21e-07	yes	up	0.95	1.18	0.27	5.15	5.58	3.58	0.8	4.77
	Zm00001d020100	protein phosphatase homolog6	protein phosphatase homolog6	3.86294	1.9497	5.69e-07	yes	up	1.62	1.72	1.38	5.58	6.31	4.43	1.57333	5.44
	Zm00001d033455		Protein P21	2.35345	1.23478	6.86e-07	yes	up	33.81	39.32	74.12	102.96	102.08	93.18	49.0833	99.4067
	Zm00001d038806	heat-shock protein 101	Chaperone protein ClpB1	2.16994	1.11766	7.62e-07	yes	up	53.19	76.93	89.05	134.55	187.34	198.78	73.0567	173.557
	Zm00001d033987	HSF-transcription factor 17	Heat stress transcription factor A-6b	6.83601	2.77315	1.07e-06	yes	up	0.36	1.09	1.65	5.99	2.35	11.23	1.03333	6.52333
	Zm00001d027557	glutathione transferase31	glutathione transferase31	3.38292	1.75827	1.56e-06	yes	up	5.44	4.59	9.19	19.06	25.17	11.78	6.40667	18.67
	Zm00001d023664		ABA-responsive protein	2.8297	1.50065	2.85e-06	yes	up	1.88	2.86	3.1	9.35	5.37	6.32	2.61333	7.01333
	Zm00001d010586		PEBP (phosphatidylethanolamine-binding protein) family protein	4.1348	2.04782	3.52e-06	yes	up	2.57	1.78	2.12	5.99	9.49	8.08	2.15667	7.85333
	Zm00001d018738	pathogenesis related protein4	pathogenesis related protein4	2.03941	1.02815	7e-06	yes	up	427.71	342.49	664.46	771.4	951.37	747.73	478.22	823.5
	Zm00001d051420		dehydrin3	3.18209	1.66997	1.85e-05	yes	up	1.37	3.1	1.98	8.55	4.82	6.08	2.15	6.48333
	Zm00001d008841	heat shock protein18c	17.8 kDa class II heat shock protein	5.65807	2.50031	1.85e-05	yes	up	3.52	10.07	8.63	17.2	21.12	73.91	7.40667	37.41
	Zm00001d047542		17.6 kDa class II heat shock protein	7.1921	2.84641	2.18e-05	yes	up	0.94	2.17	1.76	5.61	13.63	10.89	1.62333	10.0433
	Zm00001d047799		Heat shock 70 kDa protein 5	2.74517	1.4569	2.21e-05	yes	up	1.63	0.95	2.68	4.93	3.96	3.67	1.75333	4.18667
	Zm00001d028561		17.4 kDa class I heat shock protein	9.74294	3.28436	2.52e-05	yes	up	0.88	2.21	0.52	10.56	4.51	17.1	1.20333	10.7233
	Zm00001d048690		Serine carboxypeptidase-like 50	3.47645	1.79761	3.35e-05	yes	up	0.49	1.12	1.85	3.81	3.42	3.31	1.15333	3.51333
	Zm00001d003924		Glycerophosphodiester phosphodiesterase GDPD2	2.41421	1.27155	4.22e-05	yes	up	7.18	15.14	13.49	24.15	28.39	20.94	11.9367	24.4933
	Zm00001d017422	Homeobox-transcription factor 41	Homeobox-leucine zipper protein ATHB-6	2.54794	1.34933	4.39e-05	yes	up	11	5.78	12.53	31.54	18.23	16.8	9.77	22.19
	Zm00001d014134		Ent-cassadiene C2-hydroxylase	3.19848	1.67738	5.56e-05	yes	up	1.29	2.22	2.92	10.42	3.45	4.91	2.14333	6.26
	Zm00001d009057		Pectin lyase-like superfamily protein	2.52975	1.33899	7.13e-05	yes	up	3.55	7.26	6.86	10.67	17.77	13.81	5.89	14.0833
	Zm00001d008370	geranylgeranyl pyrophosphate synthase3	geranylgeranyl pyrophosphate synthase3	3.77742	1.9174	0.000130899	yes	up	0.7	0.81	2.35	5.01	2.73	5.04	1.28667	4.26
	Zm00001d037232		ATP-dependent zinc metalloprotease FTSH 6 chloroplastic	3.65838	1.87121	0.000140577	yes	up	1.03	0.31	2.04	3.42	3.33	3.91	1.12667	3.55333
	Zm00001d028408	heat shock protein26	heat shock protein26	3.31186	1.72764	0.000159825	yes	up	1.79	2.91	4.45	12.96	3.74	10.65	3.05	9.11667
	Zm00001d005609	protein phosphatase homolog7	protein phosphatase homolog7	5.1717	2.37064	0.000191985	yes	up	1	0.53	0.31	2.56	3.86	2.12	0.613333	2.84667
	Zm00001d012088			2.15007	1.10438	0.000195943	yes	up	2598.27	2601.65	2024.08	4650.36	3195.98	3527.22	2408	3791.19
	Zm00001d035662		Metallothionein-like protein 2C	2.01667	1.01198	0.000205533	yes	up	9.29	17.51	17.28	28.57	21.5	28.92	14.6933	26.33
	Zm00001d033980	ustilago maydis induced12	ustilago maydis induced12	2.15689	1.10896	0.000205925	yes	up	6.35	4.86	6.15	14.29	10.44	8.82	5.78667	11.1833
	Zm00001d026901			0.156481	-2.67594	0.000227878	yes	down	14.69	3.5	53.35	2.6	3.05	3.22	23.8467	2.95667
	ENSRNA049478482	SSU_rRNA_eukarya	Eukaryotic small subunit ribosomal RNA	25.7193	4.68478	0.000461701	yes	up	0.84	0.35	0.21	1.08	17.48	3.13	0.466667	7.23
	Zm00001d033718		ACD11 homolog protein	3.8485	1.9443	0.000614089	yes	up	2.76	4.29	3.76	6.27	24.46	4.93	3.60333	11.8867
	Zm00001d018940	early light inducible protein2	early light inducible protein2	2.01643	1.01181	0.000701832	yes	up	20.37	17.78	12.01	35.59	30.93	26.08	16.72	30.8667
	Zm00001d017381		(+)-neomenthol dehydrogenase	12.5673	3.6516	0.000766873	yes	up	0.06	0	0.43	3.91	0.73	0.82	0.163333	1.82
	Zm00001d013099		Probable carboxylesterase 15	6.77972	2.76123	0.00111992	yes	up	0	0.48	0.45	2.82	1.58	1.25	0.31	1.88333
	Zm00001d024522	bHLH-transcription factor 116	Putative HLH DNA-binding domain superfamily protein	3.09636	1.63057	0.00129216	yes	up	2.65	7.09	3.54	28.4	8.08	9.4	4.42667	15.2933
	Zm00001d033623	lipoxygenase3	Lipoxygenase	3.36203	1.74933	0.00153921	yes	up	3.17	2.86	2.73	19.56	3.54	3.23	2.92	8.77667
	Zm00001d003356		ATFP4	2.87501	1.52357	0.00157182	yes	up	6.81	10.14	22.14	51.76	18.45	17.99	13.03	29.4
	Zm00001d039936		17.4 kDa class I heat shock protein	4.06189	2.02215	0.00165818	yes	up	1.66	4.1	8.66	17.35	7.09	26.19	4.80667	16.8767
	Zm00001d013707	Aux/IAA-transcription factor 22	Auxin-responsive protein IAA4	3.43253	1.77927	0.0017381	yes	up	0.29	0.66	0.83	1.94	1.09	2.47	0.593333	1.83333
	Zm00001d028968		Chaperone protein dnaJ 20 chloroplastic	3.72341	1.89663	0.00191707	yes	up	15.16	3.05	10.86	11.56	33.4	48.69	9.69	31.2167
	Zm00001d007624			3.90508	1.96535	0.00240483	yes	up	2.97	0.69	5.4	4.74	8.82	16.44	3.02	10
	Zm00001d031221		AAA-ATPase ASD mitochondrial	2.80124	1.48607	0.00250891	yes	up	1.55	2.83	9.47	13.81	10.69	8.28	4.61667	10.9267
	Zm00001d003311		Probable 2-oxoglutarate-dependent dioxygenase AOP1	2.58761	1.37162	0.00261571	yes	up	3.07	3.33	4.35	3.57	11.37	7.46	3.58333	7.46667
	Zm00001d004079		Lectin-domain containing receptor kinase A4.1	2.15197	1.10566	0.0027248	yes	up	3.87	8.41	10.83	15.25	12.21	16.19	7.70333	14.55
	Zm00001d033464		Putative auxin-induced protein family%3B SAUR14-auxin-responsive SAUR family member	3.40651	1.7683	0.00310963	yes	up	8.39	19.2	13.83	21.49	43.51	54.52	13.8067	39.84
	Zm00001d004243		Peptidyl-prolyl cis-trans isomerase FKBP65	7.628	2.9313	0.00324557	yes	up	0.03	0	0.45	0.76	1.03	1.13	0.16	0.973333
	Zm00001d015789		C2 and GRAM domain-containing protein	9.10496	3.18665	0.00344183	yes	up	0.04	0.05	0.02	0.1	0.66	0.09	0.0366667	0.283333
	Zm00001d027375		LysM domain containing protein	3.36776	1.75179	0.00365199	yes	up	1.44	5.59	1.6	10.2	8.06	8.2	2.87667	8.82
	Zm00001d027812		Protein YLS3	5.21213	2.38187	0.00380071	yes	up	0.16	1.53	0.25	3.02	1.4	5.22	0.646667	3.21333
	Zm00001d004230	Homeobox-transcription factor 96	Homeodomain leucine zipper family IV protein	6.14274	2.61888	0.00401502	yes	up	0.2	0.2	0.12	1.11	1.52	0.33	0.173333	0.986667
	Zm00001d048220		Outer arm dynein light chain 1 protein	9.112	3.18777	0.00447084	yes	up	0	0.13	0.05	0.27	0.86	0.23	0.06	0.453333
	Zm00001d020780	glutathione transferase23	glutathione transferase23	2.63318	1.39681	0.00493619	yes	up	2.32	8.31	9.52	26.49	9.14	12.15	6.71667	15.9267
	Zm00001d031736	HSF-transcription factor 8	Heat shock factor protein 7	3.43745	1.78134	0.00602633	yes	up	0.27	0.65	0.25	0.89	1.54	1.2	0.39	1.21
	Zm00001d048417		FAD/NAD(P)-binding oxidoreductase family protein	2.18064	1.12475	0.00695223	yes	up	1.57	4.14	5.12	11.01	5.77	5.97	3.61	7.58333
	Zm00001d030548		2-oxoglutarate (2OG) and Fe(II)-dependent oxygenase superfamily protein	2.00449	1.00324	0.00698465	yes	up	1.07	1.92	2.46	3.66	3.01	3.05	1.81667	3.24
	Zm00001d046471		Multiprotein-bridging factor 1c	2.1005	1.07073	0.00711017	yes	up	12.6	26.55	22.55	28.38	50.22	32.48	20.5667	37.0267
	Zm00001d036242	phosphatidylethanolamine-binding protein15	ZCN15	6.78292	2.76191	0.00722907	yes	up	0.26	0.09	0.04	0.36	1.93	0.76	0.13	1.01667
	Zm00001d008795		UDP-glycosyltransferase 74B1	3.48528	1.80128	0.00745853	yes	up	0.2	2.16	1.35	3.48	2.34	5.83	1.23667	3.88333
	Zm00001d007618		Patatin-like protein 2	5.0902	2.34772	0.0078276	yes	up	3.65	0	1.99	5.18	6.58	13.63	1.88	8.46333
	Zm00001d016415		UDP-glycosyltransferase 73D1	2.05249	1.03738	0.00795111	yes	up	3.63	2.62	4.34	5.67	4.5	4.78	3.53	4.98333
	Zm00001d039933		16.9 kDa class I heat shock protein 1	2.13054	1.09122	0.00917385	yes	up	12.15	9.13	17.75	24.27	12.96	34.77	13.01	24
	Zm00001d014292		Inositol-3-phosphate synthase isozyme 1	2.56808	1.36069	0.0097875	yes	up	2.86	2.53	1.93	2.52	9.97	3.9	2.44	5.46333
	Zm00001d003006	plasma membrane intrinsic protein2	Aquaporin PIP2-5	2.06446	1.04577	0.0104301	yes	up	11.76	24.12	18.21	16.02	35.1	48.1	18.03	33.0733
	Zm00001d014083		Beta-amylase	5.60749	2.48735	0.0110878	yes	up	33.6	26.65	23.95	34.57	296.76	69.27	28.0667	133.533
	Zm00001d040786	abscisic acid stress ripening7		5.96915	2.57753	0.0116391	yes	up	0.86	0.92	1.54	16.16	2.11	4.37	1.10667	7.54667
	Zm00001d051094		Protein kinase domain containing protein	0.427866	-1.22477	0.0122272	yes	down	9.93	8.43	46.08	5.47	5.48	10.46	21.48	7.13667
	Zm00001d005766		Calmodulin-like protein	13.5692	3.76226	0.0147258	yes	up	0	0	0.39	1.43	1.43	1.68	0.13	1.51333
	Zm00001d020544		S-adenosylmethionine decarboxylase proenzyme	2.65185	1.407	0.0150448	yes	up	1.59	1.43	0.98	1.68	5.64	1.78	1.33333	3.03333
	Zm00001d007379		CASP-like protein 1U2	2.15919	1.11049	0.0155108	yes	up	7.11	7.66	32.7	32.68	27.13	26.43	15.8233	28.7467
	Zm00001d028017	AP2-EREBP-transcription factor 101	Ethylene-responsive transcription factor ERF055	2.085	1.06005	0.016795	yes	up	3.45	1.31	2.86	4.47	4.64	4.99	2.54	4.7
	Zm00001d019725		Uclacyanin-3	4.45995	2.15703	0.016905	yes	up	0.23	0.89	2.29	7.67	2.58	2.73	1.13667	4.32667
	Zm00001d017425		Cytochrome b5	2.3552	1.23585	0.0171364	yes	up	3.21	17.7	9.69	24.58	21.87	17.47	10.2	21.3067
	Zm00001d052545			9.28766	3.21531	0.0180666	yes	up	1.77	0.55	0	6.85	9.47	1.13	0.773333	5.81667
	Zm00001d002351	terpene synthase1	terpene synthase1	0.404244	-1.3067	0.0189821	yes	down	1.58	0.81	1.97	0.33	0.82	0.37	1.45333	0.506667
	Zm00001d026606		DNAJ heat shock N-terminal domain-containing protein	0.283721	-1.81746	0.0190485	yes	down	0.52	1.38	0.57	0.27	0.08	0.29	0.823333	0.213333
	Zm00001d042633		Dirigent protein [Source:UniProtKB/TrEMBL;Acc:B6U4J7]	2.94399	1.55777	0.0196296	yes	up	0.97	3.74	4.51	13.06	7.19	3.32	3.07333	7.85667
	Zm00001d048789			2.78704	1.47873	0.0209625	yes	up	0.33	0.93	1.11	2.51	1.01	2.44	0.79	1.98667
	Zm00001d025437		Amino acid permease	4.90133	2.29317	0.022527	yes	up	1.08	2.97	2.68	2.39	14.18	2.91	2.24333	6.49333
	Zm00001d048949	pco080661a	Hevein-like preproprotein	3.34582	1.74236	0.0277704	yes	up	5.92	25.68	62.81	99.25	87.9	76.92	31.47	88.0233
	Zm00001d004524			21.7275	4.44145	0.0282926	yes	up	0	0.08	0	1.05	0	0.76	0.0266667	0.603333
	Zm00001d049061			4.85991	2.28093	0.0285847	yes	up	0	6.72	17.85	44.89	20	25.77	8.19	30.22
	Zm00001d009112		cAMP-regulated phosphoprotein 19-related protein	7.9998	2.99996	0.0288883	yes	up	0.16	0.3	0	1.2	0.87	0.77	0.153333	0.946667
	Zm00001d049244		Putative IQ calmodulin-binding and BAG domain containing family protein	2.13502	1.09425	0.03222	yes	up	3.36	4.57	5.24	9.65	12.28	2.64	4.39	8.19
	Zm00001d028962	WRKY-transcription factor 32	WRKY55-superfamily of TFs having WRKY and zinc finger domains	2.00349	1.00252	0.0324016	yes	up	1.61	6.19	4.66	9.04	7.16	5.89	4.15333	7.36333
	Zm00001d012885		Pi starvation-induced protein	4.16831	2.05946	0.0329846	yes	up	1.8	2.51	1.64	0.6	17.67	2.33	1.98333	6.86667
	Zm00001d004348		Natterin-4	3.12083	1.64193	0.0350753	yes	up	7.29	10.88	13.91	68.88	11.06	13.58	10.6933	31.1733
	Zm00001d048950	GRMZM2G117942	Hevein-like preproprotein	2.64929	1.4056	0.0400087	yes	up	15.69	29.56	100.27	128.57	86.66	108.47	48.5067	107.9
	GRMZM5G800780		Cytochrome b6 [Source:UniProtKB/TrEMBL;Acc:A0A1I7Q5G3]	52.5194	5.71478	0.0400771	yes	up	0	0	0	0	2.91	0	0	0.97
	Zm00001d028409		Chaperonin 60 subunit beta 4 chloroplastic	0.468536	-1.09377	0.0403574	yes	down	0.6	0.71	1.12	0.24	0.34	0.47	0.81	0.35
	Zm00001d002434	alternative oxidase3	alternative oxidase3	2.38248	1.25246	0.0406614	yes	up	0.22	0.68	1.09	2.08	1.2	0.91	0.663333	1.39667
	Zm00001d037894	dehydrin1	Dehydrin DHN1	3.0671	1.61688	0.0414147	yes	up	0.48	0.23	0.51	0.98	0.72	1.66	0.406667	1.12
	Zm00001d023941		Carbohydrate transporter/ sugar porter	2.21319	1.14612	0.0414337	yes	up	0.34	1.7	1.61	1.88	3.3	2.04	1.21667	2.40667

## Sheet: R2_Cluster4
	S4 Table. The DEGs divided into cluster 4 of R2 stage in ZX978
	Gene_id	Gene name	Gene description	FC(ZX3_Tre/ZX3_Con)	Log2FC(ZX3_Tre/ZX3_Con)	Pvalue	Significant	Regulate	ZXC1	ZXC2	ZXC3	ZXD1	ZXD2	ZXD3	ZX3_Con	ZX3_Tre
	Zm00001d027530	NAC-transcription factor 53	NAC-transcription factor 53	0.25	-1.99819	2.17194e-06	yes	down	9.99	15.91	33.97	5.11	4.27	4.87	19.9567	4.75
	Zm00001d014083		Beta-amylase	2.454	1.29533	4.37808e-06	yes	up	15.93	24.48	14.25	52.42	34.64	37.91	18.22	41.6567
	Zm00001d021695		O-Glycosyl hydrolases family 17 protein	0.286	-1.80561	2.90297e-05	yes	down	91.47	41.22	26.47	4.94	8.44	14.57	53.0533	9.31667
	Zm00001d000298		BRASSINOSTEROID INSENSITIVE 1-associated receptor kinase 1	0.275	-1.86026	4.00683e-05	yes	down	35.72	29.78	9.98	4.66	10.31	4.43	25.16	6.46667
	Zm00001d014116	phosphate transporter protein1	phosphate transporter protein1	0.462	-1.11478	0.000247077	yes	down	25.23	32.37	13.98	8.44	13.51	10.54	23.86	10.83
	Zm00001d016441		Tyrosine aminotransferase	2.38	1.25119	0.000420143	yes	up	93.56	45.36	38.6	87.26	203.64	101.19	59.1733	130.697
	Zm00001d033222	viviparous14	viviparous14	2.879	1.52538	0.000437824	yes	up	1.82	1.4	2.59	7.62	5.27	2.67	1.93667	5.18667
	Zm00001d032618		Secretory protein	0.404	-1.3076	0.000636905	yes	down	12.74	13.06	7.01	2.32	5.57	4.55	10.9367	4.14667
	Zm00001d043988	chitinase chem5	chitinase chem5	0.375	-1.41432	0.000733232	yes	down	259.18	294.24	104.72	34.83	78.28	118.1	219.38	77.07
	Zm00001d050021	abscisic acid 8'-hydroxylase3	abscisic acid 8'-hydroxylase3	0.148	-2.75186	0.000768389	yes	down	5.94	1.98	0.45	0.65	0.06	0.39	2.79	0.366667
	Zm00001d023768		Delta(12)-fatty-acid desaturase	0.257	-1.95868	0.000881871	yes	down	19.44	15.51	2.98	1.3	5.18	2.63	12.6433	3.03667
	Zm00001d012900	CNR10	Cell number regulator 10	0.394	-1.34304	0.00124178	yes	down	24.31	15.32	8.82	6.01	6.52	4.16	16.15	5.56333
	Zm00001d017422	Homeobox-transcription factor 41	Homeobox-leucine zipper protein ATHB-6	2.265	1.17964	0.00161362	yes	up	7.18	19.36	11.91	33.97	25.31	22.73	12.8167	27.3367
	Zm00001d053554		Peroxidase 52	0.39	-1.35829	0.00173326	yes	down	8.32	8.02	3.18	2.18	3.2	1.72	6.50667	2.36667
	Zm00001d029794		Basic endochitinase B	0.446	-1.16543	0.001997	yes	down	39.43	34.36	13.47	9.07	11.18	15.78	29.0867	12.01
	Zm00001d027593		proteasome component3	0.459	-1.12202	0.00284292	yes	down	27.99	32.53	11.3	6.96	14.79	9.15	23.94	10.3
	Zm00001d024210	terpene synthase11	terpene synthase6	0.371	-1.42944	0.00333616	yes	down	40.62	17.74	15.57	2.74	14.7	5.96	24.6433	7.8
	Zm00001d043665		-	0.213	-2.23204	0.00354898	yes	down	14.49	13.76	1.64	1.63	1.79	2.45	9.96333	1.95667
	Zm00001d031158	pathogenesis related protein5	pathogenesis related protein5	0.228	-2.13554	0.00366143	yes	down	1642.51	2529.26	496.08	429.32	397.33	158.2	1555.95	328.283
	Zm00001d049288		Putative uncharacterized protein [Source:UniProtKB/TrEMBL;Acc:B6STA8]	0.418	-1.25762	0.00403918	yes	down	50.63	61.39	13.94	13.16	16.09	17.68	41.9867	15.6433
	Zm00001d021901	stress-induced protein1	stress-induced protein1	0.371	-1.42911	0.0041945	yes	down	26.09	18.83	5.6	4.91	7.94	4.56	16.84	5.80333
	Zm00001d007381		-	0.381	-1.39112	0.00475174	yes	down	5.74	8.45	4.89	1.17	3.97	2.01	6.36	2.38333
	Zm00001d049303		O-methyltransferase ZRP4	0.465	-1.10608	0.00563718	yes	down	38.9	23.12	12.9	6.29	15.98	10.59	24.9733	10.9533
	Zm00001d042909		Elicitor-responsive protein 1	0.487	-1.03654	0.006119	yes	down	11.01	5.66	8.17	3.8	3.32	4.38	8.28	3.83333
	Zm00001d029501		-	0.282	-1.82543	0.00634104	yes	down	7.94	6.93	2.51	0.93	3.26	0.44	5.79333	1.54333
	Zm00001d018734		Pathogenesis-related protein 1	0.429	-1.22071	0.00698436	yes	down	97.42	120.45	26.27	24.63	38.18	35.32	81.38	32.71
	Zm00001d053410		-	0.39	-1.35742	0.00906642	yes	down	8.98	4.34	2.48	1.9	3.75	3.6	5.26667	3.08333
	Zm00001d014842	chitinase3	Basic endochitinase B	0.083	-3.58734	0.00931075	yes	down	25.79	2.46	0.41	0.68	0.66	0.78	9.55333	0.706667
	Zm00001d007379		CASP-like protein 1U2	0.386	-1.3715	0.00993175	yes	down	42.63	44.34	10.07	7.45	21.42	6.42	32.3467	11.7633
	Zm00001d003356		ATFP4	0.41	-1.28544	0.0134892	yes	down	51.34	57.07	8.08	11.05	15.19	17.26	38.83	14.5
	Zm00001d048949	pco080661a	Hevein-like preproprotein	0.275	-1.86231	0.0156293	yes	down	103.54	107.92	15.92	15.16	16.38	26.21	75.7933	19.25
	Zm00001d021299		Phosphatase DCR2	0.473	-1.08124	0.019534	yes	down	20.55	16.66	4.95	3.32	6.09	8.92	14.0533	6.11
	Zm00001d049060		Putative uncharacterized protein [Source:UniProtKB/TrEMBL;Acc:B6SQE6]	0.099	-3.34361	0.0337148	yes	down	22.07	15.38	13.14	4.53	0	0	16.8633	1.51
	Zm00001d047192		5-pentadecatrienyl resorcinol O-methyltransferase	0.396	-1.33554	0.0338146	yes	down	3.15	3.72	1.42	0.22	1.51	1.37	2.76333	1.03333
	Zm00001d048950	GRMZM2G117942	Hevein-like preproprotein	0.347	-1.52733	0.0358234	yes	down	150.04	151.63	24.87	29.5	30.87	44.26	108.847	34.8767
	Zm00001d024211		Alpha-humulene/(-)-(E)-beta-caryophyllene synthase	0.435	-1.2006	0.0417548	yes	down	10.79	4.29	2.5	0.76	4.64	1.85	5.86	2.41667
	Zm00001d003355		-	0.108	-3.21445	0.0478781	yes	down	14.43	8.02	0	0	0.83	1.41	7.48333	0.746667

## Sheet: R2_Cluster5
	S4 Table. The DEGs divided into cluster 5 of R2 stage in ZX978
	Gene_id	Gene name	Gene description	FC(ZX3_Tre/ZX3_Con)	Log2FC(ZX3_Tre/ZX3_Con)	Pvalue	Significant	Regulate	ZXC1	ZXC2	ZXC3	ZXD1	ZXD2	ZXD3	ZX3_Con	ZX3_Tre
	Zm00001d025055	protein phosphatase homolog11	protein phosphatase homolog11	5.84	2.54593	5.94354e-10	yes	up	0.62	1.5	0.57	4.66	3.66	6.46	0.896667	4.92667
	Zm00001d028574		Protein phosphatase 2C 37	4.796	2.26177	2.89416e-08	yes	up	3.23	6.59	5.71	38.49	16.39	15.67	5.17667	23.5167
	Zm00001d011202		Protein phosphatase 2C 16	2.174	1.12036	1.78633e-06	yes	up	9.24	8.85	8.12	21.7	14.02	17.45	8.73667	17.7233
	Zm00001d016719		U-box domain-containing protein 29	2.854	1.51307	2.11089e-06	yes	up	20.83	24.19	40.52	91.29	81.78	50.35	28.5133	74.4733
	Zm00001d052532		Major facilitator superfamily protein	4.682	2.22702	6.59513e-06	yes	up	1.56	0.72	0.42	3.2	6.51	2.65	0.9	4.12
	Zm00001d037894	dehydrin1	Dehydrin DHN1	7.677	2.94045	1.56988e-05	yes	up	0.6	1.87	1.62	17.76	1.81	11.46	1.36333	10.3433
	Zm00001d029366		Transducin/WD40 repeat-like superfamily protein	3.093	1.62885	2.03325e-05	yes	up	6.57	8.51	9.51	40.61	13.35	19.16	8.19667	24.3733
	Zm00001d020100	protein phosphatase homolog6	protein phosphatase homolog6	3.931	1.97491	9.55767e-05	yes	up	1.59	3.11	0.76	9.14	5.5	5.26	1.82	6.63333
	Zm00001d013551		glycine-rich protein	2.685	1.42473	0.000214074	yes	up	6.41	5.43	5.69	6.94	22.44	16.92	5.84333	15.4333
	Zm00001d008862	cytokinin oxidase 5	cytokinin oxidase 5	7.551	2.91661	0.000336591	yes	up	0.32	0.21	0.07	2.82	0.81	0.51	0.2	1.38
	ENSRNA049478813	SSU_rRNA_eukarya	Eukaryotic small subunit ribosomal RNA	5.633	2.49399	0.000800911	yes	up	34.38	93.77	87.8	299.93	126.24	1074.31	71.9833	500.16
	Zm00001d013629		cytochrome P450 family 87 subfamily A polypeptide 2	0.383	-1.385	0.00101267	yes	down	6.96	5.73	2.52	2.3	1.93	1.15	5.07	1.79333
	Zm00001d037868		Eukaryotic peptide chain release factor subunit 1-1	5.011	2.32517	0.0010486	yes	up	1.5	0.74	0.89	11.92	1.48	1.54	1.04333	4.98
	Zm00001d028999	NAC-transcription factor 44	NAC domain containing protein 47	2.388	1.25584	0.00160151	yes	up	0.79	1.31	0.86	1.89	2.21	2.55	0.986667	2.21667
	Zm00001d049244		Putative IQ calmodulin-binding and BAG domain containing family protein	4.821	2.26932	0.00193466	yes	up	13.88	9.47	23.21	102.37	87.03	21.05	15.52	70.15
	Zm00001d018122		E3 ubiquitin-protein ligase ATL6	3.142	1.65163	0.00244628	yes	up	1.79	2.94	2.25	13.18	3.9	3.16	2.32667	6.74667
	Zm00001d036256		Phospholipase A1-Igamma1 chloroplastic	0.211	-2.24486	0.0033904	yes	down	0.57	0.96	1.13	0.2	0.11	0.19	0.886667	0.166667
	Zm00001d010586		PEBP (phosphatidylethanolamine-binding protein) family protein	4.095	2.03388	0.00505388	yes	up	2.62	4.43	1.63	22.94	1.88	7.59	2.89333	10.8033
	Zm00001d038453		Putative aminotransferase class III superfamily protein	0.486	-1.04131	0.00515988	yes	down	0.95	1.69	1.39	0.76	0.33	0.55	1.34333	0.546667
	Zm00001d013003	NAC-transcription factor 60	NAC domain-containing protein 2	3.369	1.7524	0.00529787	yes	up	2.59	1.17	0.91	9.09	1.32	3.75	1.55667	4.72
	Zm00001d002847		(+)-neomenthol dehydrogenase	4.924	2.29975	0.00533864	yes	up	0.83	0.91	0.25	2.14	0.38	6.47	0.663333	2.99667
	Zm00001d017547		Dehydrin COR410	2.261	1.17716	0.00602544	yes	up	42.21	45.95	48.06	177.86	44.91	60.63	45.4067	94.4667
	Zm00001d027812		Protein YLS3	6.46	2.69155	0.00635754	yes	up	0.46	0.11	0.16	3.1	0.22	0.88	0.243333	1.4
	Zm00001d027375		LysM domain containing protein	5.809	2.53833	0.00653549	yes	up	2.08	1.29	0.76	18.3	2.13	1	1.37667	7.14333
	Zm00001d022636		Major facilitator superfamily protein	5.557	2.47433	0.00698463	yes	up	0.25	0.2	0.15	1.57	0.07	1.21	0.2	0.95
	Zm00001d044272	bHLH-transcription factor 94	Putative transcription factor bHLH041	0.293	-1.77286	0.00822153	yes	down	1.95	2.02	0.57	0.39	0.72	0.14	1.51333	0.416667
	Zm00001d005609	protein phosphatase homolog7	protein phosphatase homolog7	2.799	1.48471	0.00966232	yes	up	1.33	0.55	1.43	3.85	3.25	1.53	1.10333	2.87667
	Zm00001d027557	glutathione transferase31	glutathione transferase31	2.737	1.45276	0.00975042	yes	up	5.85	2.1	1.67	10.98	3.64	10.03	3.20667	8.21667
	Zm00001d027832		Embryonic protein DC-8	29.267	4.8712	0.0108117	yes	up	0	0.05	0	0.31	0	1.05	0.0166667	0.453333
	Zm00001d018087		-	8.259	3.04596	0.0111102	yes	up	0.14	0	0.14	0.83	0.45	0.86	0.0933333	0.713333
	Zm00001d028303		Branched-chain-amino-acid aminotransferase	10.084	3.33399	0.0117233	yes	up	0.18	0.07	0.04	0.32	0	2.48	0.0966667	0.933333
	Zm00001d018966		Acidic endochitinase	6.603	2.72316	0.0118521	yes	up	0.23	0.33	0.08	1.54	0.17	2.13	0.213333	1.28
	Zm00001d051637		Protein NRT1/ PTR FAMILY 7.1	2.793	1.48183	0.011978	yes	up	1.02	0.53	0.84	2.72	0.48	3.23	0.796667	2.14333
	Zm00001d006753		Indole-3-acetic acid amido synthetase	22.93	4.51915	0.0134468	yes	up	0.14	0.74	0.64	25.95	0.22	1.48	0.506667	9.21667
	Zm00001d023387		AT3g10020/T22K18_16; Expressed protein; protein	3.678	1.87904	0.0134789	yes	up	3.88	5.22	6.83	38.49	5.52	6.66	5.31	16.89
	Zm00001d047546		-	4.148	2.05246	0.0142336	yes	up	9.72	2.7	2.71	28.12	5.86	5.66	5.04333	13.2133
	Zm00001d017366	AP2-EREBP-transcription factor 76	Ethylene-responsive transcription factor ERF053	3.454	1.78822	0.0146751	yes	up	1.95	1.08	1.59	11.64	1.73	1.05	1.54	4.80667
	Zm00001d038870	lea protein group3	Late embryogenesis abundant protein%2C group 3	27.242	4.76778	0.015031	yes	up	0.07	0	0	0.28	0	1.65	0.0233333	0.643333
	Zm00001d037118	purple plant1	Anthocyanin biosynthesis regulatory protein Pl1_B73%3B Purple plant1	2.728	1.44801	0.0165	yes	up	2.5	0.65	0.69	1.87	3.89	3.82	1.28	3.19333
	Zm00001d032186		Ribonuclease 1	2.762	1.46576	0.0165357	yes	up	1.62	1.36	1.24	2.18	1.32	7.33	1.40667	3.61
	Zm00001d021288		Senescence-inducible chloroplast stay-green protein 1	2.237	1.16172	0.0168522	yes	up	4.04	3.68	5.51	15.13	3.48	8.89	4.41	9.16667
	Zm00001d037828		GDSL esterase/lipase	4.729	2.24144	0.0203136	yes	up	0.12	0.88	0.04	1.1	0.82	2.75	0.346667	1.55667
	Zm00001d010184		-	24.647	4.62332	0.0230395	yes	up	0	0	0	1.02	0.91	1.98	0	1.30333
	Zm00001d007901		Cylicin-1	2.318	1.21284	0.0235514	yes	up	6.74	3.47	3.47	18.89	4.01	5.76	4.56	9.55333
	Zm00001d036965		Zinc transporter 4	2.214	1.14676	0.0260585	yes	up	5.55	2.13	3.77	14.49	3.74	4.8	3.81667	7.67667
	Zm00001d019985		GDSL esterase/lipase	5.659	2.50066	0.0296306	yes	up	0.08	0.34	0	0.84	0.13	1.22	0.14	0.73
	Zm00001d023664		ABA-responsive protein	2.319	1.21321	0.0304259	yes	up	3.16	3.1	3.74	14.49	2.05	5.21	3.33333	7.25
	Zm00001d009631		CTP synthase family protein	3.061	1.61404	0.0322796	yes	up	9.44	13.18	16.07	74.03	19.4	16.14	12.8967	36.5233
	Zm00001d008573		Calmodulin protein 2%2C touch-induced	2.951	1.56113	0.0394905	yes	up	1.95	1.63	0.92	7.9	2.49	1.74	1.5	4.04333
	Zm00001d006116	phosphatidylethanolamine-binding protein18	ZCN18	5.035	2.33206	0.0399358	yes	up	0.31	0.19	0.77	0.84	0	4.28	0.423333	1.70667
	ENSRNA049478241	SSU_rRNA_eukarya	Eukaryotic small subunit ribosomal RNA	13.51	3.75598	0.0441028	yes	up	0	0	17.03	0	0	0	5.67667	0
	Zm00001d038291		Ferredoxin-6%2C chloroplastic	2.113	1.07947	0.0441291	yes	up	22.3	10.92	12.18	51.37	11.18	25.75	15.1333	29.4333
	Zm00001d031736	HSF-transcription factor 8	Heat shock factor protein 7	2.432	1.28215	0.0455788	yes	up	2.85	1.12	1.88	9.4	1.94	1.5	1.95	4.28
	Zm00001d006397		UDP-glycosyltransferase 85A7	0.474	-1.07741	0.0470991	yes	down	1.25	1.62	1.29	0.59	0.86	0.4	1.38667	0.616667
	Zm00001d029778	metallothionein2	metallothionein2	3.519	1.81497	0.0476806	yes	up	0.66	1.32	2.16	10.09	0.37	2.99	1.38	4.48333
	Zm00001d006947		Cytochrome P450 CYP709C14	18.143	4.18135	0.0481559	yes	up	0.26	0.63	0.78	25.63	0	2.26	0.556667	9.29667

## Sheet: R4_Cluster4
	S4 Table. The DEGs divided into cluster 4 of R4 stage in ZX978
	Gene_id	Gene name	Gene description	FC(ZX4_Tre/ZX4_Con)	Log2FC(ZX4_Tre/ZX4_Con)	Pvalue	Significant	Regulate	ZXC5	ZXC6	ZXD4	ZXD5	ZXD6	ZX4_Con	ZX4_Tre
	Zm00001d016841		monooxygenase 1	0.0224125	-5.47955	6.26e-134	yes	down	117.75	131.88	2.95	2.33	2.81	124.815	2.69667
	Zm00001d029289		Cytochrome P450 709B2	0.0125205	-6.31957	3.97e-113	yes	down	64.26	98.28	0.69	0.59	1.08	81.27	0.786667
	Zm00001d051099		Putative leucine-rich repeat receptor-like protein kinase family protein	0.0205303	-5.6061	7.05e-108	yes	down	195.99	188.94	1.84	4.69	7.71	192.465	4.74667
	Zm00001d030106		40S ribosomal protein S4-3	0.0893962	-3.48364	1.8e-97	yes	down	172.45	189.45	13.18	13.99	17.17	180.95	14.78
	Zm00001d051085		Putative leucine-rich repeat receptor-like protein kinase family protein	0.032558	-4.94084	6.23e-94	yes	down	32.75	29.98	1.17	1.31	1.94	31.365	1.47333
	Zm00001d012574		Probable inactive purple acid phosphatase 1	0.115281	-3.11677	1.08e-88	yes	down	85.49	83.98	11.01	9.86	8.48	84.735	9.78333
	Zm00001d032220			0.0354634	-4.81753	1.96e-78	yes	down	16.09	14.66	0.62	0.35	0.54	15.375	0.503333
	Zm00001d048006	phytosulfokine peptide precursor3	Putative phytosulfokine peptide	0.0133097	-6.23138	5.38e-75	yes	down	96.33	97.61	1.42	1.15	1.36	96.97	1.31
	Zm00001d006861			0.0175531	-5.83213	4.8e-70	yes	down	13.03	13.87	0.34	0.27	0.23	13.45	0.28
	Zm00001d044975	colored aleurone1	Anthocyanin regulatory C1 protein	0.0240862	-5.37565	9.02e-70	yes	down	71.62	62.27	2.09	1.84	1.09	66.945	1.67333
	Zm00001d007827	early light inducible protein1	early light inducible protein1	0.098841	-3.33875	8.68e-69	yes	down	13575.3	11902.9	1786.55	1649.3	1175.36	12739.1	1537.07
	Zm00001d045729		Protein NSP-INTERACTING KINASE 1	0.0904145	-3.4673	1.08e-66	yes	down	105.49	115.91	10.43	10.06	9.73	110.7	10.0733
	Zm00001d033409		NO-associated protein 1 chloroplastic/mitochondrial	0.0070697	-7.14414	6.23e-64	yes	down	18.06	16.1	0.07	0.13	0.09	17.08	0.0966667
	Zm00001d044095		Beta carbonic anhydrase 4	0.0765747	-3.70699	7.43e-56	yes	down	65.69	59.86	4.27	5.62	4.79	62.775	4.89333
	Zm00001d037448			0.0676412	-3.88595	2.43e-54	yes	down	20.76	20.17	1.62	1.44	1.22	20.465	1.42667
	Zm00001d049732		Ferredoxin-1	0.000387685	-11.3328	2.43e-53	yes	down	2638.38	2404.01	0	1.4	0.55	2521.2	0.65
	Zm00001d020471			0.0525679	-4.24967	4.68e-53	yes	down	19.65	21.62	0.85	0.74	1.25	20.635	0.946667
	Zm00001d050955		Putative cytochrome P450 superfamily protein	0.0551194	-4.1813	1.35e-48	yes	down	17.03	20.74	1.55	0.94	1.29	18.885	1.26
	Zm00001d045948		Protein DETOXIFICATION 16	0.181947	-2.45841	1.97e-47	yes	down	57.87	59.76	14.18	11.86	10.88	58.815	12.3067
	Zm00001d011152		40S ribosomal protein S4-3	0.103113	-3.2777	2.71e-45	yes	down	92.35	95.63	6.82	6.79	10.18	93.99	7.93
	Zm00001d020140			0.00337823	-8.20951	2.87e-45	yes	down	42.54	24.37	0.17	0.07	0.25	33.455	0.163333
	Zm00001d020355		NPK1-related protein kinase 2	0.0947245	-3.40012	6.61e-42	yes	down	13.61	14.05	1.35	1.47	1.17	13.83	1.33
	Zm00001d043485		Transposon protein Pong sub-class [Source:UniProtKB/TrEMBL;Acc:B4FSZ0]	0.0171477	-5.86584	2.1e-40	yes	down	18.39	22.98	0.65	0.36	1.28	20.685	0.763333
	Zm00001d048077		NAD(P)-binding Rossmann-fold superfamily protein	0.0202395	-5.62668	5.35e-39	yes	down	16.12	16.21	0.59	0.28	0.24	16.165	0.37
	Zm00001d052011		Heparanase-like protein 3	0.0013809	-9.50018	3.65e-37	yes	down	30.83	35.42	0.08	0.04	0.05	33.125	0.0566667
	Zm00001d029288		Cytochrome P450 709B2	0.0131418	-6.24969	1.04e-35	yes	down	18.33	22.71	0.13	0.27	0.43	20.52	0.276667
	Zm00001d035662		Metallothionein-like protein 2C	0.214234	-2.22274	9.99e-35	yes	down	646.93	541.37	106.65	136.29	140.84	594.15	127.927
	Zm00001d004442		ABC transporter B family member 19	0.0684578	-3.86864	5.51e-34	yes	down	18.62	18.31	2.02	1.03	0.8	18.465	1.28333
	Zm00001d030777			0.016068	-5.95967	9.09e-34	yes	down	22.61	33.87	0.61	0.17	0.08	28.24	0.286667
	Zm00001d046001		Triose phosphate/phosphate translocator TPT chloroplastic	0.00496233	-7.65477	3.73e-33	yes	down	56.38	54.95	0.46	0	0.34	55.665	0.266667
	Zm00001d023395		Stress-response A/B barrel domain-containing protein	0.223992	-2.15848	4.19e-29	yes	down	227.78	248.3	53.68	46.24	64.22	238.04	54.7133
	Zm00001d015671	Homeobox-transcription factor 27	Probable E3 ubiquitin-protein ligase LOG2	0.00702942	-7.15238	4.43e-28	yes	down	28.84	28.41	0.14	0	0.27	28.625	0.136667
	Zm00001d020780	glutathione transferase23	glutathione transferase23	0.238064	-2.07058	8.46e-28	yes	down	87.63	77.35	23.41	20.34	18.6	82.49	20.7833
	Zm00001d019253			0.0489094	-4.35374	7.56e-26	yes	down	23.4	25.41	1.57	1.16	1.27	24.405	1.33333
	Zm00001d027129		None	0.00198278	-8.97826	3.05e-25	yes	down	40.43	56.98	0	0.05	0.27	48.705	0.106667
	Zm00001d020996		Cyclin-B1-4	0.00206511	-8.91957	7.63e-25	yes	down	19.46	23.76	0	0.07	0.12	21.61	0.0633333
	Zm00001d031495		Probable lysine-specific demethylase ELF6	0.00223203	-8.80743	2.74e-24	yes	down	16.16	17.43	0	0.03	0.18	16.795	0.07
	Zm00001d014292		Inositol-3-phosphate synthase isozyme 1	0.16874	-2.56713	3.89e-23	yes	down	38.7	47.73	5.45	7.56	9.3	43.215	7.43667
	Zm00001d013678			0.00803352	-6.95975	5.69e-22	yes	down	17.67	16.65	0.28	0	0.09	17.16	0.123333
	Zm00001d047323		Probable magnesium transporter NIPA8	0.00037335	-11.3872	1.37e-21	yes	down	25.47	24.05	0	0.11	0	24.76	0.0366667
	Zm00001d044389	calcineurin B-like5	calcineurin B-like5	0.0281915	-5.1486	3.66e-21	yes	down	11.94	11.29	0.25	0.72	0.08	11.615	0.35
	Zm00001d011900		RNA-binding protein BRN1	0.141906	-2.81699	3.9e-21	yes	down	32.35	48.78	5.01	7.62	7.78	40.565	6.80333
	Zm00001d022454		F-box family protein	0.000415545	-11.2327	9.69e-21	yes	down	17.07	19.91	0	0	0	18.49	0
	Zm00001d034104		Cytochrome P450 CYP81A4	0.157287	-2.66853	1.54e-20	yes	down	72.62	59.88	13.14	6.53	11.98	66.25	10.55
	Zm00001d017487			0.000462316	-11.0788	1.86e-20	yes	down	25.19	27.13	0.05	0	0	26.16	0.0166667
	Zm00001d025285			0.000443796	-11.1378	1.97e-20	yes	down	31.13	46.39	0	0	0	38.76	0
	Zm00001d019469		Cyclin-B1-4	0.00651181	-7.26273	3.09e-20	yes	down	43.21	47.28	0	0.75	0.3	45.245	0.35
	Zm00001d002351	terpene synthase1	terpene synthase1	0.302684	-1.72412	3.48e-20	yes	down	39.48	40.46	12.87	14.54	10.12	39.97	12.51
	Zm00001d038325			0.277301	-1.85047	6.05e-20	yes	down	38.77	34.04	9.3	10.53	11	36.405	10.2767
	Zm00001d033305			0.000516992	-10.9176	7.11e-20	yes	down	18.79	20.74	0	0.03	0	19.765	0.01
	Zm00001d046460		UDP-glycosyltransferase 75B1	0.0616523	-4.0197	2.84e-19	yes	down	29.17	24.93	3.09	0.76	1.18	27.05	1.67667
	Zm00001d039880		Lecithin-cholesterol acyltransferase-like 1	0.147653	-2.75972	3.89e-19	yes	down	41.26	31.2	3.89	5.59	6.91	36.23	5.46333
	Zm00001d048722		Protein SHOOT GRAVITROPISM 5	0.000569782	-10.7773	4.22e-19	yes	down	43.57	41.94	0	0	0	42.755	0
	Zm00001d043411	gibberellin 2-oxidase3	gibberellin 2-oxidase3	0.171567	-2.54316	6.86e-19	yes	down	18.31	15.04	3.45	2.57	2.51	16.675	2.84333
	Zm00001d014868			0.000625709	-10.6422	7.57e-19	yes	down	26.42	30.32	0	0.04	0	28.37	0.0133333
	Zm00001d010387		40S ribosomal protein S4-3	0.0862059	-3.53607	8.29e-19	yes	down	19.97	22.01	2.47	0.72	2.32	20.99	1.83667
	Zm00001d045473			0.000741848	-10.3966	4.65e-18	yes	down	17.79	19.35	0	0	0.06	18.57	0.02
	Zm00001d017416		Pectin lyase-like superfamily protein	0.00449731	-7.79672	5.75e-18	yes	down	11.23	15.36	0.36	0	0	13.295	0.12
	Zm00001d041915		Helicase	0.000701731	-10.4768	6.67e-18	yes	down	10.85	13.25	0	0	0	12.05	0
	Zm00001d049381		Adhesive/proline-rich protein%3B Proline-rich family protein	0.00080779	-10.2737	2.92e-17	yes	down	46.81	43.29	0	0	0	45.05	0
	Zm00001d050159		Solanesyl diphosphate synthase 2 chloroplastic	0.000909688	-10.1023	1.36e-16	yes	down	51.76	54.2	0	0	0	52.98	0
	Zm00001d051609		Heat shock 70 kDa protein 17	0.00108204	-9.85203	3.09e-16	yes	down	14.6	14.5	0.04	0	0	14.55	0.0133333
	Zm00001d051794			0.000986868	-9.98485	3.09e-16	yes	down	20.32	22.26	0	0	0	21.29	0
	Zm00001d017597		SPX domain-containing membrane protein	0.195799	-2.35255	3.77e-16	yes	down	137.72	193.07	39.41	21.35	42.96	165.395	34.5733
	Zm00001d044340	aldehyde dehydrogenase5	aldehyde dehydrogenase5	0.257711	-1.95618	3.88e-15	yes	down	115.35	119.41	43.33	25.36	23.94	117.38	30.8767
	Zm00001d014873		Eukaryotic translation initiation factor 3 subunit E	0.00139752	-9.48291	5.2e-15	yes	down	11.42	13.18	0.03	0	0	12.3	0.01
	Zm00001d044159	cytochrome P450 11	cytochrome P450 11	0.288452	-1.7936	1.28e-14	yes	down	477.73	392.64	155.33	148.07	87.12	435.185	130.173
	Zm00001d002132			0.0014527	-9.42705	1.54e-14	yes	down	63.73	95.54	0.28	0	0	79.635	0.0933333
	Zm00001d000709		None	0.00139018	-9.49051	1.91e-14	yes	down	28.74	33.36	0	0	0	31.05	0
	Zm00001d032131		Scar-like domain-containing protein WAVE 5	0.00139426	-9.48629	2.32e-14	yes	down	10.12	12.94	0	0	0	11.53	0
	Zm00001d030124			0.00140565	-9.47454	2.76e-14	yes	down	11.88	16.62	0	0	0	14.25	0
	Zm00001d030992			0.00154532	-9.33788	5.77e-14	yes	down	11.95	11.5	0	0	0	11.725	0
	Zm00001d017123		PIF1 helicase	0.0439481	-4.50806	1.95e-13	yes	down	12.52	16	0.9	0.37	0.57	14.26	0.613333
	Zm00001d025503		ATP sulfurylase 1 chloroplastic	0.00194979	-9.00247	9.57e-13	yes	down	18.41	14.72	0	0	0	16.565	0
	Zm00001d020274		Protein SCO1 homolog 2 mitochondrial	0.00205821	-8.92439	1.62e-12	yes	down	16.4	19.32	0	0	0	17.86	0
	Zm00001d045145		2-oxoglutarate (2OG) and Fe(II)-dependent oxygenase superfamily protein	0.224776	-2.15344	2.6e-12	yes	down	120.13	115.02	23.9	39.93	16.93	117.575	26.92
	Zm00001d033380		ankyrin repeat family protein	0.00233516	-8.74226	6.28e-12	yes	down	23.74	21.98	0	0	0	22.86	0
	Zm00001d018809	glutathione transferase6	glutathione transferase6	0.208202	-2.26394	1.03e-11	yes	down	22.43	13.35	4.13	3.17	3.61	17.89	3.63667
	Zm00001d028303		Branched-chain-amino-acid aminotransferase	0.163303	-2.61438	2.65e-11	yes	down	26.91	21.71	3.08	7.25	2.82	24.31	4.38333
	Zm00001d020227		transducin family protein / WD-40 repeat family protein	0.00362067	-8.10953	1.34e-10	yes	down	21.24	21.54	0.11	0.36	0	21.39	0.156667
	Zm00001d042935			0.00480472	-7.70133	2.1e-09	yes	down	21.87	14.25	0	0	0.28	18.06	0.0933333
	Zm00001d008468		PR5-like receptor kinase	0.344116	-1.53903	2.65e-09	yes	down	56.1	48.19	11.45	7.52	11.69	52.145	10.22
	Zm00001d018940	early light inducible protein2	early light inducible protein2	0.409716	-1.2873	1.63e-08	yes	down	712.9	692.11	302.18	253.97	165.85	702.505	240.667
	Zm00001d042278		Phytanoyl-CoA dioxygenase	0.0139383	-6.1648	2.06e-07	yes	down	14.34	16.24	0	0.43	0.18	15.29	0.203333
	Zm00001d052507		Peroxisome biogenesis factor 10	0.0105755	-6.56313	8.67e-07	yes	down	13.94	14.36	0	0.06	0.42	14.15	0.16
	Zm00001d044541		SPX domain-containing protein 3	0.152928	-2.70907	0.000124092	yes	down	91.83	148.97	12.08	11.18	32.61	120.4	18.6233
	Zm00001d051088		Putative leucine-rich repeat receptor-like protein kinase family protein	0.187663	-2.41378	0.000171907	yes	down	301.2	308.61	45.28	45.12	124.34	304.905	71.58
	Zm00001d016588		Glycerophosphodiester phosphodiesterase GDPD2	0.16324	-2.61494	0.000239976	yes	down	79.34	56.5	4.66	10.51	18.58	67.92	11.25
	Zm00001d052532		Major facilitator superfamily protein	0.0917765	-3.44573	0.0259279	yes	down	33.03	56.11	0.33	1.21	10.94	44.57	4.16

## Sheet: R4_Cluster6
	S4 Table. The DEGs divided into cluster 6 of R4 stage in ZX978
	Gene_id	Gene name	Gene description	FC(ZX4_Tre/ZX4_Con)	Log2FC(ZX4_Tre/ZX4_Con)	Pvalue	Significant	Regulate	ZXC5	ZXC6	ZXD4	ZXD5	ZXD6	ZX4_Con	ZX4_Tre
	Zm00001d043982			0.0519646	-4.26633	3.11e-100	yes	down	45.15	46.21	6.24	4.6	5.51	45.68	5.45
	Zm00001d043418		La-related protein 6A	0.0768258	-3.70227	1.67e-96	yes	down	106.08	90.44	9.67	10.39	7.7	98.26	9.25333
	Zm00001d027788			0.110818	-3.17373	5.88e-93	yes	down	125.21	134.16	16.74	16.52	20.12	129.685	17.7933
	Zm00001d035308		Protein DOWNY MILDEW RESISTANCE 6	0.128559	-2.95949	1.69e-92	yes	down	171.81	160.55	20.99	21.53	22.66	166.18	21.7267
	Zm00001d029087		Sucrose synthase 3	0.0550213	-4.18387	5.51e-92	yes	down	136.02	131.02	14.99	7.4	8.11	133.52	10.1667
	Zm00001d013067		Histone H1	0.0917588	-3.44601	4.74e-87	yes	down	98.91	98.78	9.2	9.18	9.29	98.845	9.22333
	Zm00001d044186			0.147227	-2.76388	6.27e-86	yes	down	66.5	70.65	22	19.06	21.13	68.575	20.73
	Zm00001d035659		Metallothionein-like protein 2C	0.0505256	-4.30684	3.54e-80	yes	down	116.73	102.91	5.32	6.05	5.51	109.82	5.62667
	Zm00001d046397			0.0252042	-5.31019	2.24e-72	yes	down	39.72	42.27	3.58	3.09	3.89	40.995	3.52
	Zm00001d039647	rotten ear3	Boron transporter-like protein 2	0.143942	-2.79644	3.71e-65	yes	down	77.34	87.18	14.2	10.83	11.9	82.26	12.31
	Zm00001d021598		Glucan endo-1%2C3-beta-glucosidase 3	0.166815	-2.58367	4.41e-60	yes	down	41.45	41.31	8.59	6.75	7.14	41.38	7.49333
	Zm00001d038675		SEC14 cytosolic factor family protein / phosphoglyceride transfer family protein	0.168955	-2.56529	4.79e-60	yes	down	37.12	37.22	6.04	6.47	5.16	37.17	5.89
	Zm00001d025509		RmlC-like cupins superfamily protein	0.184813	-2.43587	8.27e-60	yes	down	1191.46	1302.06	247.81	208.49	249.67	1246.76	235.323
	Zm00001d019117			0.14185	-2.81756	1.94e-53	yes	down	341.71	320.15	176.09	205.77	183.99	330.93	188.617
	Zm00001d040034		Multicopper oxidase LPR2	0.163435	-2.61321	9.79e-53	yes	down	68.3	68.61	13.5	10.24	10.42	68.455	11.3867
	Zm00001d049023			0.0319205	-4.96937	2.85e-51	yes	down	15.9	17.34	0.56	1	0.51	16.62	0.69
	Zm00001d002032			0.0776985	-3.68597	1.26e-50	yes	down	10.77	10.39	0.76	0.58	0.7	10.58	0.68
	Zm00001d014330		Ras-related small GTP-binding family protein	0.180484	-2.47006	1.62e-49	yes	down	39.63	40.67	14.93	12.09	12.48	40.15	13.1667
	Zm00001d011938			0.163347	-2.61399	3.42e-49	yes	down	177.78	157.92	31.61	28.72	23.1	167.85	27.81
	Zm00001d028007	CAMTA-transcription factor 4	Calmodulin-binding transcription activator 2	0.0217004	-5.52613	5.12e-47	yes	down	9.52	9.22	0.14	0.2	0.31	9.37	0.216667
	Zm00001d043484			0.0480004	-4.38081	1.63e-46	yes	down	9.69	9.64	0.5	0.7	0.45	9.665	0.55
	Zm00001d031602		Uridine kinase-like protein 2 chloroplastic	0.290541	-1.78318	1.59e-43	yes	down	128.04	129.23	36.81	38.8	38.83	128.635	38.1467
	Zm00001d038409		Calcium-dependent protein kinase 13	0.0848525	-3.5589	2.09e-42	yes	down	17.74	18.82	1.55	1.82	1.34	18.28	1.57
	Zm00001d049369	ABI3-VP1-transcription factor 14	B3 domain-containing protein	0.123478	-3.01767	6.76e-40	yes	down	35.72	45.28	5.46	4.24	5.94	40.5	5.21333
	Zm00001d049293		Putative leucine-rich repeat receptor-like protein kinase family protein	0.100287	-3.3178	4.13e-39	yes	down	8.81	8.92	1.02	0.67	0.96	8.865	0.883333
	Zm00001d044261		Protein indeterminate-domain 9	0.190491	-2.3922	5.42e-39	yes	down	21.22	22.12	8.37	15.14	3.42	21.67	8.97667
	Zm00001d028867		cAMP-regulated phosphoprotein 19-related protein	0.113611	-3.13782	2.71e-38	yes	down	67.83	74.43	7.68	7.98	8.07	71.13	7.91
	Zm00001d022254		Haloacid dehalogenase-like hydrolase (HAD) superfamily protein	0.147864	-2.75766	4.09e-38	yes	down	89.34	93.58	11.91	12.9	16.98	91.46	13.93
	Zm00001d017953		Probable peroxygenase 4	0.123762	-3.01435	1e-37	yes	down	79.41	72.74	9.05	10.9	6.49	76.075	8.81333
	Zm00001d007595			0.0166203	-5.91091	1.22e-37	yes	down	8.58	9.66	0.04	0.25	0.15	9.12	0.146667
	Zm00001d013831		Aspartokinase	0.0682034	-3.87401	4.51e-37	yes	down	19.31	19.34	0.88	1.46	0.81	19.325	1.05
	Zm00001d052471		Protein STRICTOSIDINE SYNTHASE-LIKE 2	0.181401	-2.46275	2.02e-36	yes	down	27	27.44	6.05	5.51	4.88	27.22	5.48
	Zm00001d044157		cytochrome P450 family 72 subfamily A polypeptide 8	0.0430769	-4.53694	5.06e-35	yes	down	19.58	15.28	1.09	0.78	0.37	17.43	0.746667
	Zm00001d042794		Transducin/WD40 repeat-like superfamily protein	0.215667	-2.21312	5.65e-35	yes	down	19.82	20.6	6.76	6.75	6.25	20.21	6.58667
	Zm00001d011601			0.0561399	-4.15483	6.95e-34	yes	down	8.62	8.55	0.5	0.55	0.58	8.585	0.543333
	Zm00001d013211			0.283506	-1.81855	1.3e-33	yes	down	43.09	40.48	12.44	11.7	12.33	41.785	12.1567
	Zm00001d048101		Stellacyanin	0.173208	-2.52942	1.31e-33	yes	down	39.1	38.96	6.44	5.38	5.94	39.03	5.92
	Zm00001d044542			0.19159	-2.38391	1.97e-33	yes	down	28.62	29.13	8.36	10.82	10.61	28.875	9.93
	Zm00001d032540		Putative 1-phosphatidylinositol-3-phosphate 5-kinase FAB1D	0.251746	-1.98996	3.32e-33	yes	down	18.9	15.79	5.16	5.09	4.42	17.345	4.89
	Zm00001d002113			0.0774625	-3.69036	8.84e-33	yes	down	7.31	8.95	0.51	1.2	0.39	8.13	0.7
	Zm00001d020209		Whole genome shotgun sequence of line PN40024 scaffold_102.assembly12x (Fragment)	0.0139485	-6.16375	1.03e-32	yes	down	12.88	13.34	0.5	0.31	0.37	13.11	0.393333
	Zm00001d011845		NADPH:quinone oxidoreductase	0.301457	-1.72998	1.43e-32	yes	down	197.77	194.33	66.26	56.97	56.38	196.05	59.87
	Zm00001d043785		Uncharacterised conserved protein UCP031088 alpha/beta hydrolase	0.262299	-1.93071	1.47e-31	yes	down	51.82	56.64	17.69	17.66	13.25	54.23	16.2
	Zm00001d049109		Cysteine protease	0.0186802	-5.74235	1.84e-31	yes	down	11.38	11.86	0.29	0.23	0.22	11.62	0.246667
	Zm00001d020057	phosphoenolpyruvate carboxylase4	phosphoenolpyruvate carboxylase3	0.23169	-2.10973	4.01e-31	yes	down	28.46	28.68	7.22	6.82	7.6	28.57	7.21333
	Zm00001d013489		splicing factor Prp18 family protein	0.149756	-2.73932	4.57e-31	yes	down	29.53	28.09	6.2	4.41	3.4	28.81	4.67
	Zm00001d045523			0.00778735	-7.00465	5.88e-31	yes	down	9.33	6.47	0.06	0.16	0.19	7.9	0.136667
	Zm00001d006033		Inactive LRR receptor-like serine/threonine-protein kinase BIR2	0.176407	-2.50302	4.13e-30	yes	down	18.14	20.31	4.76	2.82	4.33	19.225	3.97
	Zm00001d042325		Expressed protein; protein	0.109648	-3.18905	1.59e-29	yes	down	22.33	25.63	3.14	2.6	2.89	23.98	2.87667
	Zm00001d032562		evolutionarily conserved C-terminal region 2	0.0186618	-5.74377	4.02e-29	yes	down	12.29	8.95	0.4	0.8	1.26	10.62	0.82
	Zm00001d008330		Dynein light chain type 1 family protein	0.125343	-2.99605	4.48e-29	yes	down	45.42	39.99	5.73	5.72	4.41	42.705	5.28667
	Zm00001d021528		MATH domain containing protein; Os10g0478500 protein	0.0386371	-4.69387	1.14e-28	yes	down	15.25	14.72	0.76	0.41	0.93	14.985	0.7
	Zm00001d015131			0.0750621	-3.73577	3.35e-28	yes	down	5.82	5.2	0.8	0.8	0.55	5.51	0.716667
	Zm00001d007773		AAA-ATPase ASD mitochondrial	0.295574	-1.75841	3.31e-26	yes	down	44.66	46.55	14.68	12.4	14.07	45.605	13.7167
	Zm00001d051877			0.0112455	-6.47451	3.6e-25	yes	down	7.87	9.1	0.07	0.08	0.14	8.485	0.0966667
	Zm00001d018011		Lecithin-cholesterol acyltransferase-like 4	0.301889	-1.72791	7.63e-25	yes	down	47.47	42.41	12.71	14	15.12	44.94	13.9433
	Zm00001d010373		Stem glycoprotein	0.124486	-3.00594	9.93e-25	yes	down	28.13	33.71	3.86	4.17	3.65	30.92	3.89333
	Zm00001d020033		Cyclin-B1-4	0.00416371	-7.90791	1.04e-24	yes	down	10.17	9.3	0.11	0.05	0	9.735	0.0533333
	Zm00001d024710			0.00669212	-7.22332	2.03e-24	yes	down	6.22	7	0	0.05	0.05	6.61	0.0333333
	Zm00001d052675		Type III polyketide synthase B	0.0316851	-4.98005	3.71e-24	yes	down	9.25	8.23	0.58	0.21	0.07	8.74	0.286667
	Zm00001d031946			0.114697	-3.1241	9.5e-24	yes	down	33.99	35.9	2.68	3.22	4.42	34.945	3.44
	Zm00001d034157			0.177649	-2.4929	7.23e-23	yes	down	13.07	13.43	2.26	2.93	3.09	13.25	2.76
	Zm00001d029507			0.0177867	-5.81305	1.95e-22	yes	down	9.58	9.47	0.08	0.26	0.36	9.525	0.233333
	Zm00001d022384			0.10521	-3.24866	2.76e-22	yes	down	20.63	29.95	2.19	1.28	2.89	25.29	2.12
	Zm00001d030765		Nucleotide pyrophosphatase/phosphodiesterase	0.348419	-1.52111	4.6e-22	yes	down	36.72	34.74	13.19	11.89	13.16	35.73	12.7467
	Zm00001d025914			0.00591591	-7.40119	2.22e-21	yes	down	9.38	10.91	0.05	0.11	0.07	10.145	0.0766667
	Zm00001d036825		Nuclear pore complex protein NUP155	0.00324897	-8.2658	3.7e-21	yes	down	8.71	8.9	0.03	0	0.03	8.805	0.02
	Zm00001d046105		Putative RAN GTPase activating family protein	0.00608423	-7.36071	5.78e-21	yes	down	5.12	5.32	0.06	0.04	0	5.22	0.0333333
	Zm00001d051804	glutamine synthetase5	Glutamine synthetase root isozyme 4	0.360313	-1.47268	3.46e-20	yes	down	268.13	278.69	105.97	85.11	109.22	273.41	100.1
	Zm00001d039085		ARM repeat superfamily protein	0.0903561	-3.46823	4.11e-20	yes	down	13.59	14.43	1.2	1	1.49	14.01	1.23
	Zm00001d024560		RING/U-box superfamily protein	0.00380657	-8.03729	5.82e-20	yes	down	9.02	9.9	0	0.04	0.37	9.46	0.136667
	Zm00001d022240		Pseudouridine synthase family protein	0.295995	-1.75635	6.63e-20	yes	down	20.43	21.13	6.48	5.26	6.57	20.78	6.10333
	Zm00001d033657		Histone acetyltransferase type B catalytic subunit	0.154698	-2.69247	9.61e-20	yes	down	6.52	5.52	0.91	0.98	1.02	6.02	0.97
	Zm00001d048698			0.0162479	-5.9436	3.23e-19	yes	down	8.48	9.35	0.02	0.03	0.16	8.915	0.07
	Zm00001d029716		Heavy metal transport/detoxification superfamily protein	0.361895	-1.46636	4.57e-19	yes	down	164.51	159.68	55.87	65.55	62.79	162.095	61.4033
	Zm00001d053635	rps8	40S ribosomal protein S8	0.3269	-1.61308	9.04e-19	yes	down	79.74	84	30.1	27.83	23.37	81.87	27.1
	Zm00001d026263		Nuclear pore complex protein NUP88	0.266063	-1.91016	1.54e-18	yes	down	32.93	27.6	11.23	9.74	6.39	30.265	9.12
	Zm00001d044366			0.000632187	-10.6274	1.79e-18	yes	down	6.81	8.03	0	0	0	7.42	0
	Zm00001d044008		Myosin heavy chain-like; protein	0.28139	-1.82936	2.71e-18	yes	down	73.31	75.65	19.81	20.26	26.09	74.48	22.0533
	Zm00001d004109		Protein arginine N-methyltransferase 1.5	0.00471698	-7.72792	2.77e-18	yes	down	12.19	10.97	0.05	0.1	0.06	11.58	0.07
	Zm00001d041098		U-box domain-containing protein 44	0.247988	-2.01166	3.15e-18	yes	down	30.59	19.7	5.92	6.56	6.72	25.145	6.4
	Zm00001d008844			0.207341	-2.26992	4.9e-18	yes	down	27.45	31.39	5.06	5.83	9.19	29.42	6.69333
	Zm00001d018746			0.353502	-1.50021	4.94e-18	yes	down	25	26.93	11.33	9.18	10.51	25.965	10.34
	Zm00001d039095			0.120512	-3.05276	5.14e-18	yes	down	10.38	8.1	2.13	1.23	1.48	9.24	1.61333
	Zm00001d046434		Acyl-CoA-binding domain-containing protein 4	0.0250577	-5.3186	7.31e-18	yes	down	6.96	6.98	0.08	0.05	0.4	6.97	0.176667
	Zm00001d053398		Acid phosphatase/vanadium-dependent haloperoxidase-related protein	0.0176021	-5.8281	7.77e-18	yes	down	9.43	10.44	0.13	0	0.43	9.935	0.186667
	Zm00001d026369		Anthocyanidin reductase	0.245028	-2.02898	9.21e-18	yes	down	135.58	148.62	44.13	36.3	62.94	142.1	47.79
	Zm00001d040235		Cysteine synthase mitochondrial	0.362231	-1.46502	1.09e-17	yes	down	52.41	53.79	21.11	17.97	18.66	53.1	19.2467
	Zm00001d018046		Protein POLLEN DEFECTIVE IN GUIDANCE 1	0.0188794	-5.72705	2.72e-17	yes	down	3.01	3.5	0	0.07	0.13	3.255	0.0666667
	Zm00001d033766		RNA-binding (RRM/RBD/RNP motifs) family protein	0.109609	-3.18956	3.76e-17	yes	down	17.77	16.32	1.19	1.74	3.09	17.045	2.00667
	Zm00001d040183		pfkB-like carbohydrate kinase family protein	0.246335	-2.0213	4.23e-17	yes	down	18.83	20.66	5.84	4.81	4.04	19.745	4.89667
	Zm00001d038860		AT5g56980/MHM17_10	0.192644	-2.37599	4.59e-17	yes	down	15.47	14.17	2.38	2.88	3.51	14.82	2.92333
	Zm00001d005001	transporter of mugineic acid3	transporter of mugineic acid3	0.264869	-1.91665	5.02e-17	yes	down	17.3	15.09	4.59	3.93	4.55	16.195	4.35667
	Zm00001d025255		Putative DUF26-domain protein kinase	0.305567	-1.71044	1.09e-16	yes	down	13.21	16.15	4.87	4.61	4.32	14.68	4.6
	Zm00001d032606			0.000927393	-10.0745	1.59e-16	yes	down	8.55	9.37	0	0	0	8.96	0
	Zm00001d003262		Steroid nuclear receptor ligand-binding	0.349203	-1.51786	1.59e-16	yes	down	49.7	43.68	19.81	16.83	14.66	46.69	17.1
	Zm00001d011901		Tetratricopeptide repeat (TPR)-like superfamily protein	0.310326	-1.68814	1.65e-16	yes	down	383.63	466.03	121.2	82.78	122.88	424.83	108.953
	Zm00001d022516		Stress responsive protein	0.350615	-1.51204	3.61e-16	yes	down	7213.78	7024.08	3179.96	2306.94	2085.95	7118.93	2524.28
	Zm00001d044289		alpha/beta-Hydrolases superfamily protein	0.233192	-2.10041	5.07e-16	yes	down	33.41	39.76	7.31	8.18	11.27	36.585	8.92
	Zm00001d043044		Sec1/munc18-like (SM) proteins superfamily	0.0175974	-5.8285	5.19e-16	yes	down	9.76	9.66	0	0.17	0.4	9.71	0.19
	Zm00001d025354	invertase cell wall5	Beta-fructofuranosidase insoluble isoenzyme CWINV2	0.00105744	-9.88521	7.16e-16	yes	down	5.47	5.22	0	0	0	5.345	0
	Zm00001d037818		phosphoribosylaminoimidazole carboxylase family protein / AIR carboxylase family protein	0.203727	-2.29529	8.82e-16	yes	down	10.22	10.08	2.59	2.59	1.79	10.15	2.32333
	Zm00001d013419		RNA-binding (RRM/RBD/RNP motifs) family protein	0.0806382	-3.63239	1.25e-15	yes	down	9.79	12.29	1.23	0.52	1.38	11.04	1.04333
	Zm00001d016625		Os02g0519800 protein	0.105444	-3.24546	1.25e-15	yes	down	18.2	22.11	1.58	2.49	2.44	20.155	2.17
	Zm00001d023311		Os01g0112866 protein	0.455072	-1.13583	1.41e-15	yes	down	91.82	93.13	38.72	38.95	42.98	92.475	40.2167
	Zm00001d037480		Alkaline alpha galactosidase 2	0.348018	-1.52277	2.18e-15	yes	down	24.38	27.08	10.44	9.23	7.54	25.73	9.07
	Zm00001d027557	glutathione transferase31	glutathione transferase31	0.197922	-2.33699	2.69e-15	yes	down	43.21	36.54	10.91	6.59	6.19	39.875	7.89667
	Zm00001d041268			0.10186	-3.29534	3.53e-15	yes	down	12.51	12.96	0.79	1.3	1.64	12.735	1.24333
	Zm00001d023529	abscisic acid stress ripening1	abscisic acid stress ripening1	0.253804	-1.97821	3.88e-15	yes	down	651.88	742.95	123.77	181.88	226.97	697.415	177.54
	Zm00001d043805		zinc finger protein-related	0.447696	-1.15941	3.93e-15	yes	down	57.51	64.47	26.25	28.1	29.21	60.99	27.8533
	Zm00001d006117		LRR receptor-like serine/threonine-protein kinase GSO1	0.176867	-2.49926	4.63e-15	yes	down	19.5	20.59	19.09	11.18	4.68	20.045	11.65
	Zm00001d022310		40S ribosomal protein S6-1	0.0013699	-9.51171	4.91e-15	yes	down	9.34	8.05	0.09	0	0	8.695	0.03
	Zm00001d009377			0.00752598	-7.0539	9.66e-15	yes	down	8.84	8.6	0.06	0	0.15	8.72	0.07
	Zm00001d016101			0.0208265	-5.58544	1.02e-14	yes	down	4.1	3.67	0.08	0.04	0.16	3.885	0.0933333
	Zm00001d044494		Pectin acetylesterase 9	0.0032956	-8.24524	1.15e-14	yes	down	6.73	6.68	0.03	0.04	0	6.705	0.0233333
	Zm00001d025528		NAD(P)-linked oxidoreductase superfamily protein	0.12804	-2.96533	1.37e-14	yes	down	7.1	7.32	0.33	0.49	0.74	7.21	0.52
	Zm00001d036932			0.00140108	-9.47925	1.86e-14	yes	down	7.55	9.04	0	0	0	8.295	0
	Zm00001d025931			0.00141951	-9.46039	2.68e-14	yes	down	6.33	7.03	0	0	0	6.68	0
	Zm00001d038503		Leucine-rich repeat protein kinase family protein	0.402887	-1.31155	4.72e-14	yes	down	19.04	18	8.83	7.89	7.86	18.52	8.19333
	Zm00001d045203	Aux/IAA-transcription factor 41	Auxin-responsive protein IAA29	0.0131366	-6.25026	6.72e-14	yes	down	7.72	6.72	0	0.13	0.2	7.22	0.11
	Zm00001d030172		Serine carboxypeptidase-like 19	0.281789	-1.82731	1.35e-13	yes	down	43.32	26.22	11.44	9.43	9.57	34.77	10.1467
	Zm00001d022340			0.00165243	-9.24119	1.53e-13	yes	down	5.71	7.31	0	0	0	6.51	0
	Zm00001d040569		zinc finger (MYND type) family protein / programmed cell death 2 C-terminal domain-containing protein	0.00169709	-9.20272	1.92e-13	yes	down	3.52	4.51	0	0	0	4.015	0
	Zm00001d019087		proline-rich family protein	0.00218757	-8.83646	6.04e-13	yes	down	6.76	5.52	0	0	0.05	6.14	0.0166667
	Zm00001d012508	WRKY-transcription factor 35	Putative WRKY DNA-binding domain superfamily protein	0.00178181	-9.13244	6.9e-13	yes	down	11.85	7.01	0	0	0	9.43	0
	Zm00001d032812		Subtilisin-like protease SBT2.6	0.0431674	-4.53391	8.17e-13	yes	down	8.6	9.19	0.52	0	0.6	8.895	0.373333
	Zm00001d043271		BTB/POZ domain-containing protein	0.0373824	-4.7415	8.7e-13	yes	down	2.88	3.64	0.17	0.19	0	3.26	0.12
	Zm00001d026600		Protein S-acyltransferase 11	0.260271	-1.94191	1.68e-12	yes	down	10.12	9.81	2.45	2.59	2.9	9.965	2.64667
	Zm00001d016470		Inositol-tetrakisphosphate 1-kinase 1	0.0020878	-8.9038	1.82e-12	yes	down	9.6	8.69	0	0	0	9.145	0
	Zm00001d027919		40S ribosomal protein Sa-1	0.00210753	-8.89023	2e-12	yes	down	7.53	7.62	0	0	0	7.575	0
	Zm00001d006522			0.00248069	-8.65504	2.52e-12	yes	down	5.34	6.59	0	0	0.05	5.965	0.0166667
	Zm00001d049954		Monodehydroascorbate reductase 1 peroxisomal	0.446383	-1.16364	3.26e-12	yes	down	108.07	84.78	47.32	45.02	39.08	96.425	43.8067
	Zm00001d049289			0.0363795	-4.78073	3.37e-12	yes	down	7.65	11.96	0.28	0.31	0.26	9.805	0.283333
	Zm00001d041140			0.00216385	-8.85218	4.66e-12	yes	down	8.91	12.05	0	0	0	10.48	0
	Zm00001d048923		Glutathione S-transferase T1	0.0585452	-4.09431	5.76e-12	yes	down	7.51	7.06	0.53	0.4	0.35	7.285	0.426667
	Zm00001d007932		Probable disease resistance protein	0.125387	-2.99553	7.95e-12	yes	down	3.76	4.36	0.47	0.65	0.72	4.06	0.613333
	Zm00001d007257		Gibberellin receptor GID1L2	0.00240355	-8.70061	9.13e-12	yes	down	8.29	9.38	0	0	0	8.835	0
	Zm00001d040679		Receptor-like cytosolic serine/threonine-protein kinase RBK1	0.00551268	-7.50303	9.41e-12	yes	down	6	8.01	0.05	0.06	0	7.005	0.0366667
	Zm00001d043621		Phosphatase phospho1	0.421733	-1.2456	1.18e-11	yes	down	131.41	142.65	62.86	48.63	63.36	137.03	58.2833
	Zm00001d007667		Nodulin homeobox	0.00247392	-8.65898	1.2e-11	yes	down	5.69	5.67	0	0	0	5.68	0
	Zm00001d027383		Hydroxymethylglutaryl-CoA synthase	0.170147	-2.55514	1.25e-11	yes	down	5.83	7.94	1.12	1.26	1.19	6.885	1.19
	Zm00001d021300		Histone H2A	0.0454823	-4.45855	1.28e-11	yes	down	37.83	34.48	2.53	0	2.4	36.155	1.64333
	Zm00001d009054			0.153586	-2.70288	1.45e-11	yes	down	9.58	9.44	1.22	1.53	0.72	9.51	1.15667
	Zm00001d050978		Vacuolar protein sorting-associated protein 20 homolog 2	0.27759	-1.84897	1.5e-11	yes	down	32.67	26.46	6.32	9.6	9.14	29.565	8.35333
	Zm00001d046200			0.119709	-3.0624	1.77e-11	yes	down	7.33	7.75	0.45	1.38	0.48	7.54	0.77
	Zm00001d043650		Tryptophan aminotransferase-related protein 4	0.442746	-1.17545	2.23e-11	yes	down	136.33	123.01	71.03	52.94	51.57	129.67	58.5133
	Zm00001d031653		Glycerophosphodiester phosphodiesterase GDPD2	0.288515	-1.79328	3.11e-11	yes	down	29.25	30.41	6.39	9.9	10.19	29.83	8.82667
	Zm00001d005195		RING/U-box superfamily protein	0.00314848	-8.31113	3.49e-11	yes	down	5.76	3.2	0.14	0	0	4.48	0.0466667
	Zm00001d036866		Inositol-3-phosphate synthase isozyme 1	0.0749479	-3.73797	3.89e-11	yes	down	9.59	14.3	1.1	0.36	1	11.945	0.82
	Zm00001d052136	1-aminocyclopropane-1-carboxylate oxidase20	1-aminocyclopropane-1-carboxylate oxidase20	0.276397	-1.85519	4.17e-11	yes	down	18.59	18.3	4.55	5.23	6.48	18.445	5.42
	Zm00001d029339		Transcription factor bHLH47	0.338172	-1.56417	4.45e-11	yes	down	32.56	46.44	13.67	12.1	14.94	39.5	13.57
	Zm00001d043491	AP2-EREBP-transcription factor 134	Ethylene-responsive transcription factor 2	0.215345	-2.21528	5.46e-11	yes	down	23.49	18.32	5.58	5.2	2.86	20.905	4.54667
	Zm00001d049882		3-ketoacyl-CoA thiolase 2 peroxisomal	0.0351039	-4.83222	6.77e-11	yes	down	12.53	11.71	0.16	0.11	0.54	12.12	0.27
	Zm00001d026335	autophagy8b	Autophagy-related protein 8c	0.343431	-1.54191	7.24e-11	yes	down	118.1	120.28	33.12	37.68	53.86	119.19	41.5533
	Zm00001d022669		None	0.0929146	-3.42795	1.25e-10	yes	down	25.12	19.07	1.87	1.31	3.11	22.095	2.09667
	Zm00001d012091		Pro-resilin [Source:UniProtKB/TrEMBL;Acc:C0P7I7]	0.0780432	-3.67958	1.61e-10	yes	down	5.53	7.18	0.31	0.6	0.62	6.355	0.51
	Zm00001d019227			0.0785657	-3.66996	2.04e-10	yes	down	12.36	19.08	1.05	1.87	0.41	15.72	1.11
	Zm00001d018917			0.113016	-3.14541	2.36e-10	yes	down	12.89	5.4	0.37	0.76	0.9	9.145	0.676667
	Zm00001d038266		Small nuclear RNA activating complex (SNAPc) subunit SNAP43 protein	0.30173	-1.72867	2.62e-10	yes	down	9.79	9.51	3.4	2.83	2.73	9.65	2.98667
	Zm00001d031633		Type I inositol polyphosphate 5-phosphatase 10	0.00416065	-7.90897	3.66e-10	yes	down	9.02	9.65	0.03	0	0	9.335	0.01
	Zm00001d043192			0.00340002	-8.20024	3.95e-10	yes	down	3.78	3.97	0	0	0	3.875	0
	Zm00001d025507			0.0610594	-4.03364	4.91e-10	yes	down	5.32	4.02	0.08	0.23	0.09	4.67	0.133333
	Zm00001d009088	myb transcription factor95	myb transcription factor95	0.0210021	-5.57332	1.18e-09	yes	down	10.18	15.12	0.52	0.14	0	12.65	0.22
	Zm00001d009421		Vesicle transport v-SNARE 12	0.00376551	-8.05294	1.19e-09	yes	down	9.58	10.37	0	0	0	9.975	0
	Zm00001d043159		Calmodulin-binding transcription activator 2	0.00389085	-8.0057	2.04e-09	yes	down	2.7	3.6	0	0	0	3.15	0
	Zm00001d015634			0.00420339	-7.89423	3.87e-09	yes	down	3.6	2.49	0	0	0	3.045	0
	Zm00001d020896			0.00435238	-7.84398	5.44e-09	yes	down	7.17	7.17	0	0	0	7.17	0
	Zm00001d048957			0.0901195	-3.47202	5.88e-09	yes	down	10.9	10.16	0.46	1.72	1.42	10.53	1.2
	Zm00001d009089		DTW domain-containing protein	0.0857896	-3.54305	6.04e-09	yes	down	5.38	4.57	0.63	0.14	0.51	4.975	0.426667
	Zm00001d051174	plasma membrane intrinsic protein2	Aquaporin PIP2-3	0.0581607	-4.10381	1.06e-08	yes	down	7.56	7.25	1.29	0.17	0.11	7.405	0.523333
	Zm00001d042510		Ribosomal protein L13 family protein	0.283104	-1.82059	1.41e-08	yes	down	14.79	16.58	5.29	4.78	3.95	15.685	4.67333
	Zm00001d018368		Autophagy-related protein 11	0.00621108	-7.33094	1.62e-08	yes	down	6.63	5.91	0	0	0.13	6.27	0.0433333
	Zm00001d032921			0.205709	-2.28132	1.67e-08	yes	down	19.78	9.91	2.37	2.21	3.74	14.845	2.77333
	Zm00001d052383		Coatomer subunit beta'-3	0.00485012	-7.68776	1.73e-08	yes	down	7.5	6.39	0	0	0	6.945	0
	Zm00001d044495	senescence enhanced2b	senescence enhanced2b	0.378346	-1.40222	2.24e-08	yes	down	252.96	218.08	74.67	98.95	133.97	235.52	102.53
	Zm00001d042549		BTB/POZ and TAZ domain-containing protein 3	0.3434	-1.54204	2.37e-08	yes	down	27.24	33.8	12.53	10.36	18.96	30.52	13.95
	Zm00001d001971			0.00659163	-7.24515	3e-08	yes	down	3.22	3.98	0.06	0	0	3.6	0.02
	Zm00001d043254			0.043409	-4.52586	3e-08	yes	down	5.19	4.9	0.19	0.1	0.37	5.045	0.22
	Zm00001d029080			0.0498894	-4.32512	4.62e-08	yes	down	3.15	3.77	0.06	0.24	0.1	3.46	0.133333
	Zm00001d003006	plasma membrane intrinsic protein2	Aquaporin PIP2-5	0.44863	-1.1564	7.1e-08	yes	down	87.29	84.29	39.09	48.3	29.91	85.79	39.1
	Zm00001d043863		THAP domain-containing protein 4	0.292016	-1.77588	7.77e-08	yes	down	19.67	18.53	5.65	7.94	7.32	19.1	6.97
	Zm00001d017598		Glucose-methanol-choline (GMC) oxidoreductase family protein	0.0533875	-4.22735	9.71e-08	yes	down	2.05	6.5	0.2	0.04	0.47	4.275	0.236667
	Zm00001d031547			0.277025	-1.85191	9.91e-08	yes	down	22	19.5	3.9	2.57	2.19	20.75	2.88667
	Zm00001d020554			0.00555394	-7.49227	1.13e-07	yes	down	2.64	4.68	0	0	0	3.66	0
	Zm00001d034103			0.13514	-2.88748	2.13e-07	yes	down	51.93	48.86	5.53	7.31	7.44	50.395	6.76
	Zm00001d012707		Bifunctional riboflavin kinase/FMN phosphatase	0.341893	-1.54838	3.29e-07	yes	down	24.18	25.16	5.67	6.79	11.18	24.67	7.88
	Zm00001d037329		Encodes a protein whose expression is responsive to nematode infection.	0.145056	-2.78532	3.97e-07	yes	down	6.93	6.94	0.89	0.87	1.33	6.935	1.03
	Zm00001d053757		Galactose mutarotase-like superfamily protein	0.0153034	-6.03	4.07e-07	yes	down	3.96	5	0.08	0.07	0	4.48	0.05
	Zm00001d012495		GDSL esterase/lipase	0.0155707	-6.00502	6.04e-07	yes	down	3.83	2.46	0.05	0	0.09	3.145	0.0466667
	Zm00001d049673		ARM repeat superfamily protein	0.0068146	-7.19716	7.17e-07	yes	down	10.05	5.87	0	0	0	7.96	0
	Zm00001d027682		WAT1-related protein	0.102321	-3.28882	1.55e-06	yes	down	6.12	9.9	0.2	0.32	1.65	8.01	0.723333
	Zm00001d043467		LysM domain-containing GPI-anchored protein 1	0.0178316	-5.80942	1.85e-06	yes	down	8.3	7.63	0	0	0.49	7.965	0.163333
	Zm00001d020068		Leucine-rich repeat receptor kinase-like protein; Receptor kinase TRKe	0.0087214	-6.84122	4.94e-06	yes	down	3.9	4.91	0	0	0	4.405	0
	Zm00001d016912			0.0673585	-3.892	6.01e-06	yes	down	3.18	3.34	0.12	0.61	0	3.26	0.243333
	Zm00001d050977		cytochrome P450 family 86 subfamily C polypeptide 1	0.00181292	-9.10747	9.47e-06	yes	down	7.92	2.18	0	0	0	5.05	0
	Zm00001d020628		Cytochrome P450 84A1	0.15923	-2.65082	1.53e-05	yes	down	4.31	2.3	0.37	0.36	0.91	3.305	0.546667
	Zm00001d012394	phytoene synthase2	phytoene synthase2	0.44481	-1.16874	1.55e-05	yes	down	241.76	369.95	144	97.22	173.41	305.855	138.21
	ENSRNA049477741	Plant_SRP	Plant signal recognition particle RNA	0.0683422	-3.87108	2.53e-05	yes	down	104.33	44.63	1.59	11.34	2.2	74.48	5.04333
	Zm00001d012323			0.00944712	-6.72591	3.5e-05	yes	down	9.52	8.86	0	0.05	0.39	9.19	0.146667
	Zm00001d042160			0.0258243	-5.27513	7.36e-05	yes	down	4.83	3.25	0.29	0	0	4.04	0.0966667
	Zm00001d053603		ABC transporter A family member 7	0.0260848	-5.26065	0.000120195	yes	down	5.35	5.81	0	0.1	0.22	5.58	0.106667
	Zm00001d041780	ZF-HD-transcription factor 21	Zinc-finger homeodomain protein 4	0.476787	-1.06858	0.000186163	yes	down	29.23	30.16	8.79	10.07	15.42	29.695	11.4267
	Zm00001d050438		DEAD-box ATP-dependent RNA helicase 7	0.0494899	-4.33672	0.000261962	yes	down	5.24	4.39	0	0.25	0.63	4.815	0.293333
	Zm00001d013326			0.380282	-1.39486	0.000613501	yes	down	84.17	102.04	21.03	25.96	59.57	93.105	35.52
	Zm00001d024721			0.0182388	-5.77685	0.00131663	yes	down	1.85	14.19	0	0	0	8.02	0
	Zm00001d046510			0.387558	-1.36752	0.00355345	yes	down	14.34	15.98	4.83	9.81	3.2	15.16	5.94667
	Zm00001d033924			0.184896	-2.43522	0.00661377	yes	down	101.55	142.73	7.54	27.92	50.15	122.14	28.5367
	Zm00001d011847	bHLH-transcription factor 54	Putative HLH DNA-binding domain superfamily protein	0.0660551	-3.92019	0.0112952	yes	down	13.39	23.98	0.08	0.68	2.43	18.685	1.06333
	Zm00001d014401		NAD(P)-binding Rossmann-fold superfamily protein	0.0238996	-5.38687	0.0171932	yes	down	15.04	19.94	0	0	1.23	17.49	0.41
	Zm00001d040158		Exonuclease family protein	0.0658777	-3.92407	0.0279791	yes	down	7.15	6.1	0	1.31	0.29	6.625	0.533333
