# Supplementary material for: Comparative transcriptomic analysis of contrasting hybrid cultivars reveal key drought-responsive genes and metabolic pathways regulating drought stress tolerance in maize at various stages
Source: PLoS One. 2020 Oct 15;15(10):e0240468. doi: 10.1371/journal.pone.0240468 (PMC7561095; doi:10.1371/journal.pone.0240468)
Supplement: S5 Table — (XLS) [file pone.0240468.s011.xls]

## Sheet: S5 table
	S5 Table. The DEGs annotated to metabolism processes visualized by Mapman of ND476 four growth stages
	BinCode	BinName	Gene_id	Type	Description	Log2FC	Treatment stage
	1.1.1.2	PS.lightreaction.photosystem II.PSII polypeptide subunits	zm00001d018623	Transcript	(at3g01440 : 154.0) Encodes a subunit of the NAD(P)H complex located in the chloroplast thylakoid lumen.; PsbQ-like 1 (PQL1); FUNCTIONS IN: electron transporter, transferring electrons within the cyclic electron transport pathway of photosynthesis activity; INVOLVED IN: photosynthesis, light reaction, photosynthetic electron transport chain; LOCATED IN: in 7 components; EXPRESSED IN: 20 plant str…	0.588716	V12 stage
	1.1.1.2	PS.lightreaction.photosystem II.PSII polypeptide subunits	zm00001d043167	Transcript	(at3g56650 : 304.0) Mog1/PsbP/DUF1795-ccc photosystem II reaction center PsbP family protein; FUNCTIONS IN: calcium ion binding; INVOLVED IN: photosynthesis; LOCATED IN: thylakoid, thylakoid lumen, chloroplast thylakoid lumen, chloroplast stroma, chloroplast; EXPRESSED IN: 21 plant structures; EXPRESSED DURING: 14 growth stages; CONTAINS InterPro DOMAIN/s: Photosystem II oxygen evolving complex p…	-0.613959	V12 stage
	1.1.1.2	PS.lightreaction.photosystem II.PSII polypeptide subunits	zm00001d013277	Transcript	(at1g05385 : 172.0) Encodes a Psb27 homolog involved in photosystem II biogenesis.; LOW PSII ACCUMULATION 19 (LPA19); FUNCTIONS IN: molecular_function unknown; INVOLVED IN: photosystem II assembly; LOCATED IN: chloroplast thylakoid lumen, chloroplast; EXPRESSED IN: 24 plant structures; EXPRESSED DURING: 15 growth stages; Has 214 Blast hits to 214 proteins in 55 species: Archae - 0; Bacteria - 73;…	1.24318	V12 stage
	1.1.1.2	PS.lightreaction.photosystem II.PSII polypeptide subunits	zm00001d016943	Transcript	(at1g14150 : 167.0) Encodes a subunit of the NAD(P)H dehydrogenase complex located in the chloroplast thylakoid lumen.; PsbQ-like 2 (PQL2); FUNCTIONS IN: electron transporter, transferring electrons within the cyclic electron transport pathway of photosynthesis activity; INVOLVED IN: photosynthetic electron transport chain; LOCATED IN: in 6 components; EXPRESSED IN: 22 plant structures; EXPRESSED…	0.883745	V12 stage
	1.1.2.2	PS.lightreaction.photosystem I.PSI polypeptide subunits	zm00001d023713	Transcript	(gnl|cdd|69027 : 174.0) no description available & (o65107|psan_maize : 167.0) Photosystem I reaction center subunit N, chloroplast precursor (PSI-N) (Fragment) - Zea mays (Maize) & (at5g64040 : 157.0) Encodes the only subunit of photosystem I located entirely in the thylakoid lumen. May be involved in the interaction between plastocyanin and the photosystem I complex.; PSAN; FUNCTIONS IN: calmod…	0.899787	V12 stage
	1.1.2.2	PS.lightreaction.photosystem I.PSI polypeptide subunits	zm00001d039687	Transcript	(p23993|psal_horvu : 285.0) Photosystem I reaction center subunit XI, chloroplast precursor (PSI-L) (PSI subunit V) - Hordeum vulgare (Barley) & (at4g12800 : 225.0) Encodes subunit L of photosystem I reaction center.; photosystem I subunit l (PSAL); FUNCTIONS IN: molecular_function unknown; INVOLVED IN: photosynthesis, light reaction, photosynthesis; LOCATED IN: in 7 components; EXPRESSED IN: 24 …	0.664201	V12 stage
	1.1.30	PS.lightreaction.state transition	zm00001d029721	Transcript	(at4g01330 : 424.0) Protein kinase superfamily protein; FUNCTIONS IN: protein serine/threonine kinase activity, protein kinase activity, kinase activity, ATP binding; INVOLVED IN: protein amino acid phosphorylation; EXPRESSED IN: 22 plant structures; EXPRESSED DURING: 13 growth stages; CONTAINS InterPro DOMAIN/s: Protein kinase, ATP binding site (InterPro:IPR017441), Protein kinase, catalytic dom…	1.57738	V12 stage
	1.1.30	PS.lightreaction.state transition	zm00001d010178	Transcript	(at1g01540 : 501.0) Protein kinase superfamily protein; FUNCTIONS IN: protein serine/threonine kinase activity, protein kinase activity, kinase activity, ATP binding; INVOLVED IN: protein amino acid phosphorylation; LOCATED IN: plasma membrane; EXPRESSED IN: 23 plant structures; EXPRESSED DURING: 13 growth stages; CONTAINS InterPro DOMAIN/s: Protein kinase, ATP binding site (InterPro:IPR017441), …	1.39938	V12 stage
	1.1.40	PS.lightreaction.cyclic electron flow-chlororespiration	zm00001d013781	Transcript	(at3g15840 : 288.0) Encodes a chloroplast-targeted protein localized in the stroma that is a novel component essential for NDH-mediated non-photochemical reduction of the plastoquinone pool in chlororespiratory electron transport.; post-illumination chlorophyll fluorescence increase (PIFI); FUNCTIONS IN: molecular_function unknown; INVOLVED IN: chlororespiration; LOCATED IN: chloroplast stroma; E…	-1.33123	V12 stage
	1.1.5.2	PS.lightreaction.other electron carrier (ox/red).ferredoxin	zm00001d018574	Transcript	(at1g02180 : 154.0) ferredoxin-related; FUNCTIONS IN: molecular_function unknown; INVOLVED IN: biological_process unknown; LOCATED IN: endomembrane system; EXPRESSED IN: 23 plant structures; EXPRESSED DURING: 15 growth stages; Has 54 Blast hits to 54 proteins in 11 species: Archae - 0; Bacteria - 0; Metazoa - 0; Fungi - 0; Plants - 54; Viruses - 0; Other Eukaryotes - 0 (source: NCBI BLink). & (re…	0.834253	V12 stage
	1.1.5.2	PS.lightreaction.other electron carrier (ox/red).ferredoxin	zm00001d003797	Transcript	(gnl|cdd|79346 : 154.0) no description available & (at2g27510 : 152.0) ferredoxin 3 (FD3); FUNCTIONS IN: electron carrier activity, iron-sulfur cluster binding, 2 iron, 2 sulfur cluster binding; INVOLVED IN: electron transport chain; LOCATED IN: chloroplast; EXPRESSED IN: 22 plant structures; EXPRESSED DURING: 13 growth stages; CONTAINS InterPro DOMAIN/s: 2Fe-2S ferredoxin, iron-sulphur binding s…	0.84941	V12 stage
	1.1.5.4	PS.lightreaction.other electron carrier (ox/red).ferredoxin oxireductase	zm00001d016542	Transcript	(at1g15140 : 279.0) FAD/NAD(P)-binding oxidoreductase; FUNCTIONS IN: oxidoreductase activity, copper ion binding; INVOLVED IN: oxidation reduction; LOCATED IN: thylakoid, chloroplast; EXPRESSED IN: 23 plant structures; EXPRESSED DURING: 15 growth stages; CONTAINS InterPro DOMAIN/s: Oxidoreductase FAD/NAD(P)-binding (InterPro:IPR001433), Ferredoxin reductase-type FAD-binding domain (InterPro:IPR01…	1.01876	V12 stage
	1.2.6	PS.photorespiration.hydroxypyruvate reductase	zm00001d024907	Transcript	(at2g45630 : 296.0) D-isomer specific 2-hydroxyacid dehydrogenase family protein; FUNCTIONS IN: NAD or NADH binding, oxidoreductase activity, acting on the CH-OH group of donors, NAD or NADP as acceptor, binding, catalytic activity, cofactor binding; INVOLVED IN: metabolic process; EXPRESSED IN: stem; CONTAINS InterPro DOMAIN/s: D-isomer specific 2-hydroxyacid dehydrogenase, catalytic domain (Int…	-0.8239	V12 stage
	10.1	cell wall.precursor synthesis	zm00001d026287	Transcript	(at1g31070 : 654.0) Encodes a protein that functions as an N-acetylglucosamine-1-phosphate uridylyltransferase that catalyzes the formation of UDP-N-acetylglucosamine (UDP-GlcNAc). This is an essential precursor for glycolipid and glycoprotein synthesis and is also used for regulatory protein modification in signaling pathways. The enzyme can also catalyze the reverse reaction using both UDP-GlcN…	0.901806	V12 stage
	10.1.2	cell wall.precursor synthesis.UGE	zm00001d029151	Transcript	(at4g23920 : 103.0) Encodes a protein with UDP-D-glucose 4-epimerase activity. Involved in growth and cell wall carbohydrate biosynthesis.; UDP-D-glucose/UDP-D-galactose 4-epimerase 2 (UGE2); CONTAINS InterPro DOMAIN/s: NAD-dependent epimerase/dehydratase (InterPro:IPR001509), NAD(P)-binding domain (InterPro:IPR016040), UDP-glucose 4-epimerase (InterPro:IPR005886); BEST Arabidopsis thaliana prote…	1.07489	V12 stage
	10.1.20	cell wall.precursor synthesis.phosphomannose isomerase	zm00001d040020	Transcript	(gnl|cdd|37968 : 482.0) no description available & (at3g02570 : 451.0) Encodes a protein with phosphomannose isomerase activity.; MATERNAL EFFECT EMBRYO ARREST 31 (MEE31); CONTAINS InterPro DOMAIN/s: Mannose-6-phosphate isomerase (InterPro:IPR016305), Cupin, RmlC-type (InterPro:IPR011051), Mannose-6-phosphate isomerase, type I (InterPro:IPR001250), RmlC-like jelly roll fold (InterPro:IPR014710), …	0.812601	V12 stage
	10.1.6	cell wall.precursor synthesis.GAE	zm00001d021026	Transcript	(at3g23820 : 510.0) UDP-D-glucuronate 4-epimerase; UDP-D-glucuronate 4-epimerase 6 (GAE6); FUNCTIONS IN: UDP-glucuronate 4-epimerase activity, catalytic activity; INVOLVED IN: cellular metabolic process, carbohydrate metabolic process, nucleotide-sugar metabolic process, metabolic process; LOCATED IN: cellular_component unknown; EXPRESSED IN: 26 plant structures; EXPRESSED DURING: 15 growth stage…	0.956515	V12 stage
	10.1.7	cell wall.precursor synthesis.GMD	zm00001d045420	Transcript	(at3g51160 : 556.0) Catalyzes the first step in the de novo synthesis of GDP-L-fucose.; MURUS 1 (MUR1); FUNCTIONS IN: GDP-mannose 4,6-dehydratase activity; INVOLVED IN: 'de novo' GDP-L-fucose biosynthetic process, unidimensional cell growth; LOCATED IN: cytosol; EXPRESSED IN: 26 plant structures; EXPRESSED DURING: 15 growth stages; CONTAINS InterPro DOMAIN/s: NAD-dependent epimerase/dehydratase (…	-1.07923	V12 stage
	10.2	cell wall.cellulose synthesis	zm00001d013168	Transcript	(at4g07960 : 732.0) encodes a gene similar to cellulose synthase; Cellulose-synthase-like C12 (CSLC12); FUNCTIONS IN: cellulose synthase activity, transferase activity, transferring glycosyl groups; INVOLVED IN: biological_process unknown; LOCATED IN: cellular_component unknown; EXPRESSED IN: 24 plant structures; EXPRESSED DURING: 15 growth stages; CONTAINS InterPro DOMAIN/s: Glycosyl transferase…	1.14483	V12 stage
	10.2.1	cell wall.cellulose synthesis.cellulose synthase	zm00001d049510	Transcript	(gnl|cdd|67186 : 933.0) no description available & (at5g16910 : 882.0) encodes a gene similar to cellulose synthase. Located in golgi membranes.; cellulose-synthase like D2 (CSLD2); FUNCTIONS IN: cellulose synthase activity, transferase activity, transferring glycosyl groups; INVOLVED IN: plant-type cell wall biogenesis, response to cold, polysaccharide biosynthetic process, root hair elongation;…	1.00714	V12 stage
	10.2.1	cell wall.cellulose synthesis.cellulose synthase	zm00001d024531	Transcript	(gnl|cdd|67186 : 928.0) no description available & (at5g16910 : 910.0) encodes a gene similar to cellulose synthase. Located in golgi membranes.; cellulose-synthase like D2 (CSLD2); FUNCTIONS IN: cellulose synthase activity, transferase activity, transferring glycosyl groups; INVOLVED IN: plant-type cell wall biogenesis, response to cold, polysaccharide biosynthetic process, root hair elongation;…	0.844631	V12 stage
	10.2.1	cell wall.cellulose synthesis.cellulose synthase	zm00001d030121	Transcript	(at3g03050 : 1791.0) encodes a cellulose synthase like protein. mutations initiate root hairs that rupture at their tip soon after initiation. is required for the synthesis of a noncellulosic wall polysaccharide.; cellulose synthase-like D3 (CSLD3); FUNCTIONS IN: cellulose synthase activity, transferase activity, transferring glycosyl groups; INVOLVED IN: response to cyclopentenone, plant-type ce…	-1.26205	V12 stage
	10.2.1	cell wall.cellulose synthesis.cellulose synthase	zm00001d021736	Transcript	(gnl|cdd|67186 : 463.0) no description available & (at3g03050 : 452.0) encodes a cellulose synthase like protein. mutations initiate root hairs that rupture at their tip soon after initiation. is required for the synthesis of a noncellulosic wall polysaccharide.; cellulose synthase-like D3 (CSLD3); FUNCTIONS IN: cellulose synthase activity, transferase activity, transferring glycosyl groups; INVO…	1.4902	V12 stage
	10.2.1	cell wall.cellulose synthesis.cellulose synthase	zm00001d041972	Transcript	(at4g24000 : 270.0) encodes a protein similar to cellulose synthase; cellulose synthase like G2 (CSLG2); FUNCTIONS IN: cellulose synthase activity, transferase activity, transferring glycosyl groups, transferase activity; INVOLVED IN: cellulose biosynthetic process, polysaccharide biosynthetic process; LOCATED IN: membrane; EXPRESSED IN: 19 plant structures; EXPRESSED DURING: 12 growth stages; CO…	-1.14907	V12 stage
	10.2.1	cell wall.cellulose synthesis.cellulose synthase	zm00001d021732	Transcript	(gnl|cdd|67186 : 786.0) no description available & (at3g03050 : 731.0) encodes a cellulose synthase like protein. mutations initiate root hairs that rupture at their tip soon after initiation. is required for the synthesis of a noncellulosic wall polysaccharide.; cellulose synthase-like D3 (CSLD3); FUNCTIONS IN: cellulose synthase activity, transferase activity, transferring glycosyl groups; INVO…	1.07662	V12 stage
	10.2.1	cell wall.cellulose synthesis.cellulose synthase	zm00001d019507	Transcript	(at5g64740 : 1550.0) Encodes a cellulose synthase isomer. CESA6 mutants have cellulose defect in the primary cell wall. Multiple lines of evidence suggest that CESA6, along with CESA1 and CESA3 are present in the same plasma membrane complex for cellulose biosynthesis. CESA2 and CESA5 are related to CESA6, having partially redundant roles. As inferred from the null role of secondary wall-type Ces…	0.681654	V12 stage
	10.3.2	cell wall.hemicellulose synthesis.glucuronoxylan	zm00001d002851	Transcript	(at1g13250 : 343.0) Encodes a protein with putative galacturonosyltransferase activity.; galacturonosyltransferase-like 3 (GATL3); FUNCTIONS IN: transferase activity, transferring hexosyl groups, polygalacturonate 4-alpha-galacturonosyltransferase activity, transferase activity, transferring glycosyl groups; INVOLVED IN: carbohydrate biosynthetic process; LOCATED IN: endomembrane system; EXPRESSE…	1.07412	V12 stage
	10.3.2	cell wall.hemicellulose synthesis.glucuronoxylan	zm00001d042627	Transcript	(at3g18660 : 719.0) Plants expressing an RNAi construct specifically targeting PGSIP1 was shown to have a dramatically reduced amount of starch.; plant glycogenin-like starch initiation protein 1 (PGSIP1); FUNCTIONS IN: transferase activity, transferring glycosyl groups; INVOLVED IN: biosynthetic process, starch metabolic process; LOCATED IN: chloroplast; EXPRESSED IN: 19 plant structures; EXPRES…	0.833437	V12 stage
	10.4.1.1	cell wall.pectin synthesis.homogalacturonan.Galacturonic Acid Trnasferase	zm00001d013524	Transcript	(at3g61130 : 879.0) Encodes a protein with putative galacturonosyltransferase activity.; galacturonosyltransferase 1 (GAUT1); CONTAINS InterPro DOMAIN/s: Glycosyl transferase, family 8 (InterPro:IPR002495); BEST Arabidopsis thaliana protein match is: galacturonosyltransferase 3 (TAIR:AT4G38270.2); Has 1521 Blast hits to 1503 proteins in 273 species: Archae - 4; Bacteria - 491; Metazoa - 148; Fung…	0.626806	V12 stage
	10.5.1.1	cell wall.cell wall proteins.AGPs.AGP	zm00001d010527	Transcript	(at3g46550 : 301.0) Isolated in a screen for salt hypersensitive mutants. Mutants have thinner cell walls, abnormal siliques and root growth is inhibited under salt stress. The gene has similarity to arabinogalactan proteins and domains associated with cell adhesion.; salt overly sensitive 5 (SOS5); FUNCTIONS IN: polysaccharide binding; INVOLVED IN: multidimensional cell growth, cell adhesion, re…	0.755576	V12 stage
	10.5.3	cell wall.cell wall proteins.LRR	zm00001d033279	Transcript	(at3g24480 : 360.0) Leucine-rich repeat (LRR) family protein; FUNCTIONS IN: structural constituent of cell wall; LOCATED IN: cell wall, plant-type cell wall; EXPRESSED IN: 22 plant structures; EXPRESSED DURING: 13 growth stages; CONTAINS InterPro DOMAIN/s: Leucine-rich repeat-containing N-terminal domain, type 2 (InterPro:IPR013210), Leucine-rich repeat (InterPro:IPR001611); BEST Arabidopsis thal…	0.798294	V12 stage
	10.5.3	cell wall.cell wall proteins.LRR	zm00001d009952	Transcript	(at4g13340 : 393.0) Leucine-rich repeat (LRR) family protein; FUNCTIONS IN: structural constituent of cell wall; LOCATED IN: cell wall, plant-type cell wall; EXPRESSED IN: 23 plant structures; EXPRESSED DURING: 13 growth stages; CONTAINS InterPro DOMAIN/s: Leucine-rich repeat-containing N-terminal domain, type 2 (InterPro:IPR013210); BEST Arabidopsis thaliana protein match is: Leucine-rich repeat…	-0.65043	V12 stage
	10.5.5	cell wall.cell wall proteins.RGP	zm00001d022085	Transcript	(q9sc19|uptg1_soltu : 669.0) Alpha-1,4-glucan-protein synthase [UDP-forming] 1 (EC 2.4.1.112) (UDP-glucose:protein transglucosylase 1) (UPTG 1) - Solanum tuberosum (Potato) & (at3g08900 : 656.0) Encodes a reversible autoglycosylated protein peripherally associated with cell membranes. Highly expressed in roots ans suspension-cultured cells.; reversibly glycosylated polypeptide 3 (RGP3); FUNCTIONS…	0.741215	V12 stage
	10.6.1	cell wall.degradation.cellulases and beta -1,4-glucanases	zm00001d034017	Transcript	(at5g20950 : 845.0) Glycosyl hydrolase family protein; FUNCTIONS IN: hydrolase activity, hydrolyzing O-glycosyl compounds; INVOLVED IN: carbohydrate metabolic process; LOCATED IN: cell wall, membrane, plant-type cell wall; EXPRESSED IN: 25 plant structures; EXPRESSED DURING: 13 growth stages; CONTAINS InterPro DOMAIN/s: Glycoside hydrolase, family 3, N-terminal (InterPro:IPR001764), Glycoside hyd…	0.857865	V12 stage
	10.6.1	cell wall.degradation.cellulases and beta -1,4-glucanases	zm00001d038272	Transcript	(at3g47000 : 883.0) Glycosyl hydrolase family protein; FUNCTIONS IN: hydrolase activity, hydrolyzing O-glycosyl compounds; INVOLVED IN: carbohydrate metabolic process; LOCATED IN: cellular_component unknown; EXPRESSED IN: 23 plant structures; EXPRESSED DURING: 13 growth stages; CONTAINS InterPro DOMAIN/s: Glycoside hydrolase, family 3, N-terminal (InterPro:IPR001764), Glycoside hydrolase, family …	0.835505	V12 stage
	10.6.1	cell wall.degradation.cellulases and beta -1,4-glucanases	zm00001d021304	Transcript	(q69sg5|gun24_orysa : 862.0) Endoglucanase 24 precursor (EC 3.2.1.4) (Endo-1,4-beta glucanase 24) - Oryza sativa (Rice) & (at1g75680 : 593.0) glycosyl hydrolase 9B7 (GH9B7); FUNCTIONS IN: hydrolase activity, hydrolyzing O-glycosyl compounds, catalytic activity; INVOLVED IN: carbohydrate metabolic process; LOCATED IN: plasma membrane; EXPRESSED IN: 23 plant structures; EXPRESSED DURING: 13 growth …	0.756729	V12 stage
	10.6.2	cell wall.degradation.mannan-xylose-arabinose-fucose	zm00001d014614	Transcript	(at4g25810 : 354.0) xyloglucan endotransglycosylase-related protein (XTR6); xyloglucan endotransglycosylase 6 (XTR6); FUNCTIONS IN: hydrolase activity, acting on glycosyl bonds, xyloglucan:xyloglucosyl transferase activity, hydrolase activity, hydrolyzing O-glycosyl compounds; INVOLVED IN: carbohydrate metabolic process, cellular glucan metabolic process; LOCATED IN: cell wall; EXPRESSED IN: 14 p…	1.09931	V12 stage
	10.6.2	cell wall.degradation.mannan-xylose-arabinose-fucose	zm00001d024379	Transcript	(q76bw5|xth8_orysa : 352.0) Xyloglucan endotransglycosylase/hydrolase protein 8 precursor (EC 2.4.1.207) (End-xyloglucan transferase) (OsXTH8) (OsXRT5) - Oryza sativa (Rice) & (gnl|cdd|29536 : 259.0) no description available & (at5g57550 : 246.0) xyloglucan endotransglycosylase-related protein (XTR3); xyloglucan endotransglucosylase/hydrolase 25 (XTH25); FUNCTIONS IN: hydrolase activity, acting o…	0.99752	V12 stage
	10.6.3	cell wall.degradation.pectate lyases and polygalacturonases	zm00001d034559	Transcript	(p35336|pglr_actch : 394.0) Polygalacturonase precursor (EC 3.2.1.15) (PG) (Pectinase) - Actinidia chinensis (Kiwi) (Yangtao) & (at3g57510 : 387.0) Encodes ADPG1, a polygalacturonase protein involved in silique and anther dihiscence. Loss of function mutations have reduced seed set, indehiscent fruit and reduced pollen shedding.; ADPG1; FUNCTIONS IN: polygalacturonase activity; INVOLVED IN: cell …	-0.990497	V12 stage
	10.6.3	cell wall.degradation.pectate lyases and polygalacturonases	zm00001d025067	Transcript	(at4g13710 : 642.0) Pectin lyase-like superfamily protein; FUNCTIONS IN: lyase activity, pectate lyase activity; INVOLVED IN: biological_process unknown; LOCATED IN: endomembrane system; EXPRESSED IN: 20 plant structures; EXPRESSED DURING: 6 growth stages; CONTAINS InterPro DOMAIN/s: Pectin lyase fold/virulence factor (InterPro:IPR011050), AmbAllergen (InterPro:IPR018082), Pectate lyase/Amb aller…	0.783686	V12 stage
	10.6.3	cell wall.degradation.pectate lyases and polygalacturonases	zm00001d029583	Transcript	(at5g06860 : 181.0) Encodes a polygalacturonase inhibiting protein involved in defense response. PGIPs inhibit the function of cell wall pectin degrading enzymes such as those produced by fungal pathogens. PGIP1 is induced by fungal infection.; polygalacturonase inhibiting protein 1 (PGIP1); FUNCTIONS IN: polygalacturonase inhibitor activity; INVOLVED IN: signal transduction, defense response; LO…	1.4379	V12 stage
	10.6.3	cell wall.degradation.pectate lyases and polygalacturonases	zm00001d021836	Transcript	(q8gt95|pgip1_orysa : 491.0) Polygalacturonase inhibitor 1 precursor (Polygalacturonase-inhibiting protein) (Floral organ regulator 1) - Oryza sativa (Rice) & (at5g06860 : 222.0) Encodes a polygalacturonase inhibiting protein involved in defense response. PGIPs inhibit the function of cell wall pectin degrading enzymes such as those produced by fungal pathogens. PGIP1 is induced by fungal infecti…	1.14626	V12 stage
	10.6.3	cell wall.degradation.pectate lyases and polygalacturonases	zm00001d038875	Transcript	(at1g80170 : 239.0) Pectin lyase-like superfamily protein; FUNCTIONS IN: polygalacturonase activity; INVOLVED IN: carbohydrate metabolic process; LOCATED IN: plant-type cell wall; EXPRESSED IN: 15 plant structures; EXPRESSED DURING: 6 growth stages; CONTAINS InterPro DOMAIN/s: Pectin lyase fold/virulence factor (InterPro:IPR011050), Pectin lyase fold (InterPro:IPR012334), Glycoside hydrolase, fam…	0.922591	V12 stage
	10.6.3	cell wall.degradation.pectate lyases and polygalacturonases	zm00001d019282	Transcript	(at3g62110 : 581.0) Pectin lyase-like superfamily protein; FUNCTIONS IN: polygalacturonase activity; INVOLVED IN: response to cyclopentenone, carbohydrate metabolic process; LOCATED IN: vacuole; EXPRESSED IN: 25 plant structures; EXPRESSED DURING: 15 growth stages; CONTAINS InterPro DOMAIN/s: Pectin lyase fold/virulence factor (InterPro:IPR011050), Glycoside hydrolase, family 28 (InterPro:IPR0007…	0.716204	V12 stage
	10.6.3	cell wall.degradation.pectate lyases and polygalacturonases	zm00001d040589	Transcript	(at1g02460 : 499.0) Pectin lyase-like superfamily protein; FUNCTIONS IN: polygalacturonase activity; INVOLVED IN: carbohydrate metabolic process; EXPRESSED IN: stem, root, stamen, seed; EXPRESSED DURING: 4 anthesis, E expanded cotyledon stage; CONTAINS InterPro DOMAIN/s: Pectin lyase fold/virulence factor (InterPro:IPR011050), Glycoside hydrolase, family 28 (InterPro:IPR000743), Pectin lyase fold…	0.8539	V12 stage
	10.7	cell wall.modification	zm00001d014826	Transcript	(q5z980|exla4_orysa : 184.0) Expansin-like A4 precursor (OsEXLA4) (OsEXPL4) - Oryza sativa (Rice) & (at3g45970 : 137.0) member of EXPANSIN-LIKE. Naming convention from the Expansin Working Group (Kende et al, 2004. Plant Mol Bio); expansin-like A1 (EXLA1); INVOLVED IN: unidimensional cell growth, plant-type cell wall loosening; LOCATED IN: cell wall, plant-type cell wall; EXPRESSED IN: 20 plant s…	0.849638	V12 stage
	10.7	cell wall.modification	zm00001d052651	Transcript	(q41542|xth_wheat : 509.0) Probable xyloglucan endotransglucosylase/hydrolase precursor (EC 2.4.1.207) - Triticum aestivum (Wheat) & (at5g13870 : 457.0) EXGT-A4, endoxyloglucan transferase,; xyloglucan endotransglucosylase/hydrolase 5 (XTH5); FUNCTIONS IN: hydrolase activity, acting on glycosyl bonds, hydrolase activity, hydrolyzing O-glycosyl compounds, xyloglucan:xyloglucosyl transferase activi…	0.776105	V12 stage
	10.7	cell wall.modification	zm00001d009309	Transcript	(at5g57560 : 325.0) Encodes a cell wall-modifying enzyme, rapidly upregulated in response to environmental stimuli; Touch 4 (TCH4); CONTAINS InterPro DOMAIN/s: Xyloglucan endotransglucosylase/hydrolase (InterPro:IPR016455), Xyloglucan endo-transglycosylase, C-terminal (InterPro:IPR010713), Concanavalin A-like lectin/glucanase, subgroup (InterPro:IPR013320), Concanavalin A-like lectin/glucanase (I…	-1.20708	V12 stage
	10.7	cell wall.modification	zm00001d014614	Transcript	(at4g25810 : 354.0) xyloglucan endotransglycosylase-related protein (XTR6); xyloglucan endotransglycosylase 6 (XTR6); FUNCTIONS IN: hydrolase activity, acting on glycosyl bonds, xyloglucan:xyloglucosyl transferase activity, hydrolase activity, hydrolyzing O-glycosyl compounds; INVOLVED IN: carbohydrate metabolic process, cellular glucan metabolic process; LOCATED IN: cell wall; EXPRESSED IN: 14 p…	1.09931	V12 stage
	10.7	cell wall.modification	zm00001d048344	Transcript	(q10s70|exla1_orysa : 127.0) Expansin-like A1 precursor (OsEXLA1) (OsEXPL1) (OsaEXPb2.1) - Oryza sativa (Rice) & (at4g38400 : 80.1) member of EXPANSIN-LIKE. Naming convention from the Expansin Working Group (Kende et al, 2004. Plant Mol Bio); expansin-like A2 (EXLA2); INVOLVED IN: response to cyclopentenone, plant-type cell wall organization, unidimensional cell growth, plant-type cell wall loose…	1.16431	V12 stage
	10.7	cell wall.modification	zm00001d024379	Transcript	(q76bw5|xth8_orysa : 352.0) Xyloglucan endotransglycosylase/hydrolase protein 8 precursor (EC 2.4.1.207) (End-xyloglucan transferase) (OsXTH8) (OsXRT5) - Oryza sativa (Rice) & (gnl|cdd|29536 : 259.0) no description available & (at5g57550 : 246.0) xyloglucan endotransglycosylase-related protein (XTR3); xyloglucan endotransglucosylase/hydrolase 25 (XTH25); FUNCTIONS IN: hydrolase activity, acting o…	0.99752	V12 stage
	10.7	cell wall.modification	zm00001d027520	Transcript	(q10s70|exla1_orysa : 355.0) Expansin-like A1 precursor (OsEXLA1) (OsEXPL1) (OsaEXPb2.1) - Oryza sativa (Rice) & (at3g45970 : 243.0) member of EXPANSIN-LIKE. Naming convention from the Expansin Working Group (Kende et al, 2004. Plant Mol Bio); expansin-like A1 (EXLA1); INVOLVED IN: unidimensional cell growth, plant-type cell wall loosening; LOCATED IN: cell wall, plant-type cell wall; EXPRESSED I…	0.672801	V12 stage
	10.8.1	cell wall.pectin*esterases.PME	zm00001d009899	Transcript	(at4g02330 : 555.0) ATPMEPCRB; FUNCTIONS IN: pectinesterase activity; INVOLVED IN: response to salt stress; LOCATED IN: endomembrane system, cell wall; EXPRESSED IN: 20 plant structures; EXPRESSED DURING: 13 growth stages; CONTAINS InterPro DOMAIN/s: Pectinesterase, active site (InterPro:IPR018040), Pectin lyase fold/virulence factor (InterPro:IPR011050), Pectinesterase, catalytic (InterPro:IPR00…	0.936744	V12 stage
	10.8.1	cell wall.pectin*esterases.PME	zm00001d050082	Transcript	(q43062|pme_prupe : 134.0) Pectinesterase PPE8B precursor (EC 3.1.1.11) (Pectin methylesterase) (PE) - Prunus persica (Peach) & (gnl|cdd|85238 : 134.0) no description available & (at3g43270 : 112.0) Plant invertase/pectin methylesterase inhibitor superfamily; FUNCTIONS IN: enzyme inhibitor activity, pectinesterase activity; INVOLVED IN: cell wall modification; LOCATED IN: plant-type cell wall; EX…	0.744682	V12 stage
	11.1.10	lipid metabolism.FA synthesis and FA elongation.beta ketoacyl CoA synthase	zm00001d048953	Transcript	(at1g04220 : 672.0) Encodes KCS2, a member of the 3-ketoacyl-CoA synthase family involved in the biosynthesis of VLCFA (very long chain fatty acids).; 3-ketoacyl-CoA synthase 2 (KCS2); FUNCTIONS IN: fatty acid elongase activity; INVOLVED IN: response to wounding, response to osmotic stress, suberin biosynthetic process; LOCATED IN: membrane; EXPRESSED IN: 17 plant structures; EXPRESSED DURING: 6 …	0.611389	V12 stage
	11.1.13	lipid metabolism.FA synthesis and FA elongation.acyl-CoA binding protein	zm00001d012892	Transcript	(at3g05420 : 394.0) Acyl-CoA binding protein with high affinity for oleoyl-CoA. Expressed in all plant organs. Involved in fatty acid transport.; acyl-CoA binding protein 4 (ACBP4); FUNCTIONS IN: acyl-CoA binding; INVOLVED IN: lipid transport; LOCATED IN: cytosol, nucleus; EXPRESSED IN: 27 plant structures; EXPRESSED DURING: 15 growth stages; CONTAINS InterPro DOMAIN/s: Galactose oxidase/kelch, b…	0.712511	V12 stage
	11.1.13	lipid metabolism.FA synthesis and FA elongation.acyl-CoA binding protein	zm00001d045539	Transcript	(o04066|acbp_ricco : 126.0) Acyl-CoA-binding protein (ACBP) - Ricinus communis (Castor bean) & (at1g31812 : 115.0) Acyl-CoA-binding protein. Bind acyl-CoA esters and protect acyl-CoAs from degradation by microsomal acyl-hydrolases.; acyl-CoA-binding protein 6 (ACBP6); FUNCTIONS IN: phosphatidylcholine binding, acyl-CoA binding; INVOLVED IN: response to freezing, response to cold, lipid transport;…	-0.82913	V12 stage
	11.1.15	lipid metabolism.FA synthesis and FA elongation.ACP desaturase	zm00001d004019	Transcript	(q40731|stad_orysa : 642.0) Acyl-[acyl-carrier-protein] desaturase, chloroplast precursor (EC 1.14.19.2) (Stearoyl-ACP desaturase) - Oryza sativa (Rice) & (gnl|cdd|67043 : 617.0) no description available & (at2g43710 : 553.0) Encodes a stearoyl-ACP desaturase, involved in fatty acid desaturation. The ssi2 mutants have increased 18:0 and reduced 18:1 fatty acids. Exogenous application of glycerol …	0.720064	V12 stage
	11.1.3	lipid metabolism.FA synthesis and FA elongation.ketoacyl ACP synthase	zm00001d022144	Transcript	(at1g74960 : 179.0) Encodes a plastidic beta-ketoacyl-ACP synthase II, involved in fatty acid elongation from 16:0-ACP to 18:0-ACP. Homozygous knock-out mutants are embryo lethal, indicating early embryo development is sensitive to elevated 16:0.; fatty acid biosynthesis 1 (FAB1); CONTAINS InterPro DOMAIN/s: Beta-ketoacyl synthase (InterPro:IPR000794), Thiolase-like (InterPro:IPR016039), Beta-ket…	-0.764336	V12 stage
	11.1.5	lipid metabolism.FA synthesis and FA elongation.beta hydroxyacyl ACP dehydratase	zm00001d010180	Transcript	(at2g22230 : 274.0) Thioesterase superfamily protein; FUNCTIONS IN: crotonoyl-[acyl-carrier-protein] hydratase activity, 3-hydroxyacyl-[acyl-carrier-protein] dehydratase activity; INVOLVED IN: defense response to fungus, incompatible interaction, fatty acid biosynthetic process; LOCATED IN: cell wall, chloroplast; EXPRESSED IN: 23 plant structures; EXPRESSED DURING: 13 growth stages; CONTAINS Int…	-0.960827	V12 stage
	11.1.6	lipid metabolism.FA synthesis and FA elongation.enoyl ACP reductase	zm00001d019926	Transcript	(at2g05990 : 458.0) Encodes enoyl-ACP reductase a component of the fatty acid synthase complex. A reduced function mutation in this gene, mod1, was found in a screen for premature cell death mutants. Mutant plants have reduced lipid level and pleiotropic morphological defects, including chlorotic and abnormally shaped leaves.; MOSAIC DEATH 1 (MOD1); FUNCTIONS IN: enoyl-[acyl-carrier-protein] redu…	-1.36004	V12 stage
	11.1.7	lipid metabolism.FA synthesis and FA elongation.ACP thioesterase	zm00001d021046	Transcript	(at3g25110 : 479.0) Encodes a FatA acyl-ACP thioesterase; fatA acyl-ACP thioesterase (FaTA); CONTAINS InterPro DOMAIN/s: Acyl-ACP thioesterase (InterPro:IPR002864); BEST Arabidopsis thaliana protein match is: Acyl-ACP thioesterase (TAIR:AT4G13050.1); Has 1414 Blast hits to 1414 proteins in 571 species: Archae - 0; Bacteria - 1089; Metazoa - 0; Fungi - 0; Plants - 317; Viruses - 0; Other Eukaryote…	0.722777	V12 stage
	11.1.9	lipid metabolism.FA synthesis and FA elongation.long chain fatty acid CoA ligase	zm00001d024723	Transcript	(at2g47240 : 881.0) Encodes an acyl-CoA synthetase that acts on long-chain and very-long-chain fatty acids, involved in cuticular wax and cutin biosynthesis; LONG-CHAIN ACYL-COA SYNTHASE 1 (LACS1); FUNCTIONS IN: long-chain fatty acid-CoA ligase activity, very long-chain fatty acid-CoA ligase activity; INVOLVED IN: fatty acid biosynthetic process, cutin biosynthetic process, wax biosynthetic proce…	0.683904	V12 stage
	11.10.1	lipid metabolism.glycolipid synthesis.MGDG synthase	zm00001d020537	Transcript	(at4g31780 : 707.0) Encodes an A-type monogalactosyldiacylglycerol (MGDG) synthase. It represents the isoform responsible for the bulk of MGDG synthesis in Arabidopsis.; monogalactosyl diacylglycerol synthase 1 (MGD1); FUNCTIONS IN: UDP-glycosyltransferase activity, 1,2-diacylglycerol 3-beta-galactosyltransferase activity, transferase activity, transferring glycosyl groups, UDP-galactosyltransfer…	-0.760267	V12 stage
	11.2.2	lipid metabolism.FA desaturation.a hydroxylase	zm00001d034319	Transcript	(at2g34770 : 342.0) encodes a fatty acid hydroxylase, required for the AtBI-1-mediated suppression of programmed cell death.; fatty acid hydroxylase 1 (FAH1); FUNCTIONS IN: fatty acid alpha-hydroxylase activity, catalytic activity; INVOLVED IN: very long-chain fatty acid metabolic process, negative regulation of programmed cell death; LOCATED IN: endoplasmic reticulum; EXPRESSED IN: 24 plant stru…	0.885648	V12 stage
	11.2.4	lipid metabolism.FA desaturation.omega 6 desaturase	zm00001d023768	Transcript	(p48631|fd6e2_soybn : 473.0) Omega-6 fatty acid desaturase, endoplasmic reticulum isozyme 2 (EC 1.14.19.-) - Glycine max (Soybean) & (at3g12120 : 469.0) Major enzyme responsible for the synthesis of 18:2 fatty acids in the endoplasmic reticulum. Contains His-rich motifs, which contribute to the interaction with the electron donor cytochrome b5. Mutations in this gene suppress the low temperature-…	0.876262	V12 stage
	11.2.4	lipid metabolism.FA desaturation.omega 6 desaturase	zm00001d023769	Transcript	(p48631|fd6e2_soybn : 464.0) Omega-6 fatty acid desaturase, endoplasmic reticulum isozyme 2 (EC 1.14.19.-) - Glycine max (Soybean) & (at3g12120 : 461.0) Major enzyme responsible for the synthesis of 18:2 fatty acids in the endoplasmic reticulum. Contains His-rich motifs, which contribute to the interaction with the electron donor cytochrome b5. Mutations in this gene suppress the low temperature-…	1.08449	V12 stage
	11.2.4	lipid metabolism.FA desaturation.omega 6 desaturase	zm00001d051636	Transcript	(p48631|fd6e2_soybn : 536.0) Omega-6 fatty acid desaturase, endoplasmic reticulum isozyme 2 (EC 1.14.19.-) - Glycine max (Soybean) & (at3g12120 : 521.0) Major enzyme responsible for the synthesis of 18:2 fatty acids in the endoplasmic reticulum. Contains His-rich motifs, which contribute to the interaction with the electron donor cytochrome b5. Mutations in this gene suppress the low temperature-…	0.637945	V12 stage
	11.3	lipid metabolism.Phospholipid synthesis	zm00001d038366	Transcript	(at3g11430 : 454.0) Encodes a protein with glycerol-3-phosphate acyltransferase activity, involved in the biosynthesis of suberin polyester.; glycerol-3-phosphate acyltransferase 5 (GPAT5); CONTAINS InterPro DOMAIN/s: Phospholipid/glycerol acyltransferase (InterPro:IPR002123); BEST Arabidopsis thaliana protein match is: glycerol-3-phosphate acyltransferase 7 (TAIR:AT5G06090.1); Has 397 Blast hits…	-1.13117	V12 stage
	11.3	lipid metabolism.Phospholipid synthesis	zm00001d038891	Transcript	(at3g18000 : 791.0) Arabidopsis thaliana N-methyltransferase-like protein mRNA. Reduce transmission through pollen.; XIPOTL 1 (XPL1); CONTAINS InterPro DOMAIN/s: Methyltransferase type 11 (InterPro:IPR013216); BEST Arabidopsis thaliana protein match is: S-adenosyl-L-methionine-dependent methyltransferases superfamily protein (TAIR:AT1G48600.2); Has 22524 Blast hits to 22132 proteins in 2666 speci…	1.2285	V12 stage
	11.3	lipid metabolism.Phospholipid synthesis	zm00001d008493	Transcript	(at1g15110 : 640.0) phosphatidyl serine synthase family protein; FUNCTIONS IN: CDP-diacylglycerol-serine O-phosphatidyltransferase activity; INVOLVED IN: phosphatidylserine biosynthetic process; LOCATED IN: cellular_component unknown; EXPRESSED IN: 17 plant structures; EXPRESSED DURING: 7 growth stages; CONTAINS InterPro DOMAIN/s: Phosphatidyl serine synthase (InterPro:IPR004277); Has 335 Blast h…	-0.931629	V12 stage
	11.3	lipid metabolism.Phospholipid synthesis	zm00001d009497	Transcript	(at1g15110 : 177.0) phosphatidyl serine synthase family protein; FUNCTIONS IN: CDP-diacylglycerol-serine O-phosphatidyltransferase activity; INVOLVED IN: phosphatidylserine biosynthetic process; LOCATED IN: cellular_component unknown; EXPRESSED IN: 17 plant structures; EXPRESSED DURING: 7 growth stages; CONTAINS InterPro DOMAIN/s: Phosphatidyl serine synthase (InterPro:IPR004277); Has 335 Blast h…	0.835584	V12 stage
	11.3.2	lipid metabolism.Phospholipid synthesis.choline kinase	zm00001d020612	Transcript	(at2g26830 : 467.0) embryo defective 1187 (emb1187); CONTAINS InterPro DOMAIN/s: Choline/ethanolamine kinase (InterPro:IPR002573), Protein kinase-like domain (InterPro:IPR011009); BEST Arabidopsis thaliana protein match is: Protein kinase superfamily protein (TAIR:AT4G09760.1); Has 1627 Blast hits to 1577 proteins in 424 species: Archae - 0; Bacteria - 424; Metazoa - 442; Fungi - 246; Plants - 16…	0.617515	V12 stage
	11.3.2	lipid metabolism.Phospholipid synthesis.choline kinase	zm00001d043652	Transcript	(at1g71697 : 358.0) Encodes choline kinase. mRNA levels are increased in response to wounding.; choline kinase 1 (CK1); FUNCTIONS IN: choline kinase activity; INVOLVED IN: response to salt stress, response to wounding; LOCATED IN: cellular_component unknown; EXPRESSED IN: 24 plant structures; EXPRESSED DURING: 15 growth stages; CONTAINS InterPro DOMAIN/s: Choline kinase, N-terminal (InterPro:IPR0…	0.73304	V12 stage
	11.3.5	lipid metabolism.Phospholipid synthesis.diacylglycerol kinase	zm00001d002163	Transcript	(at2g20900 : 651.0) diacylglycerol kinase 5 (DGK5); FUNCTIONS IN: diacylglycerol kinase activity; INVOLVED IN: activation of protein kinase C activity by G-protein coupled receptor protein signaling pathway; LOCATED IN: cellular_component unknown; EXPRESSED IN: 25 plant structures; EXPRESSED DURING: 15 growth stages; CONTAINS InterPro DOMAIN/s: Diacylglycerol kinase, catalytic domain (InterPro:IP…	0.644951	V12 stage
	11.3.6	lipid metabolism.Phospholipid synthesis.choline-phosphate cytidylyltransferase	zm00001d030131	Transcript	(at4g15130 : 395.0) phosphorylcholine cytidylyltransferase2 (CCT2); CONTAINS InterPro DOMAIN/s: Rossmann-like alpha/beta/alpha sandwich fold (InterPro:IPR014729), Cytidyltransferase-related (InterPro:IPR004821), Cytidylyltransferase (InterPro:IPR004820); BEST Arabidopsis thaliana protein match is: phosphorylcholine cytidylyltransferase (TAIR:AT2G32260.1); Has 2568 Blast hits to 2194 proteins in 6…	0.699563	V12 stage
	11.4	lipid metabolism.TAG synthesis	zm00001d044730	Transcript	(gnl|cdd|68610 : 230.0) no description available & (at1g70670 : 174.0) Caleosin-related family protein; CONTAINS InterPro DOMAIN/s: Caleosin related (InterPro:IPR007736); BEST Arabidopsis thaliana protein match is: Caleosin-related family protein (TAIR:AT1G70680.1); Has 341 Blast hits to 336 proteins in 61 species: Archae - 0; Bacteria - 0; Metazoa - 0; Fungi - 60; Plants - 278; Viruses - 0; Othe…	-0.820505	V12 stage
	11.8	lipid metabolism.'exotics'(steroids, squalene etc)	zm00001d042123	Transcript	(gnl|cdd|36797 : 295.0) no description available & (at3g45070 : 258.0) P-loop containing nucleoside triphosphate hydrolases superfamily protein; FUNCTIONS IN: sulfotransferase activity; INVOLVED IN: biological_process unknown; LOCATED IN: cellular_component unknown; CONTAINS InterPro DOMAIN/s: Sulfotransferase domain (InterPro:IPR000863); BEST Arabidopsis thaliana protein match is: P-loop contain…	0.841843	V12 stage
	11.8.1	lipid metabolism.'exotics' (steroids, squalene etc).sphingolipids	zm00001d005671	Transcript	(q6eun0|ascl1_orysa : 441.0) ASC1-like protein 1 (Alternaria stem canker resistance-like protein 1) - Oryza sativa (Rice) & (at1g13580 : 413.0) LAG1 longevity assurance homolog 3 (LAG13); CONTAINS InterPro DOMAIN/s: Longevity assurance, LAG1/LAC1 (InterPro:IPR016439), TRAM/LAG1/CLN8 homology domain (InterPro:IPR006634); BEST Arabidopsis thaliana protein match is: TRAM, LAG1 and CLN8 (TLC) lipid-s…	0.860526	V12 stage
	11.8.6	lipid metabolism.'exotics' (steroids, squalene etc).cycloartenol synthase	zm00001d008674	Transcript	(gnl|cdd|35718 : 361.0) no description available & (at2g07050 : 360.0) Involved in the biosynthesis of brassinosteroids. Catalyzes the reaction from epoxysqualene to cycloartenol.; cycloartenol synthase 1 (CAS1); FUNCTIONS IN: cycloartenol synthase activity; INVOLVED IN: pentacyclic triterpenoid biosynthetic process, thylakoid membrane organization, pollen development; LOCATED IN: vacuole; EXPRES…	0.988697	V12 stage
	11.8.6	lipid metabolism.'exotics' (steroids, squalene etc).cycloartenol synthase	zm00001d013798	Transcript	(gnl|cdd|35718 : 871.0) no description available & (at2g07050 : 817.0) Involved in the biosynthesis of brassinosteroids. Catalyzes the reaction from epoxysqualene to cycloartenol.; cycloartenol synthase 1 (CAS1); FUNCTIONS IN: cycloartenol synthase activity; INVOLVED IN: pentacyclic triterpenoid biosynthetic process, thylakoid membrane organization, pollen development; LOCATED IN: vacuole; EXPRES…	1.06323	V12 stage
	11.8.6	lipid metabolism.'exotics' (steroids, squalene etc).cycloartenol synthase	zm00001d008672	Transcript	(gnl|cdd|35718 : 152.0) no description available & (at2g07050 : 148.0) Involved in the biosynthesis of brassinosteroids. Catalyzes the reaction from epoxysqualene to cycloartenol.; cycloartenol synthase 1 (CAS1); FUNCTIONS IN: cycloartenol synthase activity; INVOLVED IN: pentacyclic triterpenoid biosynthetic process, thylakoid membrane organization, pollen development; LOCATED IN: vacuole; EXPRES…	0.994618	V12 stage
	11.8.8	lipid metabolism.'exotics' (steroids, squalene etc).squalene synthase	zm00001d034516	Transcript	(at4g34640 : 582.0) Encodes squalene synthase, which converts two molecules of farnesyl diphosphate (FPP) into squalene via an intermediate: presqualene diphosphate (PSPP). It is generally thought to be one of the key enzymes of sterol biosynthesis, since it catalyzes the first pathway-specific reaction of the sterol branch of the isoprenoid pathway.; squalene synthase 1 (SQS1); FUNCTIONS IN: far…	0.753432	V12 stage
	11.9.2	lipid metabolism.lipid degradation.lipases	zm00001d030220	Transcript	(gnl|cdd|36668 : 391.0) no description available & (at2g39420 : 384.0) alpha/beta-Hydrolases superfamily protein; BEST Arabidopsis thaliana protein match is: alpha/beta-Hydrolases superfamily protein (TAIR:AT2G39410.2); Has 4720 Blast hits to 4720 proteins in 1453 species: Archae - 32; Bacteria - 3497; Metazoa - 120; Fungi - 143; Plants - 476; Viruses - 35; Other Eukaryotes - 417 (source: NCBI BL…	1.32272	V12 stage
	11.9.2	lipid metabolism.lipid degradation.lipases	zm00001d042183	Transcript	(at5g18640 : 383.0) alpha/beta-Hydrolases superfamily protein; FUNCTIONS IN: triglyceride lipase activity; INVOLVED IN: lipid metabolic process; LOCATED IN: endomembrane system; EXPRESSED IN: 24 plant structures; EXPRESSED DURING: 14 growth stages; CONTAINS InterPro DOMAIN/s: Lipase, class 3 (InterPro:IPR002921); BEST Arabidopsis thaliana protein match is: alpha/beta-Hydrolases superfamily protei…	0.89883	V12 stage
	11.9.2	lipid metabolism.lipid degradation.lipases	zm00001d043680	Transcript	(at2g42690 : 360.0) alpha/beta-Hydrolases superfamily protein; FUNCTIONS IN: triglyceride lipase activity; INVOLVED IN: lipid metabolic process; LOCATED IN: chloroplast; EXPRESSED IN: 22 plant structures; EXPRESSED DURING: 13 growth stages; CONTAINS InterPro DOMAIN/s: Lipase, class 3 (InterPro:IPR002921); BEST Arabidopsis thaliana protein match is: alpha/beta-Hydrolases superfamily protein (TAIR:…	0.89879	V12 stage
	11.9.2.1	lipid metabolism.lipid degradation.lipases.triacylglycerol lipase	zm00001d011056	Transcript	(at4g18550 : 281.0) alpha/beta-Hydrolases superfamily protein; FUNCTIONS IN: triglyceride lipase activity; INVOLVED IN: lipid metabolic process; LOCATED IN: cellular_component unknown; EXPRESSED IN: 7 plant structures; EXPRESSED DURING: 4 anthesis, petal differentiation and expansion stage; CONTAINS InterPro DOMAIN/s: Lipase, class 3 (InterPro:IPR002921); BEST Arabidopsis thaliana protein match i…	1.00202	V12 stage
	11.9.2.1	lipid metabolism.lipid degradation.lipases.triacylglycerol lipase	zm00001d012898	Transcript	(at4g16070 : 277.0) Mono-/di-acylglycerol lipase, N-terminal;Lipase, class 3; FUNCTIONS IN: triglyceride lipase activity, carboxylesterase activity; INVOLVED IN: lipid catabolic process, lipid metabolic process; CONTAINS InterPro DOMAIN/s: Lipase, class 3 (InterPro:IPR002921), Mono-/di-acylglycerol lipase, N-terminal (InterPro:IPR005592); BEST Arabidopsis thaliana protein match is: Mono-/di-acylg…	0.764065	V12 stage
	11.9.2.1	lipid metabolism.lipid degradation.lipases.triacylglycerol lipase	zm00001d044202	Transcript	(at3g61680 : 414.0) alpha/beta-Hydrolases superfamily protein; FUNCTIONS IN: triglyceride lipase activity; INVOLVED IN: lipid metabolic process; LOCATED IN: chloroplast; CONTAINS InterPro DOMAIN/s: Lipase, class 3 (InterPro:IPR002921); BEST Arabidopsis thaliana protein match is: alpha/beta-Hydrolases superfamily protein (TAIR:AT1G02660.1); Has 210 Blast hits to 205 proteins in 59 species: Archae …	1.06495	V12 stage
	11.9.2.1	lipid metabolism.lipid degradation.lipases.triacylglycerol lipase	zm00001d039542	Transcript	(at1g06800 : 467.0) Encodes a lipase that hydrolyzes phosphatidylcholine, glycolipids as well as triacylglycerols.; alpha/beta-Hydrolases superfamily protein; FUNCTIONS IN: galactolipase activity, triglyceride lipase activity, phospholipase A1 activity; INVOLVED IN: lipid metabolic process; LOCATED IN: chloroplast; EXPRESSED IN: 8 plant structures; EXPRESSED DURING: 4 anthesis, C globular stage, …	-0.985017	V12 stage
	11.9.2.1	lipid metabolism.lipid degradation.lipases.triacylglycerol lipase	zm00001d008340	Transcript	(at1g02660 : 440.0) alpha/beta-Hydrolases superfamily protein; FUNCTIONS IN: triglyceride lipase activity; INVOLVED IN: lipid metabolic process; LOCATED IN: cellular_component unknown; EXPRESSED IN: 24 plant structures; EXPRESSED DURING: 15 growth stages; CONTAINS InterPro DOMAIN/s: Lipase, class 3 (InterPro:IPR002921); BEST Arabidopsis thaliana protein match is: alpha/beta-Hydrolases superfamily…	-0.629773	V12 stage
	11.9.2.2	lipid metabolism.lipid degradation.lipases.acylglycerol lipase	zm00001d030220	Transcript	(gnl|cdd|36668 : 391.0) no description available & (at2g39420 : 384.0) alpha/beta-Hydrolases superfamily protein; BEST Arabidopsis thaliana protein match is: alpha/beta-Hydrolases superfamily protein (TAIR:AT2G39410.2); Has 4720 Blast hits to 4720 proteins in 1453 species: Archae - 32; Bacteria - 3497; Metazoa - 120; Fungi - 143; Plants - 476; Viruses - 35; Other Eukaryotes - 417 (source: NCBI BL…	1.32272	V12 stage
	11.9.3	lipid metabolism.lipid degradation.lysophospholipases	zm00001d048258	Transcript	(at3g14205 : 774.0) Phosphoinositide phosphatase family protein; FUNCTIONS IN: phosphatidylinositol-4,5-bisphosphate 5-phosphatase activity; INVOLVED IN: biological_process unknown; LOCATED IN: cellular_component unknown; EXPRESSED IN: 24 plant structures; EXPRESSED DURING: 15 growth stages; CONTAINS InterPro DOMAIN/s: Synaptojanin, N-terminal (InterPro:IPR002013); BEST Arabidopsis thaliana prote…	0.848539	V12 stage
	11.9.3	lipid metabolism.lipid degradation.lysophospholipases	zm00001d042057	Transcript	(at2g26870 : 667.0) non-specific phospholipase C2 (NPC2); FUNCTIONS IN: hydrolase activity, acting on ester bonds; INVOLVED IN: triglyceride biosynthetic process, phospholipid biosynthetic process; LOCATED IN: endomembrane system; EXPRESSED IN: 17 plant structures; EXPRESSED DURING: 12 growth stages; CONTAINS InterPro DOMAIN/s: Phosphoesterase (InterPro:IPR007312); BEST Arabidopsis thaliana prote…	0.844698	V12 stage
	11.9.3.1	lipid metabolism.lipid degradation.lysophospholipases.phospholipase D	zm00001d006257	Transcript	(at4g35790 : 679.0) Encodes a protein with phospholipase D activity. Involved in phospolipase metabolism. Mutants are affected in hydrogen peroxide mediated cell death.; ARABIDOPSIS THALIANA PHOSPHOLIPASE D DELTA (ATPLDDELTA); FUNCTIONS IN: phospholipase D activity; INVOLVED IN: response to water deprivation, response to cold, hyperosmotic salinity response, phosphatidic acid metabolic process, p…	0.878389	V12 stage
	11.9.3.1	lipid metabolism.lipid degradation.lysophospholipases.phospholipase D	zm00001d037643	Transcript	(q43007|plda1_orysa : 1382.0) Phospholipase D alpha 1 precursor (EC 3.1.4.4) (PLD alpha 1) (Choline phosphatase 1) (Phosphatidylcholine-hydrolyzing phospholipase D 1) - Oryza sativa (Rice) & (at3g15730 : 1278.0) Encodes phospholipase D alpha 1 (PLD alpha 1). Positive regulator of abscisic acid (ABA) mediated stomatal movements. PLD alpha 1 plays an important role in seed deterioration and aging i…	0.965183	V12 stage
	11.9.3.2	lipid metabolism.lipid degradation.lysophospholipases.carboxylesterase	zm00001d050493	Transcript	(at1g47480 : 266.0) alpha/beta-Hydrolases superfamily protein; FUNCTIONS IN: hydrolase activity; INVOLVED IN: metabolic process; LOCATED IN: cellular_component unknown; EXPRESSED IN: stem, hypocotyl, root, flower; EXPRESSED DURING: petal differentiation and expansion stage; CONTAINS InterPro DOMAIN/s: Lipase, GDXG, active site (InterPro:IPR002168), Alpha/beta hydrolase fold-3 (InterPro:IPR013094)…	0.648394	V12 stage
	11.9.3.2	lipid metabolism.lipid degradation.lysophospholipases.carboxylesterase	zm00001d031804	Transcript	(gnl|cdd|36728 : 235.0) no description available & (at3g48700 : 212.0) carboxyesterase 13 (CXE13); FUNCTIONS IN: hydrolase activity; INVOLVED IN: metabolic process; LOCATED IN: cellular_component unknown; EXPRESSED IN: 6 plant structures; EXPRESSED DURING: F mature embryo stage, petal differentiation and expansion stage, E expanded cotyledon stage, D bilateral stage; CONTAINS InterPro DOMAIN/s: L…	1.26284	V12 stage
	11.9.3.2	lipid metabolism.lipid degradation.lysophospholipases.carboxylesterase	zm00001d020736	Transcript	(at1g47480 : 251.0) alpha/beta-Hydrolases superfamily protein; FUNCTIONS IN: hydrolase activity; INVOLVED IN: metabolic process; LOCATED IN: cellular_component unknown; EXPRESSED IN: stem, hypocotyl, root, flower; EXPRESSED DURING: petal differentiation and expansion stage; CONTAINS InterPro DOMAIN/s: Lipase, GDXG, active site (InterPro:IPR002168), Alpha/beta hydrolase fold-3 (InterPro:IPR013094)…	0.744742	V12 stage
	11.9.3.2	lipid metabolism.lipid degradation.lysophospholipases.carboxylesterase	zm00001d025549	Transcript	(gnl|cdd|36728 : 259.0) no description available & (at3g48700 : 228.0) carboxyesterase 13 (CXE13); FUNCTIONS IN: hydrolase activity; INVOLVED IN: metabolic process; LOCATED IN: cellular_component unknown; EXPRESSED IN: 6 plant structures; EXPRESSED DURING: F mature embryo stage, petal differentiation and expansion stage, E expanded cotyledon stage, D bilateral stage; CONTAINS InterPro DOMAIN/s: L…	1.08259	V12 stage
	11.9.3.3	lipid metabolism.lipid degradation.lysophospholipases.glycerophosphodiester phosphodiesterase	zm00001d008458	Transcript	(at1g66920 : 325.0) Protein kinase superfamily protein; FUNCTIONS IN: protein serine/threonine kinase activity, protein kinase activity, kinase activity, ATP binding; INVOLVED IN: protein amino acid phosphorylation; LOCATED IN: endomembrane system; CONTAINS InterPro DOMAIN/s: Protein kinase, ATP binding site (InterPro:IPR017441), Serine/threonine-protein kinase domain (InterPro:IPR002290), Serine…	-1.02871	V12 stage
	11.9.3.3	lipid metabolism.lipid degradation.lysophospholipases.glycerophosphodiester phosphodiesterase	zm00001d008462	Transcript	(at5g38280 : 321.0) putative receptor serine/threonine kinase PR5K (PR5K) mRNA, PR5-like receptor kinase; PR5-like receptor kinase (PR5K); FUNCTIONS IN: transmembrane receptor protein serine/threonine kinase activity, kinase activity; INVOLVED IN: response to fungus; LOCATED IN: endomembrane system; EXPRESSED IN: 6 plant structures; EXPRESSED DURING: petal differentiation and expansion stage; CON…	-0.750836	V12 stage
	11.9.3.4	lipid metabolism.lipid degradation.lysophospholipases.phospholipase A2	zm00001d028505	Transcript	(at2g06925 : 147.0) Encodes a secretory phospholipase A2 enzyme, which specifically hydrolyzes the sn-2 position of phospholipids. The enzyme has a preference towards linoleoyl acyl chain over palmitoyl acyl chain. It also has a slight preference for phosphatidylcholine over phosphatidylethanolamine.; PLA2-ALPHA; FUNCTIONS IN: phospholipase A2 activity; INVOLVED IN: phospholipid metabolic process…	0.752374	V12 stage
	11.9.4.2	lipid metabolism.lipid degradation.beta-oxidation.acyl CoA DH	zm00001d048890	Transcript	(at5g65110 : 739.0) Encodes an acyl-CoA oxidase presumably involved in long chain fatty acid biosynthesis.; acyl-CoA oxidase 2 (ACX2); CONTAINS InterPro DOMAIN/s: Acyl-CoA oxidase/dehydrogenase, type1/2, C-terminal (InterPro:IPR013764), Acyl-CoA oxidase/dehydrogenase, type 1 (InterPro:IPR006090), Acyl-CoA dehydrogenase/oxidase (InterPro:IPR009100), Acyl-CoA oxidase (InterPro:IPR012258), Acyl-CoA …	1.28667	V12 stage
	11.9.4.2	lipid metabolism.lipid degradation.beta-oxidation.acyl CoA DH	zm00001d003744	Transcript	(at5g65110 : 612.0) Encodes an acyl-CoA oxidase presumably involved in long chain fatty acid biosynthesis.; acyl-CoA oxidase 2 (ACX2); CONTAINS InterPro DOMAIN/s: Acyl-CoA oxidase/dehydrogenase, type1/2, C-terminal (InterPro:IPR013764), Acyl-CoA oxidase/dehydrogenase, type 1 (InterPro:IPR006090), Acyl-CoA dehydrogenase/oxidase (InterPro:IPR009100), Acyl-CoA oxidase (InterPro:IPR012258), Acyl-CoA …	1.12634	V12 stage
	11.9.4.2	lipid metabolism.lipid degradation.beta-oxidation.acyl CoA DH	zm00001d052931	Transcript	(at5g65110 : 619.0) Encodes an acyl-CoA oxidase presumably involved in long chain fatty acid biosynthesis.; acyl-CoA oxidase 2 (ACX2); CONTAINS InterPro DOMAIN/s: Acyl-CoA oxidase/dehydrogenase, type1/2, C-terminal (InterPro:IPR013764), Acyl-CoA oxidase/dehydrogenase, type 1 (InterPro:IPR006090), Acyl-CoA dehydrogenase/oxidase (InterPro:IPR009100), Acyl-CoA oxidase (InterPro:IPR012258), Acyl-CoA …	1.22725	V12 stage
	11.9.4.5	lipid metabolism.lipid degradation.beta-oxidation.acyl-CoA thioesterase	zm00001d050493	Transcript	(at1g47480 : 266.0) alpha/beta-Hydrolases superfamily protein; FUNCTIONS IN: hydrolase activity; INVOLVED IN: metabolic process; LOCATED IN: cellular_component unknown; EXPRESSED IN: stem, hypocotyl, root, flower; EXPRESSED DURING: petal differentiation and expansion stage; CONTAINS InterPro DOMAIN/s: Lipase, GDXG, active site (InterPro:IPR002168), Alpha/beta hydrolase fold-3 (InterPro:IPR013094)…	0.648394	V12 stage
	11.9.4.5	lipid metabolism.lipid degradation.beta-oxidation.acyl-CoA thioesterase	zm00001d031804	Transcript	(gnl|cdd|36728 : 235.0) no description available & (at3g48700 : 212.0) carboxyesterase 13 (CXE13); FUNCTIONS IN: hydrolase activity; INVOLVED IN: metabolic process; LOCATED IN: cellular_component unknown; EXPRESSED IN: 6 plant structures; EXPRESSED DURING: F mature embryo stage, petal differentiation and expansion stage, E expanded cotyledon stage, D bilateral stage; CONTAINS InterPro DOMAIN/s: L…	1.26284	V12 stage
	11.9.4.5	lipid metabolism.lipid degradation.beta-oxidation.acyl-CoA thioesterase	zm00001d020736	Transcript	(at1g47480 : 251.0) alpha/beta-Hydrolases superfamily protein; FUNCTIONS IN: hydrolase activity; INVOLVED IN: metabolic process; LOCATED IN: cellular_component unknown; EXPRESSED IN: stem, hypocotyl, root, flower; EXPRESSED DURING: petal differentiation and expansion stage; CONTAINS InterPro DOMAIN/s: Lipase, GDXG, active site (InterPro:IPR002168), Alpha/beta hydrolase fold-3 (InterPro:IPR013094)…	0.744742	V12 stage
	11.9.4.5	lipid metabolism.lipid degradation.beta-oxidation.acyl-CoA thioesterase	zm00001d025549	Transcript	(gnl|cdd|36728 : 259.0) no description available & (at3g48700 : 228.0) carboxyesterase 13 (CXE13); FUNCTIONS IN: hydrolase activity; INVOLVED IN: metabolic process; LOCATED IN: cellular_component unknown; EXPRESSED IN: 6 plant structures; EXPRESSED DURING: F mature embryo stage, petal differentiation and expansion stage, E expanded cotyledon stage, D bilateral stage; CONTAINS InterPro DOMAIN/s: L…	1.08259	V12 stage
	12.1.1	N-metabolism.nitrate metabolism.NR	zm00001d018206	Transcript	(p27968|nia7_horvu : 896.0) Nitrate reductase [NAD(P)H] (EC 1.7.1.2) - Hordeum vulgare (Barley) & (at1g77760 : 766.0) Encodes the cytosolic minor isoform of nitrate reductase (NR). Involved in the first step of nitrate assimilation, it contributes about 15% of the nitrate reductase activity in shoots. Similar to molybdopterin oxidoreductases at the N-terminus, and to FAD/NAD-binding cytochrome re…	-1.08331	V12 stage
	12.1.2	N-metabolism.nitrate metabolism.nitrite reductase	zm00001d018161	Transcript	(p17847|nir_maize : 1050.0) Ferredoxin--nitrite reductase, chloroplast precursor (EC 1.7.7.1) (Fragment) - Zea mays (Maize) & (at2g15620 : 872.0) Involved in the second step of nitrate assimilation. Its expression is induced by nitrate.; nitrite reductase 1 (NIR1); FUNCTIONS IN: ferredoxin-nitrate reductase activity, nitrite reductase (NO-forming) activity; INVOLVED IN: response to salt stress, r…	-1.4836	V12 stage
	12.2.1.2	N-metabolism.ammonia metabolism.glutamate synthase.NADH dependent	zm00001d011610	Transcript	(at5g53460 : 3315.0) NADH-dependent glutamate synthase; NADH-dependent glutamate synthase 1 (GLT1); CONTAINS InterPro DOMAIN/s: FAD-dependent pyridine nucleotide-disulphide oxidoreductase (InterPro:IPR013027), Glutamine amidotransferase, class-II (InterPro:IPR000583), Aldolase-type TIM barrel (InterPro:IPR013785), Glutamate synthase, alpha subunit, C-terminal (InterPro:IPR002489), Glutamate synth…	-0.989793	V12 stage
	12.2.2	N-metabolism.ammonia metabolism.glutamine synthetase	zm00001d033747	Transcript	(p38560|glna2_maize : 682.0) Glutamine synthetase root isozyme 2 (EC 6.3.1.2) (Glutamate--ammonia ligase) - Zea mays (Maize) & (at5g37600 : 593.0) encodes a cytosolic glutamine synthetase, the enzyme has high affinity with substrate ammonium; glutamine synthase clone R1 (GSR 1); FUNCTIONS IN: glutamate-ammonia ligase activity, copper ion binding; INVOLVED IN: nitrate assimilation, response to fru…	0.791892	V12 stage
	13.1.1.1.1	amino acid metabolism.synthesis.central amino acid metabolism.GABA.Glutamate decarboxylase	zm00001d031749	Transcript	(q07346|dce_pethy : 796.0) Glutamate decarboxylase (EC 4.1.1.15) (GAD) - Petunia hybrida (Petunia) & (at5g17330 : 790.0) Encodes one of two isoforms of glutamate decarboxylase.; glutamate decarboxylase (GAD); FUNCTIONS IN: calmodulin binding, glutamate decarboxylase activity; INVOLVED IN: response to cadmium ion; EXPRESSED IN: 13 plant structures; EXPRESSED DURING: 6 growth stages; CONTAINS Inter…	1.0088	V12 stage
	13.1.1.1.2	amino acid metabolism.synthesis.central amino acid metabolism.GABA.GABA transaminase	zm00001d049380	Transcript	(at3g22200 : 609.0) Genetically redundant with POP3;mediates pollen tube guidance. Double mutants are self sterile; gamma-aminobutyrate transaminase subunit precursor; nuclear gene for mitochondrial product. Encodes gamma-aminobutyrate transaminase that uses pyruvate instead of alpha-ketoglutarate as cosubstrate. Mutations in POP2/HER1 render roots resistant to the inhibitory growth effects of th…	-0.814814	V12 stage
	13.1.1.3.11	amino acid metabolism.synthesis.central amino acid metabolism.alanine.alanine-glyoxylate aminotransferase	zm00001d029083	Transcript	(at3g08860 : 644.0) Encodes a protein that is predicted to have beta-alanine aminotransferase activity.; PYRIMIDINE 4 (PYD4); FUNCTIONS IN: pyridoxal phosphate binding, transaminase activity, catalytic activity, alanine-glyoxylate transaminase activity; INVOLVED IN: cellular response to nitrogen levels; LOCATED IN: mitochondrion; EXPRESSED IN: 14 plant structures; EXPRESSED DURING: LP.06 six leav…	-0.732299	V12 stage
	13.1.2.2.1	amino acid metabolism.synthesis.glutamate family.proline.delta 1-pyrroline-5-carboxylate synthetase	zm00001d012391	Transcript	(o04226|p5cs_orysa : 934.0) Delta 1-pyrroline-5-carboxylate synthetase (P5CS) [Includes: Glutamate 5-kinase (EC 2.7.2.11) (Gamma-glutamyl kinase) (GK); Gamma-glutamyl phosphate reductase (GPR) (EC 1.2.1.41) (Glutamate-5-semialdehyde dehydrogenase) (Glutamyl-gamma- & (at3g55610 : 841.0) encodes delta 1-pyrroline-5-carboxylate synthetase B. Gene expression is induced by dehydration, high salt and A…	0.82647	V12 stage
	13.1.2.3.22	amino acid metabolism.synthesis.glutamate family.arginine.arginosuccinate synthase	zm00001d024048	Transcript	(at4g24830 : 648.0) arginosuccinate synthase family; FUNCTIONS IN: argininosuccinate synthase activity, ATP binding; INVOLVED IN: arginine biosynthetic process; LOCATED IN: chloroplast; EXPRESSED IN: 24 plant structures; EXPRESSED DURING: 15 growth stages; CONTAINS InterPro DOMAIN/s: Rossmann-like alpha/beta/alpha sandwich fold (InterPro:IPR014729), Argininosuccinate synthase, conserved site (Int…	-0.800146	V12 stage
	13.1.2.3.31	amino acid metabolism.synthesis.glutamate family.arginine.aspartate racemase	zm00001d009404	Transcript	(at1g15410 : 209.0) aspartate-glutamate racemase family; FUNCTIONS IN: racemase and epimerase activity, acting on amino acids and derivatives; INVOLVED IN: metabolic process, cellular amino acid metabolic process; LOCATED IN: chloroplast; EXPRESSED IN: 22 plant structures; EXPRESSED DURING: 13 growth stages; CONTAINS InterPro DOMAIN/s: Asp/Glu/hydantoin racemase (InterPro:IPR015942), Aspartate ra…	1.14195	V12 stage
	13.1.3.2.1	amino acid metabolism.synthesis.aspartate family.threonine.threonine synthase	zm00001d038904	Transcript	(q9mt28|thrc_soltu : 751.0) Threonine synthase, chloroplast precursor (EC 4.2.3.1) (TS) - Solanum tuberosum (Potato) & (at4g29840 : 745.0) threonine synthase; METHIONINE OVER-ACCUMULATOR 2 (MTO2); FUNCTIONS IN: threonine synthase activity; INVOLVED IN: threonine biosynthetic process, metabolic process, cellular amino acid metabolic process; LOCATED IN: chloroplast; EXPRESSED IN: 24 plant structur…	-0.827792	V12 stage
	13.1.3.4.1	amino acid metabolism.synthesis.aspartate family.methionine.cystathionine gamma-synthase	zm00001d047166	Transcript	(at3g01120 : 602.0) encodes a cystathionine gamma-synthase, which performs the first committed step in methionine biosynthesis. A conserved motif of 13 amino acids in the first exon is required for posttranscriptional autoregulation. This enzyme shares the same substrate as threonine synthase (TS) and its absence transcriptionally affects 8 genes in the genome.; METHIONINE OVERACCUMULATION 1 (MTO…	-0.621625	V12 stage
	13.1.3.4.12	amino acid metabolism.synthesis.aspartate family.methionine.homocysteine S-methyltransferase	zm00001d041455	Transcript	(q9fum8|hmt3_maize : 677.0) Homocysteine S-methyltransferase 3 (EC 2.1.1.10) (S-methylmethionine:homocysteine methyltransferase 3) (SMM:Hcy S-methyltransferase 3) (ZmHMT-3) - Zea mays (Maize) & (at3g63250 : 430.0) Encodes a homocysteine methyltransferase (HMT). Among the three HMT coding genes in the genome, HMT2 is responsible for a significant proportion of HMT activity in the flower stalks and…	-0.964842	V12 stage
	13.1.3.5.2	amino acid metabolism.synthesis.aspartate family.lysine.dihydrodipicolinate reductase	zm00001d049956	Transcript	(at2g44040 : 103.0) Dihydrodipicolinate reductase, bacterial/plant; FUNCTIONS IN: dihydrodipicolinate reductase activity; INVOLVED IN: oxidation reduction, lysine biosynthetic process via diaminopimelate, metabolic process, diaminopimelate biosynthetic process; LOCATED IN: chloroplast; EXPRESSED IN: cotyledon; CONTAINS InterPro DOMAIN/s: Dihydrodipicolinate reductase, C-terminal (InterPro:IPR0226…	-0.785979	V12 stage
	13.1.3.5.5	amino acid metabolism.synthesis.aspartate family.lysine.diaminopimelate decarboxylase	zm00001d000153	Transcript	(at5g11880 : 439.0) Pyridoxal-dependent decarboxylase family protein; FUNCTIONS IN: diaminopimelate decarboxylase activity; INVOLVED IN: lysine biosynthetic process via diaminopimelate; LOCATED IN: chloroplast; EXPRESSED IN: guard cell, cultured cell; CONTAINS InterPro DOMAIN/s: Alanine racemase/group IV decarboxylase, C-terminal (InterPro:IPR009006), Ornithine/DAP/Arg decarboxylase (InterPro:IPR…	-0.722827	V12 stage
	13.1.4.1.1	amino acid metabolism.synthesis.branched chain group.common.acetolactate synthase	zm00001d017168	Transcript	(at2g31810 : 321.0) ACT domain-containing small subunit of acetolactate synthase protein; FUNCTIONS IN: acetolactate synthase activity, amino acid binding; INVOLVED IN: branched chain family amino acid biosynthetic process; LOCATED IN: chloroplast; EXPRESSED IN: 24 plant structures; EXPRESSED DURING: 13 growth stages; CONTAINS InterPro DOMAIN/s: Acetolactate synthase, small subunit (InterPro:IPR0…	-0.933905	V12 stage
	13.1.4.1.4	amino acid metabolism.synthesis.branched chain group.common.branched-chain amino acid aminotransferase	zm00001d028303	Transcript	(at3g49680 : 443.0) Encodes a chloroplast branched-chain amino acid aminotransferase. Complements the yeast leu/iso-leu/val auxotrophy mutant.; branched-chain aminotransferase 3 (BCAT3); FUNCTIONS IN: branched-chain-amino-acid transaminase activity, catalytic activity; INVOLVED IN: branched chain family amino acid metabolic process, metabolic process; LOCATED IN: chloroplast; EXPRESSED IN: 23 pla…	-1.39936	V12 stage
	13.1.4.4.3	amino acid metabolism.synthesis.branched chain group.leucine specific.3-isopropylmalate dehydrogenase	zm00001d002880	Transcript	(at1g80560 : 590.0) The AtIMD2 is one out of 3 genes encoding the enzyme 3-isopropylmalate dehydrogenase involved in leucine biosynthesis in Arabidopsis. Its subcellular location has been targeted to plastids.; isopropylmalate dehydrogenase 2 (IMD2); FUNCTIONS IN: 3-isopropylmalate dehydrogenase activity; INVOLVED IN: leucine biosynthetic process, metabolic process; LOCATED IN: chloroplast, chlor…	-0.609198	V12 stage
	13.1.5.1.1	amino acid metabolism.synthesis.serine-glycine-cysteine group.serine.phosphoglycerate dehydrogenase	zm00001d002051	Transcript	(at4g34200 : 736.0) embryo sac development arrest 9 (EDA9); FUNCTIONS IN: ATP binding; INVOLVED IN: megagametogenesis; LOCATED IN: mitochondrion, chloroplast, membrane; EXPRESSED IN: 26 plant structures; EXPRESSED DURING: 14 growth stages; CONTAINS InterPro DOMAIN/s: D-3-phosphoglycerate dehydrogenase (InterPro:IPR006236), D-isomer specific 2-hydroxyacid dehydrogenase, catalytic domain (InterPro:…	-0.803671	V12 stage
	13.1.5.3.1	amino acid metabolism.synthesis.serine-glycine-cysteine group.cysteine.OASTL	zm00001d045341	Transcript	(gnl|cdd|36466 : 152.0) no description available & (o81155|cyskp_soltu : 147.0) Cysteine synthase, chloroplast precursor (EC 2.5.1.47) (O-acetylserine sulfhydrylase) (O-acetylserine (Thiol)-lyase) (CSase B) (CS-B) (OAS-TL B) - Solanum tuberosum (Potato) & (gnl|cdd|30381 : 146.0) no description available & (at2g43750 : 144.0) Arabidopsis thaliana O-acetylserine (thiol) lyase (OAS-TL) isoform oasB,…	0.742877	V12 stage
	13.1.5.3.1	amino acid metabolism.synthesis.serine-glycine-cysteine group.cysteine.OASTL	zm00001d045347	Transcript	(gnl|cdd|36466 : 198.0) no description available & (p31300|cyskp_capan : 175.0) Cysteine synthase, chloroplast precursor (EC 2.5.1.47) (O-acetylserine sulfhydrylase) (O-acetylserine (Thiol)-lyase) (CSase B) (CS-B) (OAS-TL B) - Capsicum annuum (Bell pepper) & (at3g59760 : 172.0) Arabidopsis thaliana O-acetylserine (thiol) lyase (OAS-TL) isoform oasC; O-acetylserine (thiol) lyase isoform C (OASC); …	0.797826	V12 stage
	13.1.6.1.1	amino acid metabolism.synthesis.aromatic aa.chorismate.3-deoxy-D-arabino-heptulosonate 7-phosphate synthase	zm00001d022181	Transcript	(q75w16|arog_orysa : 390.0) Phospho-2-dehydro-3-deoxyheptonate aldolase 2, chloroplast precursor (EC 2.5.1.54) (Phospho-2-keto-3-deoxyheptonate aldolase 2) (DAHP synthetase 2) (3-deoxy-D-arabino-heptulosonate 7-phosphate synthase 2) - Oryza sativa (Rice) & (at4g33510 : 336.0) Enzyme catalyzing the first committed step in aromatic amino acid biosynthesis; 3-deoxy-d-arabino-heptulosonate 7-phosphat…	0.784777	V12 stage
	13.1.6.1.1	amino acid metabolism.synthesis.aromatic aa.chorismate.3-deoxy-D-arabino-heptulosonate 7-phosphate synthase	zm00001d006900	Transcript	(q75w16|arog_orysa : 371.0) Phospho-2-dehydro-3-deoxyheptonate aldolase 2, chloroplast precursor (EC 2.5.1.54) (Phospho-2-keto-3-deoxyheptonate aldolase 2) (DAHP synthetase 2) (3-deoxy-D-arabino-heptulosonate 7-phosphate synthase 2) - Oryza sativa (Rice) & (at4g33510 : 320.0) Enzyme catalyzing the first committed step in aromatic amino acid biosynthesis; 3-deoxy-d-arabino-heptulosonate 7-phosphat…	0.867992	V12 stage
	13.1.6.1.5	amino acid metabolism.synthesis.aromatic aa.chorismate.shikimate kinase	zm00001d052247	Transcript	(at2g21940 : 263.0) shikimate kinase 1 (SK1); FUNCTIONS IN: shikimate kinase activity, ATP binding; EXPRESSED IN: 19 plant structures; EXPRESSED DURING: 10 growth stages; CONTAINS InterPro DOMAIN/s: Shikimate kinase (InterPro:IPR000623); BEST Arabidopsis thaliana protein match is: shikimate kinase 2 (TAIR:AT4G39540.2); Has 7831 Blast hits to 7831 proteins in 2412 species: Archae - 26; Bacteria - …	0.962179	V12 stage
	13.1.6.3.1	amino acid metabolism.synthesis.aromatic aa.phenylalanine.arogenate dehydratase / prephenate dehydratase	zm00001d025333	Transcript	(at1g08250 : 541.0) Encodes a plastid-localized arogenate dehydratase involved in phenylalanine biosynthesis. Although this enzyme has sequence similarity to prephenate dehydratases, it is 98 times more active with arogenate than prephenate in enzymatic assays.; arogenate dehydratase 6 (ADT6); FUNCTIONS IN: arogenate dehydratase activity, prephenate dehydratase activity; INVOLVED IN: L-phenylalan…	0.805469	V12 stage
	13.1.6.4.1	amino acid metabolism.synthesis.aromatic aa.tyrosine.arogenate dehydrogenase \& prephenate dehydrogenase	zm00001d014737	Transcript	(gnl|cdd|37591 : 338.0) no description available & (at1g15710 : 318.0) prephenate dehydrogenase family protein; FUNCTIONS IN: prephenate dehydrogenase (NADP+) activity; INVOLVED IN: tyrosine biosynthetic process; LOCATED IN: chloroplast; EXPRESSED IN: 24 plant structures; EXPRESSED DURING: 13 growth stages; CONTAINS InterPro DOMAIN/s: Prephenate dehydrogenase (InterPro:IPR003099), Arogenate/preph…	0.653722	V12 stage
	13.1.6.4.2	amino acid metabolism.synthesis.aromatic aa.tyrosine.prephenate dehydrogenase	zm00001d014737	Transcript	(gnl|cdd|37591 : 338.0) no description available & (at1g15710 : 318.0) prephenate dehydrogenase family protein; FUNCTIONS IN: prephenate dehydrogenase (NADP+) activity; INVOLVED IN: tyrosine biosynthetic process; LOCATED IN: chloroplast; EXPRESSED IN: 24 plant structures; EXPRESSED DURING: 13 growth stages; CONTAINS InterPro DOMAIN/s: Prephenate dehydrogenase (InterPro:IPR003099), Arogenate/preph…	0.653722	V12 stage
	13.1.6.5	amino acid metabolism.synthesis.aromatic aa.tryptophan	zm00001d051389	Transcript	(at3g57880 : 827.0) Calcium-dependent lipid-binding (CaLB domain) plant phosphoribosyltransferase family protein; FUNCTIONS IN: molecular_function unknown; INVOLVED IN: tryptophan biosynthetic process; LOCATED IN: endoplasmic reticulum, cell wall; EXPRESSED IN: 24 plant structures; EXPRESSED DURING: 13 growth stages; CONTAINS InterPro DOMAIN/s: C2 membrane targeting protein (InterPro:IPR018029), …	-0.993195	V12 stage
	13.2.2.2	amino acid metabolism.degradation.glutamate family.proline	zm00001d038841	Transcript	(at5g62530 : 602.0) Encodes mitochondrial Delta-pyrroline-5- carboxylate dehydrogenase. Involved in the catabolism of proline to glutamate. Involved in protection from proline toxicity. Induced at pathogen infection sites. P5CDH and SRO5 (an overlapping gene in the sense orientation) generate 24-nt and 21-nt siRNAs, which together are components of a regulatory loop controlling reactive oxygen sp…	0.841216	V12 stage
	13.2.2.3	amino acid metabolism.degradation.glutamate family.arginine	zm00001d042117	Transcript	(o04016|p5cr_actch : 104.0) Pyrroline-5-carboxylate reductase (EC 1.5.1.2) (P5CR) (P5C reductase) - Actinidia chinensis (Kiwi) (Yangtao) & (at5g14800 : 95.9) Delta 1-pyrroline-5-carboxylate reductase, catalyzes the final step in proline biosynthesis from glutamate and ornithine.In situ hybridization indicated that under normal growth conditions, the highest concentration of P5CR transcripts occur…	1.21661	V12 stage
	13.2.3.5.1	mino acid metabolism.degradation.aspartate family.lysine.lysine decarboxylase	zm00001d011246	Transcript	(at3g53450 : 309.0) Putative lysine decarboxylase family protein; FUNCTIONS IN: molecular_function unknown; INVOLVED IN: lysine biosynthetic process via diaminopimelate; LOCATED IN: cytosol, nucleus; EXPRESSED IN: 15 plant structures; EXPRESSED DURING: 6 growth stages; CONTAINS InterPro DOMAIN/s: Conserved hypothetical protein CHP00730 (InterPro:IPR005269); BEST Arabidopsis thaliana protein match…	1.26586	V12 stage
	13.2.4.1	amino acid metabolism.degradation.branched chain group.shared	zm00001d029083	Transcript	(at3g08860 : 644.0) Encodes a protein that is predicted to have beta-alanine aminotransferase activity.; PYRIMIDINE 4 (PYD4); FUNCTIONS IN: pyridoxal phosphate binding, transaminase activity, catalytic activity, alanine-glyoxylate transaminase activity; INVOLVED IN: cellular response to nitrogen levels; LOCATED IN: mitochondrion; EXPRESSED IN: 14 plant structures; EXPRESSED DURING: LP.06 six leav…	-0.732299	V12 stage
	13.2.4.4	amino acid metabolism.degradation.branched chain group.leucine	zm00001d035475	Transcript	(gnl|cdd|29656 : 648.0) no description available & (at3g45300 : 635.0) Encodes isovaleryl-coenzyme a dehydrogenase. Mutants have increases in 12 seed free amino acids, accumulation of seed homomethionine and 3-isovaleroyloxypropyl-glucosinolate, with a concomitant decrease in seed 3-benzoyloxypropyl-glucosinolate.; isovaleryl-CoA-dehydrogenase (IVD); FUNCTIONS IN: isovaleryl-CoA dehydrogenase act…	0.892426	V12 stage
	13.2.4.4	amino acid metabolism.degradation.branched chain group.leucine	zm00001d050336	Transcript	(at4g34030 : 789.0) MCC-B is involved in leucine degradation in mitochondria. The active protein is a dimer of MCC-A and MCC-B. MCC-A is biotinylated whereas MCC-B is not.; 3-methylcrotonyl-CoA carboxylase (MCCB); FUNCTIONS IN: biotin carboxylase activity, cobalt ion binding, methylcrotonoyl-CoA carboxylase activity, zinc ion binding; INVOLVED IN: leucine catabolic process; LOCATED IN: mitochondr…	0.630592	V12 stage
	13.2.5.3	amino acid metabolism.degradation.serine-glycine-cysteine group.cysteine	zm00001d053816	Transcript	(at1g79230 : 253.0) encodes a sulfurtransferase/rhodaneses, which belongs to a group of enzymes widely distributed in all three phyla that catalyze the transfer of sulfur from a donor to a thiophilic acceptor substrate. The protein and transcript levels are NOT affected by senescence or exogenous cyanide, suggesting that sulfurtransferases are involved in cyanide detoxification.; mercaptopyruvate…	0.666313	V12 stage
	13.2.7	amino acid metabolism.degradation.histidine	zm00001d050694	Transcript	(at1g43710 : 779.0) embryo defective 1075 (emb1075); FUNCTIONS IN: pyridoxal phosphate binding, carboxy-lyase activity, catalytic activity; INVOLVED IN: cellular amino acid metabolic process, embryo development ending in seed dormancy; LOCATED IN: cellular_component unknown; EXPRESSED IN: 25 plant structures; EXPRESSED DURING: 15 growth stages; CONTAINS InterPro DOMAIN/s: Pyridoxal phosphate-depe…	0.750329	V12 stage
	13.2.7	amino acid metabolism.degradation.histidine	zm00001d016720	Transcript	(at1g43710 : 790.0) embryo defective 1075 (emb1075); FUNCTIONS IN: pyridoxal phosphate binding, carboxy-lyase activity, catalytic activity; INVOLVED IN: cellular amino acid metabolic process, embryo development ending in seed dormancy; LOCATED IN: cellular_component unknown; EXPRESSED IN: 25 plant structures; EXPRESSED DURING: 15 growth stages; CONTAINS InterPro DOMAIN/s: Pyridoxal phosphate-depe…	0.913923	V12 stage
	14.2	S-assimilation.APR	zm00001d021596	Transcript	(at4g21990 : 644.0) Encodes a protein disulfide isomerase-like (PDIL) protein, a member of a multigene family within the thioredoxin (TRX) superfamily. This protein also belongs to the adenosine 5'-phosphosulfate reductase-like (APRL) group.; APS reductase 3 (APR3); CONTAINS InterPro DOMAIN/s: Rossmann-like alpha/beta/alpha sandwich fold (InterPro:IPR014729), Phosphoadenosine phosphosulphate redu…	-0.818312	V12 stage
	14.3	S-assimilation.sulfite redox	zm00001d038625	Transcript	(at5g04590 : 922.0) A.thaliana gene encoding sulfite reductase.; sulfite reductase (SIR); FUNCTIONS IN: sulfite reductase activity, sulfite reductase (ferredoxin) activity, copper ion binding; INVOLVED IN: sulfate reduction, response to salt stress, response to cold; LOCATED IN: in 7 components; EXPRESSED IN: 25 plant structures; EXPRESSED DURING: 15 growth stages; CONTAINS InterPro DOMAIN/s: Sul…	-0.719271	V12 stage
	16.1	secondary metabolism.isoprenoids	zm00001d024211	Transcript	(gnl|cdd|29478 : 505.0) no description available & (p93665|dcs1_goshi : 369.0) (+)-delta-cadinene synthase (EC 4.2.3.13) (D-cadinene synthase) - Gossypium hirsutum (Upland cotton) & (at1g70080 : 273.0) Terpenoid cyclases/Protein prenyltransferases superfamily protein; FUNCTIONS IN: lyase activity, magnesium ion binding; INVOLVED IN: metabolic process; EXPRESSED IN: root; CONTAINS InterPro DOMAIN/…	1.88519	V12 stage
	16.1	secondary metabolism.isoprenoids	zm00001d024210	Transcript	(gnl|cdd|29478 : 463.0) no description available & (p93665|dcs1_goshi : 325.0) (+)-delta-cadinene synthase (EC 4.2.3.13) (D-cadinene synthase) - Gossypium hirsutum (Upland cotton) & (at3g14490 : 248.0) Terpenoid cyclases/Protein prenyltransferases superfamily protein; FUNCTIONS IN: lyase activity, magnesium ion binding; INVOLVED IN: metabolic process; LOCATED IN: chloroplast; CONTAINS InterPro DO…	1.41508	V12 stage
	16.1	secondary metabolism.isoprenoids	zm00001d024207	Transcript	(gnl|cdd|29478 : 445.0) no description available & (p93665|dcs1_goshi : 323.0) (+)-delta-cadinene synthase (EC 4.2.3.13) (D-cadinene synthase) - Gossypium hirsutum (Upland cotton) & (at3g14490 : 239.0) Terpenoid cyclases/Protein prenyltransferases superfamily protein; FUNCTIONS IN: lyase activity, magnesium ion binding; INVOLVED IN: metabolic process; LOCATED IN: chloroplast; CONTAINS InterPro DO…	1.81898	V12 stage
	16.1	secondary metabolism.isoprenoids	zm00001d024234	Transcript	(gnl|cdd|29478 : 261.0) no description available & (p93665|dcs1_goshi : 188.0) (+)-delta-cadinene synthase (EC 4.2.3.13) (D-cadinene synthase) - Gossypium hirsutum (Upland cotton) & (at3g29410 : 163.0) Terpenoid cyclases/Protein prenyltransferases superfamily protein; FUNCTIONS IN: lyase activity, magnesium ion binding; INVOLVED IN: metabolic process; EXPRESSED IN: embryo, root, flower, seed; EXP…	0.731047	V12 stage
	16.1.1	secondary metabolism.isoprenoids.non-mevalonate pathway	zm00001d018034	Transcript	(at1g74470 : 644.0) Encodes for a multifunctional protein with geranylgeranyl reductase activity shown to catalyze the reduction of prenylated geranylgeranyl-chlorophyll a to phytyl-chlorophyll a (chlorophyll a) and free geranylgeranyl pyrophosphate to phytyl pyrophosphate.; Pyridine nucleotide-disulphide oxidoreductase family protein; FUNCTIONS IN: geranylgeranyl reductase activity; INVOLVED IN:…	-0.618647	V12 stage
	16.1.1.1	secondary metabolism.isoprenoids.non-mevalonate pathway.DXS	zm00001d019060	Transcript	(at4g15560 : 930.0) Encodes a protein with 1-deoxyxylulose 5-phosphate synthase activity involved in the MEP pathway. It is essential for chloroplast development in Arabidopsis; CLOROPLASTOS ALTERADOS 1 (CLA1); FUNCTIONS IN: 1-deoxy-D-xylulose-5-phosphate synthase activity; INVOLVED IN: chlorophyll biosynthetic process, response to light stimulus, isopentenyl diphosphate biosynthetic process, mev…	0.945029	V12 stage
	16.1.1.3	secondary metabolism.isoprenoids.non-mevalonate pathway.CMS	zm00001d042584	Transcript	(at2g02500 : 330.0) Encodes a protein with 4-Diphosphocytidyl-2C-methyl-D-erythritol synthase activity. The enzyme has an absolute requirement for divalent cations (Mg2+ reaches the highest catalytic activity).; ISPD; FUNCTIONS IN: 2-C-methyl-D-erythritol 4-phosphate cytidylyltransferase activity; INVOLVED IN: response to light stimulus, isopentenyl diphosphate biosynthetic process, mevalonate-in…	0.80985	V12 stage
	16.1.2.2	secondary metabolism.isoprenoids.mevalonate pathway.HMG-CoA synthase	zm00001d048494	Transcript	(at4g11820 : 464.0) Encodes a protein with hydroxymethylglutaryl-CoA synthase activity which was characterized by phenotypical complementation of the S. cerevisiae mutant.; MVA1; CONTAINS InterPro DOMAIN/s: Thiolase-like (InterPro:IPR016039), Hydroxymethylglutaryl-coenzyme A synthase C-terminal (InterPro:IPR013746), Hydroxymethylglutaryl-coenzyme A synthase, N-terminal (InterPro:IPR013528), Hydro…	0.742293	V12 stage
	16.1.3	secondary metabolism.isoprenoids.tocopherol biosynthesis	zm00001d001896	Transcript	(q2n2k2|phyk2_soybn : 251.0) Probable phytol kinase 2, chloroplast precursor (EC 2.7.-.-) - Glycine max (Soybean) & (gnl|cdd|39654 : 162.0) no description available & (at5g04490 : 161.0) Encodes a protein with phytol kinase activity involved in tocopherol biosynthesis.; vitamin E pathway gene 5 (VTE5); FUNCTIONS IN: phytol kinase activity, phosphatidate cytidylyltransferase activity; INVOLVED IN:…	-0.694114	V12 stage
	16.1.5	secondary metabolism.isoprenoids.terpenoids	zm00001d024211	Transcript	(gnl|cdd|29478 : 505.0) no description available & (p93665|dcs1_goshi : 369.0) (+)-delta-cadinene synthase (EC 4.2.3.13) (D-cadinene synthase) - Gossypium hirsutum (Upland cotton) & (at1g70080 : 273.0) Terpenoid cyclases/Protein prenyltransferases superfamily protein; FUNCTIONS IN: lyase activity, magnesium ion binding; INVOLVED IN: metabolic process; EXPRESSED IN: root; CONTAINS InterPro DOMAIN/…	1.88519	V12 stage
	16.1.5	secondary metabolism.isoprenoids.terpenoids	zm00001d024210	Transcript	(gnl|cdd|29478 : 463.0) no description available & (p93665|dcs1_goshi : 325.0) (+)-delta-cadinene synthase (EC 4.2.3.13) (D-cadinene synthase) - Gossypium hirsutum (Upland cotton) & (at3g14490 : 248.0) Terpenoid cyclases/Protein prenyltransferases superfamily protein; FUNCTIONS IN: lyase activity, magnesium ion binding; INVOLVED IN: metabolic process; LOCATED IN: chloroplast; CONTAINS InterPro DO…	1.41508	V12 stage
	16.1.5	secondary metabolism.isoprenoids.terpenoids	zm00001d029195	Transcript	(gnl|cdd|29478 : 472.0) no description available & (p93665|dcs1_goshi : 315.0) (+)-delta-cadinene synthase (EC 4.2.3.13) (D-cadinene synthase) - Gossypium hirsutum (Upland cotton) & (at1g70080 : 264.0) Terpenoid cyclases/Protein prenyltransferases superfamily protein; FUNCTIONS IN: lyase activity, magnesium ion binding; INVOLVED IN: metabolic process; EXPRESSED IN: root; CONTAINS InterPro DOMAIN/…	1.78892	V12 stage
	16.1.5	secondary metabolism.isoprenoids.terpenoids	zm00001d024669	Transcript	(gnl|cdd|29478 : 232.0) no description available & (p59287|cass_ricco : 158.0) Casbene synthase, chloroplast precursor (EC 4.2.3.8) - Ricinus communis (Castor bean) & (at4g20230 : 130.0) Terpenoid cyclases/Protein prenyltransferases superfamily protein; FUNCTIONS IN: lyase activity, magnesium ion binding; INVOLVED IN: metabolic process; EXPRESSED IN: hypocotyl, root; CONTAINS InterPro DOMAIN/s: T…	1.3121	V12 stage
	16.1.5	secondary metabolism.isoprenoids.terpenoids	zm00001d024207	Transcript	(gnl|cdd|29478 : 445.0) no description available & (p93665|dcs1_goshi : 323.0) (+)-delta-cadinene synthase (EC 4.2.3.13) (D-cadinene synthase) - Gossypium hirsutum (Upland cotton) & (at3g14490 : 239.0) Terpenoid cyclases/Protein prenyltransferases superfamily protein; FUNCTIONS IN: lyase activity, magnesium ion binding; INVOLVED IN: metabolic process; LOCATED IN: chloroplast; CONTAINS InterPro DO…	1.81898	V12 stage
	16.1.5	secondary metabolism.isoprenoids.terpenoids	zm00001d024234	Transcript	(gnl|cdd|29478 : 261.0) no description available & (p93665|dcs1_goshi : 188.0) (+)-delta-cadinene synthase (EC 4.2.3.13) (D-cadinene synthase) - Gossypium hirsutum (Upland cotton) & (at3g29410 : 163.0) Terpenoid cyclases/Protein prenyltransferases superfamily protein; FUNCTIONS IN: lyase activity, magnesium ion binding; INVOLVED IN: metabolic process; EXPRESSED IN: embryo, root, flower, seed; EXP…	0.731047	V12 stage
	16.10	secondary metabolism.simple phenols	zm00001d043019	Transcript	(at5g05390 : 706.0) putative laccase, a member of laccase family of genes (17 members in Arabidopsis).; laccase 12 (LAC12); FUNCTIONS IN: laccase activity; INVOLVED IN: oxidation reduction, lignin catabolic process; LOCATED IN: endomembrane system, apoplast; EXPRESSED IN: 7 plant structures; EXPRESSED DURING: petal differentiation and expansion stage; CONTAINS InterPro DOMAIN/s: Multicopper oxida…	-0.834386	V12 stage
	16.2	secondary metabolism.phenylpropanoids	zm00001d020960	Transcript	(gnl|cdd|36715 : 133.0) no description available & (at1g76470 : 108.0) NAD(P)-binding Rossmann-fold superfamily protein; FUNCTIONS IN: coenzyme binding, binding, cinnamoyl-CoA reductase activity, catalytic activity; INVOLVED IN: lignin biosynthetic process, cellular metabolic process, metabolic process; LOCATED IN: endomembrane system; EXPRESSED IN: leaf whorl, sepal, male gametophyte, flower, st…	-0.945841	V12 stage
	16.2	secondary metabolism.phenylpropanoids	zm00001d049303	Transcript	(p47917|zrp4_maize : 382.0) O-methyltransferase ZRP4 (EC 2.1.1.-) (OMT) - Zea mays (Maize) & (gnl|cdd|85101 : 223.0) no description available & (at4g35160 : 208.0) O-methyltransferase family protein; FUNCTIONS IN: methyltransferase activity, O-methyltransferase activity, protein dimerization activity; LOCATED IN: cytosol; CONTAINS InterPro DOMAIN/s: Winged helix-turn-helix transcription repressor…	1.63651	V12 stage
	16.2	secondary metabolism.phenylpropanoids	zm00001d035057	Transcript	(at5g07860 : 241.0) HXXXD-type acyl-transferase family protein; FUNCTIONS IN: transferase activity, transferring acyl groups other than amino-acyl groups, transferase activity; INVOLVED IN: biological_process unknown; LOCATED IN: cellular_component unknown; EXPRESSED IN: 20 plant structures; EXPRESSED DURING: 13 growth stages; CONTAINS InterPro DOMAIN/s: Transferase (InterPro:IPR003480); BEST Ara…	-0.816752	V12 stage
	16.2	secondary metabolism.phenylpropanoids	zm00001d052683	Transcript	(p47917|zrp4_maize : 403.0) O-methyltransferase ZRP4 (EC 2.1.1.-) (OMT) - Zea mays (Maize) & (gnl|cdd|85101 : 225.0) no description available & (at4g35160 : 193.0) O-methyltransferase family protein; FUNCTIONS IN: methyltransferase activity, O-methyltransferase activity, protein dimerization activity; LOCATED IN: cytosol; CONTAINS InterPro DOMAIN/s: Winged helix-turn-helix transcription repressor…	1.84807	V12 stage
	16.2	secondary metabolism.phenylpropanoids	zm00001d052684	Transcript	(p47917|zrp4_maize : 378.0) O-methyltransferase ZRP4 (EC 2.1.1.-) (OMT) - Zea mays (Maize) & (gnl|cdd|85101 : 192.0) no description available & (at4g35160 : 162.0) O-methyltransferase family protein; FUNCTIONS IN: methyltransferase activity, O-methyltransferase activity, protein dimerization activity; LOCATED IN: cytosol; CONTAINS InterPro DOMAIN/s: Winged helix-turn-helix transcription repressor…	0.772661	V12 stage
	16.2	secondary metabolism.phenylpropanoids	zm00001d012333	Transcript	(at2g39980 : 404.0) HXXXD-type acyl-transferase family protein; FUNCTIONS IN: transferase activity, transferring acyl groups other than amino-acyl groups, transferase activity; INVOLVED IN: response to karrikin; LOCATED IN: cellular_component unknown; EXPRESSED IN: 17 plant structures; EXPRESSED DURING: 10 growth stages; CONTAINS InterPro DOMAIN/s: Transferase (InterPro:IPR003480); BEST Arabidops…	-1.27916	V12 stage
	16.2	secondary metabolism.phenylpropanoids	zm00001d048625	Transcript	(p47917|zrp4_maize : 179.0) O-methyltransferase ZRP4 (EC 2.1.1.-) (OMT) - Zea mays (Maize) & (gnl|cdd|85101 : 144.0) no description available & (gnl|cdd|38388 : 104.0) no description available & (at4g35160 : 96.3) O-methyltransferase family protein; FUNCTIONS IN: methyltransferase activity, O-methyltransferase activity, protein dimerization activity; LOCATED IN: cytosol; CONTAINS InterPro DOMAIN/…	0.910102	V12 stage
	16.2	secondary metabolism.phenylpropanoids	zm00001d038699	Transcript	(p47917|zrp4_maize : 426.0) O-methyltransferase ZRP4 (EC 2.1.1.-) (OMT) - Zea mays (Maize) & (gnl|cdd|85101 : 242.0) no description available & (at4g35160 : 203.0) O-methyltransferase family protein; FUNCTIONS IN: methyltransferase activity, O-methyltransferase activity, protein dimerization activity; LOCATED IN: cytosol; CONTAINS InterPro DOMAIN/s: Winged helix-turn-helix transcription repressor…	0.770859	V12 stage
	16.2.1.1	secondary metabolism.phenylpropanoids.lignin biosynthesis.PAL	zm00001d051163	Transcript	(p53443|pal2_orysa : 1216.0) Phenylalanine ammonia-lyase (EC 4.3.1.5) - Oryza sativa (Rice) & (at2g37040 : 1053.0) Encodes PAL1, a phenylalanine ammonia-lyase. Arabidopsis has four PALs: AT2G37040 (PAL1), AT3G53260 (PAL2), AT5G04230 (PAL3) and AT3G10340 (PAL4).; PHE ammonia lyase 1 (PAL1); FUNCTIONS IN: phenylalanine ammonia-lyase activity; INVOLVED IN: in 10 processes; LOCATED IN: cytoplasm; EXP…	0.733682	V12 stage
	16.2.1.1	secondary metabolism.phenylpropanoids.lignin biosynthesis.PAL	zm00001d017275	Transcript	(p53443|pal2_orysa : 1206.0) Phenylalanine ammonia-lyase (EC 4.3.1.5) - Oryza sativa (Rice) & (at2g37040 : 1069.0) Encodes PAL1, a phenylalanine ammonia-lyase. Arabidopsis has four PALs: AT2G37040 (PAL1), AT3G53260 (PAL2), AT5G04230 (PAL3) and AT3G10340 (PAL4).; PHE ammonia lyase 1 (PAL1); FUNCTIONS IN: phenylalanine ammonia-lyase activity; INVOLVED IN: in 10 processes; LOCATED IN: cytoplasm; EXP…	0.708303	V12 stage
	16.2.1.3	secondary metabolism.phenylpropanoids.lignin biosynthesis.4CL	zm00001d032103	Transcript	(o24145|4cl1_tobac : 651.0) 4-coumarate--CoA ligase 1 (EC 6.2.1.12) (4CL 1) (4-coumaroyl-CoA synthase 1) - Nicotiana tabacum (Common tobacco) & (at3g21240 : 639.0) encodes an isoform of 4-coumarate:CoA ligase (4CL), which is involved in the last step of the general phenylpropanoid pathway. The catalytic efficiency was in the following (descending) order: p-coumaric acid, caffeic acid, ferulic aci…	-1.07009	V12 stage
	16.2.1.3	secondary metabolism.phenylpropanoids.lignin biosynthesis.4CL	zm00001d018660	Transcript	(gnl|cdd|36391 : 402.0) no description available & (at5g63380 : 399.0) Encodes a peroxisomal protein involved in the activation of fatty acids through esterification with CoA. At5g63380 preferentially activates fatty acids with increased chain length (C9:0 to C8:0) and thus shares characteristics with long-chain fatty acyl-CoA synthases. Also able to catalyze the conversion of OPDA to its CoA est…	0.67552	V12 stage
	16.2.1.3	secondary metabolism.phenylpropanoids.lignin biosynthesis.4CL	zm00001d050224	Transcript	(p17814|4cl1_orysa : 474.0) 4-coumarate--CoA ligase 1 (EC 6.2.1.12) (4CL 1) (4-coumaroyl-CoA synthase 1) - Oryza sativa (Rice) & (at1g65060 : 300.0) encodes an isoform of 4-coumarate:CoA ligase (4CL), which is involved in the last step of the general phenylpropanoid pathway. mRNA levels are not induced in response to wounding or to fungal infection by P. parasitica. mRNA is expressed in flowers, …	0.826508	V12 stage
	16.2.1.3	secondary metabolism.phenylpropanoids.lignin biosynthesis.4CL	zm00001d046915	Transcript	(o24145|4cl1_tobac : 678.0) 4-coumarate--CoA ligase 1 (EC 6.2.1.12) (4CL 1) (4-coumaroyl-CoA synthase 1) - Nicotiana tabacum (Common tobacco) & (at3g21240 : 644.0) encodes an isoform of 4-coumarate:CoA ligase (4CL), which is involved in the last step of the general phenylpropanoid pathway. The catalytic efficiency was in the following (descending) order: p-coumaric acid, caffeic acid, ferulic aci…	0.924467	V12 stage
	16.2.1.4	secondary metabolism.phenylpropanoids.lignin biosynthesis.HCT	zm00001d018367	Transcript	(at5g48930 : 338.0) At5g48930 has been shown to encode for the hydroxycinnamoyl-Coenzyme A shikimate/quinate hydroxycinnamoyltransferase (HCT) both synthesizing and catabolizing the hydroxycinnamoylesters (coumaroyl/caffeoyl shikimate and quinate) involved in the phenylpropanoid pathway. Influence on the accumulation of flavonoids which in turn inhibit auxin transport and reduce plant growth.; hy…	1.09227	V12 stage
	16.2.1.4	secondary metabolism.phenylpropanoids.lignin biosynthesis.HCT	zm00001d030542	Transcript	(gnl|cdd|66174 : 181.0) no description available & (at5g48930 : 140.0) At5g48930 has been shown to encode for the hydroxycinnamoyl-Coenzyme A shikimate/quinate hydroxycinnamoyltransferase (HCT) both synthesizing and catabolizing the hydroxycinnamoylesters (coumaroyl/caffeoyl shikimate and quinate) involved in the phenylpropanoid pathway. Influence on the accumulation of flavonoids which in turn i…	1.35525	V12 stage
	16.2.1.4	secondary metabolism.phenylpropanoids.lignin biosynthesis.HCT	zm00001d050455	Transcript	(at5g48930 : 267.0) At5g48930 has been shown to encode for the hydroxycinnamoyl-Coenzyme A shikimate/quinate hydroxycinnamoyltransferase (HCT) both synthesizing and catabolizing the hydroxycinnamoylesters (coumaroyl/caffeoyl shikimate and quinate) involved in the phenylpropanoid pathway. Influence on the accumulation of flavonoids which in turn inhibit auxin transport and reduce plant growth.; hy…	-1.30609	V12 stage
	16.2.1.7	secondary metabolism.phenylpropanoids.lignin biosynthesis.CCR1	zm00001d020960	Transcript	(gnl|cdd|36715 : 133.0) no description available & (at1g76470 : 108.0) NAD(P)-binding Rossmann-fold superfamily protein; FUNCTIONS IN: coenzyme binding, binding, cinnamoyl-CoA reductase activity, catalytic activity; INVOLVED IN: lignin biosynthetic process, cellular metabolic process, metabolic process; LOCATED IN: endomembrane system; EXPRESSED IN: leaf whorl, sepal, male gametophyte, flower, st…	-0.945841	V12 stage
	16.2.1.7	secondary metabolism.phenylpropanoids.lignin biosynthesis.CCR1	zm00001d019669	Transcript	(at1g80820 : 392.0) Encodes an cinnamoyl CoA reductase isoform. Involved in lignin biosynthesis.; cinnamoyl coa reductase (CCR2); CONTAINS InterPro DOMAIN/s: NAD-dependent epimerase/dehydratase (InterPro:IPR001509), NAD(P)-binding domain (InterPro:IPR016040); BEST Arabidopsis thaliana protein match is: cinnamoyl coa reductase 1 (TAIR:AT1G15950.1); Has 10779 Blast hits to 10766 proteins in 1817 sp…	0.753445	V12 stage
	16.2.1.7	secondary metabolism.phenylpropanoids.lignin biosynthesis.CCR1	zm00001d009666	Transcript	(at5g14700 : 267.0) NAD(P)-binding Rossmann-fold superfamily protein; FUNCTIONS IN: coenzyme binding, binding, cinnamoyl-CoA reductase activity, catalytic activity; INVOLVED IN: lignin biosynthetic process, cellular metabolic process, metabolic process; LOCATED IN: cellular_component unknown; EXPRESSED IN: 22 plant structures; EXPRESSED DURING: 13 growth stages; CONTAINS InterPro DOMAIN/s: NAD-de…	0.861794	V12 stage
	16.2.1.7	secondary metabolism.phenylpropanoids.lignin biosynthesis.CCR1	zm00001d051938	Transcript	(gnl|cdd|36715 : 349.0) no description available & (at1g15950 : 315.0) Encodes a cinnamoyl CoA reductase. Involved in lignin biosynthesis.; cinnamoyl coa reductase 1 (CCR1); CONTAINS InterPro DOMAIN/s: NAD-dependent epimerase/dehydratase (InterPro:IPR001509), NAD(P)-binding domain (InterPro:IPR016040); BEST Arabidopsis thaliana protein match is: cinnamoyl coa reductase (TAIR:AT1G80820.1); Has 119…	-0.949761	V12 stage
	16.4.1	secondary metabolism.N misc.alkaloid-like	zm00001d024664	Transcript	(p17770|ddc_catro : 521.0) Aromatic-L-amino-acid decarboxylase (EC 4.1.1.28) (AADC) (DOPA decarboxylase) (Tryptophan decarboxylase) - Catharanthus roseus (Rosy periwinkle) (Madagascar periwinkle) & (gnl|cdd|35847 : 490.0) no description available & (at2g20340 : 474.0) Pyridoxal phosphate (PLP)-dependent transferases superfamily protein; FUNCTIONS IN: pyridoxal phosphate binding, carboxy-lyase act…	0.826817	V12 stage
	16.5.1.1.1.1	secondary metabolism.sulfur-containing.glucosinolates.synthesis.aliphatic.branched-chain amino acid aminotransferase (BCAT/MAAT)	zm00001d028303	Transcript	(at3g49680 : 443.0) Encodes a chloroplast branched-chain amino acid aminotransferase. Complements the yeast leu/iso-leu/val auxotrophy mutant.; branched-chain aminotransferase 3 (BCAT3); FUNCTIONS IN: branched-chain-amino-acid transaminase activity, catalytic activity; INVOLVED IN: branched chain family amino acid metabolic process, metabolic process; LOCATED IN: chloroplast; EXPRESSED IN: 23 pla…	-1.39936	V12 stage
	16.5.1.1.1.5	secondary metabolism.sulfur-containing.glucosinolates.synthesis.aliphatic.methylthioalkylmalate dehydrogenase (MAM-D)	zm00001d002880	Transcript	(at1g80560 : 590.0) The AtIMD2 is one out of 3 genes encoding the enzyme 3-isopropylmalate dehydrogenase involved in leucine biosynthesis in Arabidopsis. Its subcellular location has been targeted to plastids.; isopropylmalate dehydrogenase 2 (IMD2); FUNCTIONS IN: 3-isopropylmalate dehydrogenase activity; INVOLVED IN: leucine biosynthetic process, metabolic process; LOCATED IN: chloroplast, chlor…	-0.609198	V12 stage
	16.5.1.1.2.1	secondary metabolism.sulfur-containing.glucosinolates.synthesis.aromatic.CYP79A2 monooxygenase	zm00001d034118	Transcript	(q43135|c79a1_sorbi : 466.0) Cytochrome P450 79A1 (EC 1.14.13.41) (Tyrosine N-monooxygenase) (Cytochrome P450Tyr) - Sorghum bicolor (Sorghum) (Sorghum vulgare) & (at2g22330 : 436.0) Encodes a cytochrome P450. Involved in tryptophan metabolism. Converts Trp to indole-3-acetaldoxime (IAOx), a precursor to IAA and indole glucosinolates.; "cytochrome P450, family 79, subfamily B, polypeptide 3" (CYP7…	-0.892684	V12 stage
	16.5.1.1.3.1	secondary metabolism.sulfur-containing.glucosinolates.synthesis.indole.CYP79B2 monooxygenase	zm00001d034118	Transcript	(q43135|c79a1_sorbi : 466.0) Cytochrome P450 79A1 (EC 1.14.13.41) (Tyrosine N-monooxygenase) (Cytochrome P450Tyr) - Sorghum bicolor (Sorghum) (Sorghum vulgare) & (at2g22330 : 436.0) Encodes a cytochrome P450. Involved in tryptophan metabolism. Converts Trp to indole-3-acetaldoxime (IAOx), a precursor to IAA and indole glucosinolates.; "cytochrome P450, family 79, subfamily B, polypeptide 3" (CYP7…	-0.892684	V12 stage
	16.5.1.1.3.2	secondary metabolism.sulfur-containing.glucosinolates.synthesis.indole.CYP79B3 monooxygenase	zm00001d034118	Transcript	(q43135|c79a1_sorbi : 466.0) Cytochrome P450 79A1 (EC 1.14.13.41) (Tyrosine N-monooxygenase) (Cytochrome P450Tyr) - Sorghum bicolor (Sorghum) (Sorghum vulgare) & (at2g22330 : 436.0) Encodes a cytochrome P450. Involved in tryptophan metabolism. Converts Trp to indole-3-acetaldoxime (IAOx), a precursor to IAA and indole glucosinolates.; "cytochrome P450, family 79, subfamily B, polypeptide 3" (CYP7…	-0.892684	V12 stage
	16.5.1.1.3.3	secondary metabolism.sulfur-containing.glucosinolates.synthesis.indole.indole-3-methyl-desulfoglucosinolate sulfotransferase	zm00001d042123	Transcript	(gnl|cdd|36797 : 295.0) no description available & (at3g45070 : 258.0) P-loop containing nucleoside triphosphate hydrolases superfamily protein; FUNCTIONS IN: sulfotransferase activity; INVOLVED IN: biological_process unknown; LOCATED IN: cellular_component unknown; CONTAINS InterPro DOMAIN/s: Sulfotransferase domain (InterPro:IPR000863); BEST Arabidopsis thaliana protein match is: P-loop contain…	0.841843	V12 stage
	16.5.1.1.3.4	secondary metabolism.sulfur-containing.glucosinolates.synthesis.indole.cytochrome P450 monooxygenase	zm00001d029183	Transcript	(gnl|cdd|35378 : 385.0) no description available & (at4g37370 : 271.0) member of CYP81D; "cytochrome P450, family 81, subfamily D, polypeptide 8" (CYP81D8); FUNCTIONS IN: electron carrier activity, monooxygenase activity, iron ion binding, oxygen binding, heme binding; INVOLVED IN: response to karrikin; LOCATED IN: endoplasmic reticulum, plasma membrane; EXPRESSED IN: 20 plant structures; EXPRESS…	0.623427	V12 stage
	16.5.1.1.4.1	secondary metabolism.sulfur-containing.glucosinolates.synthesis.shared.CYP83B1 phenylacetaldoxime monooxygenase	zm00001d003283	Transcript	(gnl|cdd|35378 : 425.0) no description available & (o81970|c71a9_soybn : 400.0) Cytochrome P450 71A9 (EC 1.14.-.-) (P450 CP1) - Glycine max (Soybean) & (at3g26310 : 318.0) putative cytochrome P450; "cytochrome P450, family 71, subfamily B, polypeptide 35" (CYP71B35); FUNCTIONS IN: electron carrier activity, monooxygenase activity, iron ion binding, oxygen binding, heme binding; INVOLVED IN: oxida…	1.18305	V12 stage
	16.5.1.2.3	secondary metabolism.sulfur-containing.glucosinolates.regulation.indole	zm00001d020837	Transcript	(p38564|mnb1a_maize : 115.0) Dof zinc finger protein MNB1A - Zea mays (Maize) & (gnl|cdd|66392 : 112.0) no description available & (at5g60850 : 93.6) Encodes a zinc finger protein.; OBF binding protein 4 (OBP4); CONTAINS InterPro DOMAIN/s: Zinc finger, Dof-type (InterPro:IPR003851); BEST Arabidopsis thaliana protein match is: DOF zinc finger protein 1 (TAIR:AT1G51700.1); Has 1807 Blast hits to 18…	0.87129	V12 stage
	16.5.1.2.3	secondary metabolism.sulfur-containing.glucosinolates.regulation.indole	zm00001d026628	Transcript	(gnl|cdd|66392 : 108.0) no description available & (at1g28310 : 89.7) Dof-type zinc finger DNA-binding family protein; CONTAINS InterPro DOMAIN/s: Zinc finger, Dof-type (InterPro:IPR003851); BEST Arabidopsis thaliana protein match is: OBF-binding protein 3 (TAIR:AT3G55370.3); Has 35333 Blast hits to 34131 proteins in 2444 species: Archae - 798; Bacteria - 22429; Metazoa - 974; Fungi - 991; Plants…	-0.853809	V12 stage
	16.5.1.3.1	secondary metabolism.sulfur-containing.glucosinolates.degradation.myrosinase	zm00001d024037	Transcript	(p49235|bglc_maize : 839.0) Beta-glucosidase, chloroplast precursor (EC 3.2.1.21) (Gentiobiase) (Cellobiase) (Beta-D-glucoside glucohydrolase) - Zea mays (Maize) & (gnl|cdd|35845 : 525.0) no description available & (gnl|cdd|84629 : 485.0) no description available & (at2g44450 : 409.0) beta glucosidase 15 (BGLU15); FUNCTIONS IN: cation binding, hydrolase activity, hydrolyzing O-glycosyl compounds,…	1.20275	V12 stage
	16.5.99.1	secondary metabolism.sulfur-containing.misc.alliinase	zm00001d043651	Transcript	(gnl|cdd|68439 : 311.0) no description available & (at1g34060 : 235.0) Pyridoxal phosphate (PLP)-dependent transferases superfamily protein; FUNCTIONS IN: carbon-sulfur lyase activity, pyridoxal phosphate binding, catalytic activity; LOCATED IN: endomembrane system; CONTAINS InterPro DOMAIN/s: Pyridoxal phosphate-dependent transferase, major domain (InterPro:IPR015424), EGF-like, alliinase (Inter…	-1.25446	V12 stage
	16.5.99.1	secondary metabolism.sulfur-containing.misc.alliinase	zm00001d043650	Transcript	(gnl|cdd|68439 : 519.0) no description available & (at1g34060 : 367.0) Pyridoxal phosphate (PLP)-dependent transferases superfamily protein; FUNCTIONS IN: carbon-sulfur lyase activity, pyridoxal phosphate binding, catalytic activity; LOCATED IN: endomembrane system; CONTAINS InterPro DOMAIN/s: Pyridoxal phosphate-dependent transferase, major domain (InterPro:IPR015424), EGF-like, alliinase (Inter…	-0.837004	V12 stage
	16.8.1	secondary metabolism.flavonoids.anthocyanins	zm00001d028744	Transcript	(at3g11180 : 390.0) 2-oxoglutarate (2OG) and Fe(II)-dependent oxygenase superfamily protein; FUNCTIONS IN: oxidoreductase activity, iron ion binding; INVOLVED IN: oxidation reduction; LOCATED IN: cellular_component unknown; EXPRESSED IN: inflorescence meristem, male gametophyte, flower, pollen tube; EXPRESSED DURING: L mature pollen stage, M germinated pollen stage, 4 anthesis, petal differentiat…	0.800307	V12 stage
	16.8.1	secondary metabolism.flavonoids.anthocyanins	zm00001d047744	Transcript	(at3g11180 : 413.0) 2-oxoglutarate (2OG) and Fe(II)-dependent oxygenase superfamily protein; FUNCTIONS IN: oxidoreductase activity, iron ion binding; INVOLVED IN: oxidation reduction; LOCATED IN: cellular_component unknown; EXPRESSED IN: inflorescence meristem, male gametophyte, flower, pollen tube; EXPRESSED DURING: L mature pollen stage, M germinated pollen stage, 4 anthesis, petal differentiat…	1.05454	V12 stage
	16.8.1	secondary metabolism.flavonoids.anthocyanins	zm00001d012333	Transcript	(at2g39980 : 404.0) HXXXD-type acyl-transferase family protein; FUNCTIONS IN: transferase activity, transferring acyl groups other than amino-acyl groups, transferase activity; INVOLVED IN: response to karrikin; LOCATED IN: cellular_component unknown; EXPRESSED IN: 17 plant structures; EXPRESSED DURING: 10 growth stages; CONTAINS InterPro DOMAIN/s: Transferase (InterPro:IPR003480); BEST Arabidops…	-1.27916	V12 stage
	16.8.1.2	secondary metabolism.flavonoids.anthocyanins.anthocyanidin reductase	zm00001d022060	Transcript	(gnl|cdd|36715 : 216.0) no description available & (at4g27250 : 150.0) NAD(P)-binding Rossmann-fold superfamily protein; FUNCTIONS IN: cinnamyl-alcohol dehydrogenase activity; INVOLVED IN: cellular metabolic process, metabolic process; LOCATED IN: cellular_component unknown; EXPRESSED IN: 13 plant structures; EXPRESSED DURING: 6 growth stages; CONTAINS InterPro DOMAIN/s: NAD-dependent epimerase/d…	-0.848561	V12 stage
	16.8.1.21	secondary metabolism.flavonoids.anthocyanins.anthocyanin 5-aromatic acyltransferase	zm00001d024432	Transcript	(gnl|cdd|66174 : 168.0) no description available & (at3g29670 : 151.0) HXXXD-type acyl-transferase family protein; FUNCTIONS IN: transferase activity, transferring acyl groups other than amino-acyl groups, transferase activity; INVOLVED IN: biological_process unknown; LOCATED IN: cellular_component unknown; EXPRESSED IN: stem, inflorescence meristem, hypocotyl, flower; EXPRESSED DURING: petal dif…	-1.06704	V12 stage
	16.8.2	secondary metabolism.flavonoids.chalcones	zm00001d025533	Transcript	(gnl|cdd|36790 : 324.0) no description available & (q7g764|nado1_orysa : 318.0) Probable NAD(P)H-dependent oxidoreductase 1 (EC 1.1.1.-) - Oryza sativa (Rice) & (at1g59960 : 296.0) NAD(P)-linked oxidoreductase superfamily protein; FUNCTIONS IN: oxidoreductase activity; INVOLVED IN: response to salt stress; EXPRESSED IN: 21 plant structures; EXPRESSED DURING: 13 growth stages; CONTAINS InterPro DO…	-0.708888	V12 stage
	16.8.2	secondary metabolism.flavonoids.chalcones	zm00001d042868	Transcript	(at2g37770 : 251.0) NAD(P)-linked oxidoreductase superfamily protein; FUNCTIONS IN: oxidoreductase activity; INVOLVED IN: oxidation reduction; EXPRESSED IN: 12 plant structures; EXPRESSED DURING: LP.04 four leaves visible, 4 anthesis, petal differentiation and expansion stage; CONTAINS InterPro DOMAIN/s: Aldo/keto reductase (InterPro:IPR001395), Aldo/keto reductase subgroup (InterPro:IPR020471), …	-1.23719	V12 stage
	16.8.2	secondary metabolism.flavonoids.chalcones	zm00001d028360	Transcript	(q7g764|nado1_orysa : 417.0) Probable NAD(P)H-dependent oxidoreductase 1 (EC 1.1.1.-) - Oryza sativa (Rice) & (at1g59960 : 374.0) NAD(P)-linked oxidoreductase superfamily protein; FUNCTIONS IN: oxidoreductase activity; INVOLVED IN: response to salt stress; EXPRESSED IN: 21 plant structures; EXPRESSED DURING: 13 growth stages; CONTAINS InterPro DOMAIN/s: Aldo/keto reductase (InterPro:IPR001395), A…	-0.737052	V12 stage
	16.8.3	secondary metabolism.flavonoids.dihydroflavonols	zm00001d027423	Transcript	(at5g24530 : 167.0) Encodes a putative 2OG-Fe(II) oxygenase that is defense-associated but required for susceptibility to downy mildew.; DOWNY MILDEW RESISTANT 6 (DMR6); FUNCTIONS IN: oxidoreductase activity, acting on paired donors, with incorporation or reduction of molecular oxygen, 2-oxoglutarate as one donor, and incorporation of one atom each of oxygen into both donors, oxidoreductase activ…	-0.872356	V12 stage
	16.8.3	secondary metabolism.flavonoids.dihydroflavonols	zm00001d053513	Transcript	(at4g01070 : 346.0) the glycosyltransferase (UGT72B1) is involved in metabolizing xenobiotica (chloroaniline and chlorophenole). Comparison between wild type and knock-out mutant demonstrates the central role of this gene for metabolizing chloroaniline but significantly less for chlorophenole. The glucosyltransferase preferred UDP-xylose over UDP-glucose indicating its (additional) functioning as…	-1.36966	V12 stage
	16.8.3	secondary metabolism.flavonoids.dihydroflavonols	zm00001d047504	Transcript	(at3g16520 : 291.0) UDP-glucosyl transferase 88A1 (UGT88A1); FUNCTIONS IN: in 6 functions; INVOLVED IN: metabolic process; LOCATED IN: cellular_component unknown; EXPRESSED IN: 22 plant structures; EXPRESSED DURING: 13 growth stages; CONTAINS InterPro DOMAIN/s: UDP-glucuronosyl/UDP-glucosyltransferase (InterPro:IPR002213); BEST Arabidopsis thaliana protein match is: UDP-glucosyl transferase 72B3 …	0.93887	V12 stage
	16.8.3	secondary metabolism.flavonoids.dihydroflavonols	zm00001d002564	Transcript	(at4g10500 : 426.0) 2-oxoglutarate (2OG) and Fe(II)-dependent oxygenase superfamily protein; FUNCTIONS IN: oxidoreductase activity, acting on paired donors, with incorporation or reduction of molecular oxygen, 2-oxoglutarate as one donor, and incorporation of one atom each of oxygen into both donors, oxidoreductase activity; INVOLVED IN: secondary metabolic process; EXPRESSED IN: 12 plant structu…	-1.3045	V12 stage
	16.8.3	secondary metabolism.flavonoids.dihydroflavonols	zm00001d029218	Transcript	(gnl|cdd|35365 : 283.0) no description available & (at3g21420 : 254.0) 2-oxoglutarate (2OG) and Fe(II)-dependent oxygenase superfamily protein; FUNCTIONS IN: oxidoreductase activity; INVOLVED IN: metabolic process; LOCATED IN: cellular_component unknown; EXPRESSED IN: 16 plant structures; EXPRESSED DURING: 8 growth stages; CONTAINS InterPro DOMAIN/s: Oxoglutarate/iron-dependent oxygenase (InterPr…	0.852497	V12 stage
	16.8.3.1	secondary metabolism.flavonoids.dihydroflavonols.dihydroflavonol 4-reductase	zm00001d022060	Transcript	(gnl|cdd|36715 : 216.0) no description available & (at4g27250 : 150.0) NAD(P)-binding Rossmann-fold superfamily protein; FUNCTIONS IN: cinnamyl-alcohol dehydrogenase activity; INVOLVED IN: cellular metabolic process, metabolic process; LOCATED IN: cellular_component unknown; EXPRESSED IN: 13 plant structures; EXPRESSED DURING: 6 growth stages; CONTAINS InterPro DOMAIN/s: NAD-dependent epimerase/d…	-0.848561	V12 stage
	16.8.3.1	secondary metabolism.flavonoids.dihydroflavonols.dihydroflavonol 4-reductase	zm00001d031802	Transcript	(gnl|cdd|36715 : 197.0) no description available & (at4g27250 : 177.0) NAD(P)-binding Rossmann-fold superfamily protein; FUNCTIONS IN: cinnamyl-alcohol dehydrogenase activity; INVOLVED IN: cellular metabolic process, metabolic process; LOCATED IN: cellular_component unknown; EXPRESSED IN: 13 plant structures; EXPRESSED DURING: 6 growth stages; CONTAINS InterPro DOMAIN/s: NAD-dependent epimerase/d…	0.641268	V12 stage
	16.8.3.3	secondary metabolism.flavonoids.dihydroflavonols.flavonoid 3''-monooxygenase	zm00001d047425	Transcript	(p48418|c75a1_pethy : 506.0) Flavonoid 3',5'-hydroxylase 1 (EC 1.14.13.88) (F3'5'H) (Cytochrome P450 75A1) (CYPLXXVA1) - Petunia hybrida (Petunia) & (gnl|cdd|35378 : 443.0) no description available & (at5g07990 : 392.0) Required for flavonoid 3' hydroxylase activity.; TRANSPARENT TESTA 7 (TT7); CONTAINS InterPro DOMAIN/s: Cytochrome P450 (InterPro:IPR001128), Cytochrome P450, E-class, group I (In…	0.860164	V12 stage
	16.8.4	secondary metabolism.flavonoids.flavonols	zm00001d037630	Transcript	(at2g36770 : 221.0) UDP-Glycosyltransferase superfamily protein; FUNCTIONS IN: transferase activity, transferring hexosyl groups, UDP-glycosyltransferase activity, transferase activity, transferring glycosyl groups; INVOLVED IN: metabolic process; LOCATED IN: cellular_component unknown; CONTAINS InterPro DOMAIN/s: UDP-glucuronosyl/UDP-glucosyltransferase (InterPro:IPR002213); BEST Arabidopsis tha…	-1.39525	V12 stage
	16.8.4	secondary metabolism.flavonoids.flavonols	zm00001d001924	Transcript	(at3g60290 : 259.0) 2-oxoglutarate (2OG) and Fe(II)-dependent oxygenase superfamily protein; FUNCTIONS IN: oxidoreductase activity, acting on paired donors, with incorporation or reduction of molecular oxygen, 2-oxoglutarate as one donor, and incorporation of one atom each of oxygen into both donors, oxidoreductase activity; INVOLVED IN: response to karrikin, biosynthetic process; LOCATED IN: cel…	0.966993	V12 stage
	16.8.4	secondary metabolism.flavonoids.flavonols	zm00001d039642	Transcript	(at3g53150 : 419.0) UDP-glucosyl transferase 73D1 (UGT73D1); FUNCTIONS IN: transferase activity, transferring hexosyl groups, UDP-glycosyltransferase activity; INVOLVED IN: metabolic process; LOCATED IN: endomembrane system; EXPRESSED IN: stem, sepal, stamen; EXPRESSED DURING: 4 anthesis; CONTAINS InterPro DOMAIN/s: UDP-glucuronosyl/UDP-glucosyltransferase (InterPro:IPR002213); BEST Arabidopsis t…	-0.824087	V12 stage
	16.8.4	secondary metabolism.flavonoids.flavonols	zm00001d029218	Transcript	(gnl|cdd|35365 : 283.0) no description available & (at3g21420 : 254.0) 2-oxoglutarate (2OG) and Fe(II)-dependent oxygenase superfamily protein; FUNCTIONS IN: oxidoreductase activity; INVOLVED IN: metabolic process; LOCATED IN: cellular_component unknown; EXPRESSED IN: 16 plant structures; EXPRESSED DURING: 8 growth stages; CONTAINS InterPro DOMAIN/s: Oxoglutarate/iron-dependent oxygenase (InterPr…	0.852497	V12 stage
	16.8.4	secondary metabolism.flavonoids.flavonols	zm00001d045145	Transcript	(gnl|cdd|35365 : 266.0) no description available & (at5g20400 : 260.0) encodes a protein whose sequence is similar to flavanone 3 hydroxylase from Malus.; 2-oxoglutarate (2OG) and Fe(II)-dependent oxygenase superfamily protein; CONTAINS InterPro DOMAIN/s: Oxoglutarate/iron-dependent oxygenase (InterPro:IPR005123); BEST Arabidopsis thaliana protein match is: 2-oxoglutarate (2OG) and Fe(II)-depende…	-1.03955	V12 stage
	16.8.4	secondary metabolism.flavonoids.flavonols	zm00001d039644	Transcript	(at2g36800 : 127.0) Encodes a DON-Glucosyltransferase. The UGT73C5 glucosylates both brassinolide and castasterone in the 23-O position. The enzyme is presumably involved in the homeostasis of those steroid hormones hence regulating BR activity. Transgenic plants overexpressing UGT73C5 show a typical BR-deficient phenotype.; don-glucosyltransferase 1 (DOGT1); CONTAINS InterPro DOMAIN/s: UDP-glucu…	-0.83166	V12 stage
	16.8.4	secondary metabolism.flavonoids.flavonols	zm00001d030548	Transcript	(at5g54000 : 281.0) 2-oxoglutarate (2OG) and Fe(II)-dependent oxygenase superfamily protein; FUNCTIONS IN: oxidoreductase activity, acting on paired donors, with incorporation or reduction of molecular oxygen, 2-oxoglutarate as one donor, and incorporation of one atom each of oxygen into both donors, oxidoreductase activity; INVOLVED IN: biological_process unknown; LOCATED IN: cellular_component …	0.762524	V12 stage
	16.8.5.1	secondary metabolism.flavonoids.isoflavones.isoflavone reductase	zm00001d009022	Transcript	(p52579|ifrh_tobac : 271.0) Isoflavone reductase homolog A622 (EC 1.3.1.-) - Nicotiana tabacum (Common tobacco) & (at4g39230 : 258.0) encodes a protein whose sequence is similar to phenylcoumaran benzylic ether reductase (PCBER), which catalyzes NADPH-dependent reduction of 8-5' linked lignans such as dehydrodiconiferyl alcohol to give isodihydrodehydrodiconiferyl alcohol.; NmrA-like negative tra…	-1.38536	V12 stage
	19.14	tetrapyrrole synthesis.protochlorophyllide reductase	zm00001d001820	Transcript	(q41578|pora_wheat : 506.0) Protochlorophyllide reductase A, chloroplast precursor (EC 1.3.1.33) (PCR A) (NADPH-protochlorophyllide oxidoreductase A) (POR A) - Triticum aestivum (Wheat) & (at5g54190 : 453.0) light-dependent NADPH:protochlorophyllide oxidoreductase A; protochlorophyllide oxidoreductase A (PORA); FUNCTIONS IN: oxidoreductase activity, protochlorophyllide reductase activity; INVOLVE…	0.876187	V12 stage
	19.2	tetrapyrrole synthesis.glu-tRNA reductase	zm00001d013915	Transcript	(o48674|hem1_orysa : 660.0) Glutamyl-tRNA reductase, chloroplast precursor (EC 1.2.1.70) (GluTR) - Oryza sativa (Rice) & (at1g58290 : 525.0) Encodes a protein with glutamyl-tRNA reductase (GluTR) activity, catalyzing the NADPH-dependent reduction of Glu-tRNA(Glu) to glutamate 1-semialdehyde (GSA) with the release of free tRNA(Glu). It is involved in the early steps of chlorophyll biosynthesis.; H…	-1.07217	V12 stage
	19.2	tetrapyrrole synthesis.glu-tRNA reductase	zm00001d026405	Transcript	(o48674|hem1_orysa : 751.0) Glutamyl-tRNA reductase, chloroplast precursor (EC 1.2.1.70) (GluTR) - Oryza sativa (Rice) & (at1g58290 : 602.0) Encodes a protein with glutamyl-tRNA reductase (GluTR) activity, catalyzing the NADPH-dependent reduction of Glu-tRNA(Glu) to glutamate 1-semialdehyde (GSA) with the release of free tRNA(Glu). It is involved in the early steps of chlorophyll biosynthesis.; H…	-0.68476	V12 stage
	19.2	tetrapyrrole synthesis.glu-tRNA reductase	zm00001d032532	Transcript	(o48674|hem1_orysa : 774.0) Glutamyl-tRNA reductase, chloroplast precursor (EC 1.2.1.70) (GluTR) - Oryza sativa (Rice) & (at1g58290 : 620.0) Encodes a protein with glutamyl-tRNA reductase (GluTR) activity, catalyzing the NADPH-dependent reduction of Glu-tRNA(Glu) to glutamate 1-semialdehyde (GSA) with the release of free tRNA(Glu). It is involved in the early steps of chlorophyll biosynthesis.; H…	-1.12045	V12 stage
	19.30	tetrapyrrole synthesis.uroporphyrin-III C-methyltransferase	zm00001d011428	Transcript	(at5g40850 : 406.0) Encodes a urophorphyrin III methylase that catalyzes S-adenosyl-L-methionine-dependent transmethylation in a multistep process involving the formation of a covalently linked complex with S-adenosyl-L-methionine.; urophorphyrin methylase 1 (UPM1); CONTAINS InterPro DOMAIN/s: Tetrapyrrole methylase (InterPro:IPR000878), Tetrapyrrole methylase, subdomain 1 (InterPro:IPR014777), U…	-0.626639	V12 stage
	19.99	tetrapyrrole synthesis.unspecified	zm00001d031934	Transcript	(gnl|cdd|70680 : 273.0) no description available & (at5g43860 : 198.0) Encodes a chlorophyllase, the first enzyme in chlorophyll degradation. It catalyzes the hydrolysis of the ester bond to chlorophyllide and phytol. AtCLH2 has a typical signal sequence for the chloroplast. Gene expression does not respond to methyljasmonate, a known promoter of senescence and chlorophyll degradation.; chlorophy…	1.39144	V12 stage
	2.1.2.4	major CHO metabolism.synthesis.starch.debranching	zm00001d016045	Transcript	(at2g39930 : 112.0) Encodes an isoamylase-type debranching enzyme. Mutations in this gene cause the loss of detectable isoamylase activity and the disruption of normal starch structure. Mutants have reduced starch content and abnormally structured amylopectins and phytoglycogens. It has been postulated that AtISA1 interacts with AtISA2 to form the Iso1 complex.; isoamylase 1 (ISA1); FUNCTIONS IN:…	0.607365	V12 stage
	2.2.1.1	major CHO metabolism.degradation.sucrose.fructokinase	zm00001d012173	Transcript	(q6xz79|scrk1_maize : 555.0) Fructokinase-1 (EC 2.7.1.4) (ZmFRK1) - Zea mays (Maize) & (at2g31390 : 437.0) pfkB-like carbohydrate kinase family protein; FUNCTIONS IN: kinase activity, ribokinase activity; INVOLVED IN: D-ribose metabolic process, acetate fermentation, sucrose biosynthetic process, sucrose catabolic process, using beta-fructofuranosidase; LOCATED IN: plasma membrane; EXPRESSED IN: …	0.74132	V12 stage
	2.2.1.3.1	major CHO metabolism.degradation.sucrose.invertases.neutral	zm00001d051666	Transcript	(at4g09510 : 910.0) CINV2 appears to function as a neutral invertase based on the phenotype of a cinv1(AT1G35580)/cinv2 double mutant. It is predicted to be a cytosolic enzyme. CINV1, CINV2, and possibly other cytosolic invertases may play an important role in supplying carbon from sucrose to non-photosynthetic tissues.; cytosolic invertase 2 (CINV2); FUNCTIONS IN: sucrose alpha-glucosidase activ…	0.638963	V12 stage
	2.2.1.3.2	major CHO metabolism.degradation.sucrose.invertases.cell wall	zm00001d041991	Transcript	(q5jjv0|inv4_orysa : 926.0) Beta-fructofuranosidase, insoluble isoenzyme 4 precursor (EC 3.2.1.26) (Sucrose hydrolase 4) (Invertase 4) (Cell wall beta-fructosidase 4) (OsCIN4) - Oryza sativa (Rice) & (gnl|cdd|35449 : 541.0) no description available & (at3g13790 : 524.0) Encodes a protein with invertase activity.; ATBFRUCT1; CONTAINS InterPro DOMAIN/s: Glycoside hydrolase, family 32 (InterPro:IPR0…	0.599684	V12 stage
	2.2.1.3.2	major CHO metabolism.degradation.sucrose.invertases.cell wall	zm00001d001941	Transcript	(q56uc9|inv7_orysa : 729.0) Beta-fructofuranosidase, insoluble isoenzyme 7 precursor (EC 3.2.1.26) (Sucrose hydrolase 7) (Invertase 7) (Cell wall beta-fructosidase 7) (OsCIN7) - Oryza sativa (Rice) & (gnl|cdd|35449 : 479.0) no description available & (at1g55120 : 447.0) Encodes a protein with fructan exohydrolase (FEH) activity acting on levan-type fructans (6-FEH, levanase). The enzyme does not …	1.15561	V12 stage
	2.2.1.4	major CHO metabolism.degradation.sucrose.hexokinase	zm00001d039512	Transcript	(q1wm15|hxk8_orysa : 657.0) Hexokinase-8 (EC 2.7.1.1) (Hexokinase-4) - Oryza sativa (Rice) & (at4g29130 : 514.0) Encodes a hexokinase (HXK1) in the plant glucose-signaling network. Functions as a glucose sensor to interrelate nutrient, light, and hormone signaling networks for controlling growth and development in response to the changing environment.; hexokinase 1 (HXK1); FUNCTIONS IN: fructokin…	0.592271	V12 stage
	2.2.1.5	major CHO metabolism.degradation.sucrose.Susy	zm00001d045042	Transcript	(p04712|sus1_maize : 1613.0) Sucrose synthase 1 (EC 2.4.1.13) (Sucrose-UDP glucosyltransferase 1) (Shrunken-1) - Zea mays (Maize) & (at3g43190 : 1256.0) Encodes a protein with sucrose synthase activity (SUS4).; sucrose synthase 4 (SUS4); FUNCTIONS IN: UDP-glycosyltransferase activity, sucrose synthase activity, transferase activity, transferring glycosyl groups; INVOLVED IN: sucrose biosynthetic …	0.769487	V12 stage
	2.2.2.1.2	major CHO metabolism.degradation.starch.starch cleavage.beta amylase	zm00001d021702	Transcript	(p55005|amyb_maize : 1023.0) Beta-amylase (EC 3.2.1.2) (1,4-alpha-D-glucan maltohydrolase) - Zea mays (Maize) & (at4g15210 : 661.0) cytosolic beta-amylase expressed in rosette leaves and inducible by sugar. RAM1 mutants have reduced beta amylase in leaves and stems.; ARABIDOPSIS THALIANA BETA-AMYLASE (ATBETA-AMY); FUNCTIONS IN: beta-amylase activity; INVOLVED IN: response to herbivore, starch cat…	1.54774	V12 stage
	21.2	redox.ascorbate and glutathione	zm00001d007718	Transcript	(at1g04380 : 133.0) encodes a protein similar to a 2-oxoglutarate-dependent dioxygenase; 2-oxoglutarate (2OG) and Fe(II)-dependent oxygenase superfamily protein; FUNCTIONS IN: 2-oxoglutarate-dependent dioxygenase activity; INVOLVED IN: biological_process unknown; LOCATED IN: cellular_component unknown; EXPRESSED IN: hypocotyl, flower, cultured cell; EXPRESSED DURING: petal differentiation and exp…	1.50744	V12 stage
	21.2	redox.ascorbate and glutathione	zm00001d002837	Transcript	(at4g25570 : 198.0) Encodes cytochrome b561.; ACYB-2; FUNCTIONS IN: carbon-monoxide oxygenase activity; LOCATED IN: integral to membrane, chloroplast, vacuole; EXPRESSED IN: 23 plant structures; EXPRESSED DURING: 13 growth stages; CONTAINS InterPro DOMAIN/s: Cytochrome b561, eukaryote (InterPro:IPR004877), Cytochrome b561/ferric reductase transmembrane (InterPro:IPR006593); BEST Arabidopsis thali…	0.800201	V12 stage
	21.2	redox.ascorbate and glutathione	zm00001d025023	Transcript	(at1g06620 : 347.0) encodes a protein whose sequence is similar to a 2-oxoglutarate-dependent dioxygenase; 2-oxoglutarate (2OG) and Fe(II)-dependent oxygenase superfamily protein; CONTAINS InterPro DOMAIN/s: Oxoglutarate/iron-dependent oxygenase (InterPro:IPR005123); BEST Arabidopsis thaliana protein match is: 2-oxoglutarate (2OG) and Fe(II)-dependent oxygenase superfamily protein (TAIR:AT3G61400…	-0.700416	V12 stage
	21.2.1	redox.ascorbate and glutathione.ascorbate	zm00001d047757	Transcript	(p93404|apx1_orysa : 449.0) L-ascorbate peroxidase 1, cytosolic (EC 1.11.1.11) (APXa) (OsAPx01) - Oryza sativa (Rice) & (at1g07890 : 430.0) Encodes a cytosolic ascorbate peroxidase APX1. Ascorbate peroxidases are enzymes that scavenge hydrogen peroxide in plant cells. Eight types of APX have been described for Arabidopsis: three cytosolic (APX1, APX2, APX6), two chloroplastic types (stromal sAPX,…	-0.593392	V12 stage
	21.2.1	redox.ascorbate and glutathione.ascorbate	zm00001d025047	Transcript	(q6ty83|apx3_orysa : 444.0) Probable L-ascorbate peroxidase 3 (EC 1.11.1.11) (OsAPx03) - Oryza sativa (Rice) & (at4g35000 : 421.0) Encodes a microsomal ascorbate peroxidase APX3. Ascorbate peroxidases are enzymes that scavenge hydrogen peroxide in plant cells. Eight types of APX have been described for Arabidopsis: three cytosolic (APX1, APX2, APX6), two chloroplastic types (stromal sAPX, thylako…	0.783394	V12 stage
	21.2.1	redox.ascorbate and glutathione.ascorbate	zm00001d022383	Transcript	(p93404|apx1_orysa : 192.0) L-ascorbate peroxidase 1, cytosolic (EC 1.11.1.11) (APXa) (OsAPx01) - Oryza sativa (Rice) & (at1g07890 : 185.0) Encodes a cytosolic ascorbate peroxidase APX1. Ascorbate peroxidases are enzymes that scavenge hydrogen peroxide in plant cells. Eight types of APX have been described for Arabidopsis: three cytosolic (APX1, APX2, APX6), two chloroplastic types (stromal sAPX,…	0.94653	V12 stage
	21.2.1	redox.ascorbate and glutathione.ascorbate	zm00001d023582	Transcript	(p0c0l1|apx6_orysa : 487.0) Probable L-ascorbate peroxidase 6, chloroplast precursor (EC 1.11.1.11) (OsAPx06) - Oryza sativa (Rice) & (at1g77490 : 430.0) Encodes a chloroplastic thylakoid ascorbate peroxidase tAPX. Ascorbate peroxidases are enzymes that scavenge hydrogen peroxide in plant cells. Eight types of APX have been described for Arabidopsis: three cytosolic (APX1, APX2, APX6), two chloro…	-0.710583	V12 stage
	21.2.1	redox.ascorbate and glutathione.ascorbate	zm00001d028709	Transcript	(p93404|apx1_orysa : 444.0) L-ascorbate peroxidase 1, cytosolic (EC 1.11.1.11) (APXa) (OsAPx01) - Oryza sativa (Rice) & (at1g07890 : 428.0) Encodes a cytosolic ascorbate peroxidase APX1. Ascorbate peroxidases are enzymes that scavenge hydrogen peroxide in plant cells. Eight types of APX have been described for Arabidopsis: three cytosolic (APX1, APX2, APX6), two chloroplastic types (stromal sAPX,…	-0.594562	V12 stage
	21.2.2	redox.ascorbate and glutathione.glutathione	zm00001d035445	Transcript	(at4g23100 : 438.0) Encodes the enzyme glutamate-cysteine ligase catalyzing the first, and rate-limiting, step of glutathione biosynthesis. Required for cell proliferation at the root tip. Involved in susceptibility to the bacterial pathogen Pseudomonas syringae. Mutants are phytoalexin defective.; glutamate-cysteine ligase (GSH1); CONTAINS InterPro DOMAIN/s: Glutamate--cysteine ligase, GCS2 (Int…	-0.93404	V12 stage
	21.2.2	redox.ascorbate and glutathione.glutathione	zm00001d029652	Transcript	(at5g37830 : 2041.0) Encodes a 5-oxoprolinase that acts in the glutathione degradation pathway and in 5-oxoproline metabolism.; oxoprolinase 1 (OXP1); CONTAINS InterPro DOMAIN/s: Hydantoinase B/oxoprolinase (InterPro:IPR003692), Hydantoinase/oxoprolinase (InterPro:IPR002821), Hydantoinaseoxoprolinase, N-terminal (InterPro:IPR008040); Has 1807 Blast hits to 1807 proteins in 277 species: Archae - 0…	0.676479	V12 stage
	23.1.1.10	nucleotide metabolism.synthesis.pyrimidine.CTP synthetase	zm00001d011486	Transcript	(gnl|cdd|37598 : 974.0) no description available & (at1g30820 : 853.0) CTP synthase family protein; FUNCTIONS IN: CTP synthase activity, catalytic activity; INVOLVED IN: pyrimidine ribonucleotide metabolic process, pyrimidine nucleotide biosynthetic process; EXPRESSED IN: 21 plant structures; EXPRESSED DURING: 13 growth stages; CONTAINS InterPro DOMAIN/s: Glutamine amidotransferase class-I, C-ter…	0.786758	V12 stage
	23.1.1.10	nucleotide metabolism.synthesis.pyrimidine.CTP synthetase	zm00001d011357	Transcript	(gnl|cdd|37598 : 947.0) no description available & (at3g12670 : 851.0) embryo defective 2742 (emb2742); FUNCTIONS IN: CTP synthase activity, catalytic activity; INVOLVED IN: response to cadmium ion, embryo development ending in seed dormancy; LOCATED IN: endomembrane system; EXPRESSED IN: 23 plant structures; EXPRESSED DURING: 13 growth stages; CONTAINS InterPro DOMAIN/s: Glutamine amidotransfera…	-0.999296	V12 stage
	23.1.1.10	nucleotide metabolism.synthesis.pyrimidine.CTP synthetase	zm00001d039081	Transcript	(gnl|cdd|37598 : 629.0) no description available & (gnl|cdd|81555 : 516.0) no description available & (at1g30820 : 498.0) CTP synthase family protein; FUNCTIONS IN: CTP synthase activity, catalytic activity; INVOLVED IN: pyrimidine ribonucleotide metabolic process, pyrimidine nucleotide biosynthetic process; EXPRESSED IN: 21 plant structures; EXPRESSED DURING: 13 growth stages; CONTAINS InterPro …	0.887842	V12 stage
	23.1.1.2	nucleotide metabolism.synthesis.pyrimidine.aspartate transcarbamoylase	zm00001d024203	Transcript	(q43087|pyrb2_pea : 522.0) Aspartate carbamoyltransferase 2, chloroplast precursor (EC 2.1.3.2) (Aspartate transcarbamylase 2) (ATCase 2) - Pisum sativum (Garden pea) & (at3g20330 : 497.0) encodes aspartate carbamoyltransferase catalyzing the second step in the de novo pyrimidine ribonucleotide biosynthesis; PYRIMIDINE B (PYRB); FUNCTIONS IN: amino acid binding, protein binding, aspartate carbamo…	-0.701985	V12 stage
	23.1.2.31	nucleotide metabolism.synthesis.purine.GMP synthetase	zm00001d026685	Transcript	(at1g63660 : 729.0) GMP synthase (glutamine-hydrolyzing), putative / glutamine amidotransferase, putative; FUNCTIONS IN: asparagine synthase (glutamine-hydrolyzing) activity, GMP synthase (glutamine-hydrolyzing) activity, catalytic activity, ATP binding; INVOLVED IN: GMP biosynthetic process, glutamine metabolic process, biosynthetic process, asparagine biosynthetic process; EXPRESSED IN: 22 plan…	-0.743679	V12 stage
	23.1.2.6	nucleotide metabolism.synthesis.purine.AIR carboxylase	zm00001d039422	Transcript	(at2g37690 : 754.0) phosphoribosylaminoimidazole carboxylase, putative / AIR carboxylase, putative; FUNCTIONS IN: phosphoribosylaminoimidazole carboxylase activity, catalytic activity, ATP binding; INVOLVED IN: 'de novo' IMP biosynthetic process, pollen development; LOCATED IN: chloroplast; CONTAINS InterPro DOMAIN/s: Phosphoribosylaminoimidazole carboxylase (InterPro:IPR016301), PreATP-grasp-lik…	-0.618156	V12 stage
	23.1.2.8	nucleotide metabolism.synthesis.purine.SAICAR lyase	zm00001d028921	Transcript	(gnl|cdd|82914 : 693.0) no description available & (at4g18440 : 595.0) L-Aspartase-like family protein; FUNCTIONS IN: N6-(1,2-dicarboxyethyl)AMP AMP-lyase (fumarate-forming) activity, catalytic activity; INVOLVED IN: purine ribonucleotide biosynthetic process, purine base biosynthetic process, IMP biosynthetic process; LOCATED IN: chloroplast, chloroplast stroma; CONTAINS InterPro DOMAIN/s: Adeny…	-0.838466	V12 stage
	23.2	nucleotide metabolism.degradation	zm00001d019279	Transcript	(at5g28050 : 280.0) Cytidine/deoxycytidylate deaminase family protein; FUNCTIONS IN: hydrolase activity, zinc ion binding, catalytic activity; LOCATED IN: cellular_component unknown; EXPRESSED IN: 24 plant structures; EXPRESSED DURING: 15 growth stages; CONTAINS InterPro DOMAIN/s: APOBEC/CMP deaminase, zinc-binding (InterPro:IPR016192), CMP/dCMP deaminase, zinc-binding (InterPro:IPR002125), Cytid…	1.02639	V12 stage
	23.2	nucleotide metabolism.degradation	zm00001d023695	Transcript	(q40639|dpnp_orysa : 472.0) 3'(2'),5'-bisphosphate nucleotidase (EC 3.1.3.7) (3'(2'),5-bisphosphonucleoside 3'(2')-phosphohydrolase) (DPNPase) - Oryza sativa (Rice) & (gnl|cdd|36741 : 435.0) no description available & (at5g63980 : 418.0) Encodes a bifunctional protein that has 3'(2'),5'-bisphosphate nucleotidase and inositol polyphosphate 1-phosphatase activities and rescues sulfur assimilation m…	0.599967	V12 stage
	23.2	nucleotide metabolism.degradation	zm00001d010313	Transcript	(at5g18860 : 765.0) inosine-uridine preferring nucleoside hydrolase family protein; FUNCTIONS IN: hydrolase activity; INVOLVED IN: biological_process unknown; LOCATED IN: cell wall; CONTAINS InterPro DOMAIN/s: Inosine/uridine-preferring nucleoside hydrolase (InterPro:IPR001910); BEST Arabidopsis thaliana protein match is: Inosine-uridine preferring nucleoside hydrolase family protein (TAIR:AT5G18…	0.849589	V12 stage
	23.2.1.2	nucleotide metabolism.degradation.pyrimidine.uridine nucleosidase	zm00001d031958	Transcript	(at2g36310 : 490.0) uridine-ribohydrolase 1 (URH1); CONTAINS InterPro DOMAIN/s: Inosine/uridine-preferring nucleoside hydrolase (InterPro:IPR001910); BEST Arabidopsis thaliana protein match is: uridine-ribohydrolase 2 (TAIR:AT1G05620.1); Has 6361 Blast hits to 6297 proteins in 1364 species: Archae - 75; Bacteria - 4675; Metazoa - 179; Fungi - 233; Plants - 187; Viruses - 0; Other Eukaryotes - 101…	0.671206	V12 stage
	23.2.2	nucleotide metabolism.degradation.purine	zm00001d023720	Transcript	(at2g03530 : 481.0) Mediate high-affinity uracil and 5-FU (a toxic uracil analogue) transport when expressed in yeast and Xenopus oocytes.Involved in allantoin transport.; ureide permease 2 (UPS2); FUNCTIONS IN: uracil:cation symporter activity; LOCATED IN: plasma membrane; EXPRESSED IN: 25 plant structures; EXPRESSED DURING: 10 growth stages; BEST Arabidopsis thaliana protein match is: ureide pe…	-0.886403	V12 stage
	23.3	nucleotide metabolism.salvage	zm00001d023720	Transcript	(at2g03530 : 481.0) Mediate high-affinity uracil and 5-FU (a toxic uracil analogue) transport when expressed in yeast and Xenopus oocytes.Involved in allantoin transport.; ureide permease 2 (UPS2); FUNCTIONS IN: uracil:cation symporter activity; LOCATED IN: plasma membrane; EXPRESSED IN: 25 plant structures; EXPRESSED DURING: 10 growth stages; BEST Arabidopsis thaliana protein match is: ureide pe…	-0.886403	V12 stage
	23.3	nucleotide metabolism.salvage	zm00001d010200	Transcript	(at1g72040 : 606.0) P-loop containing nucleoside triphosphate hydrolases superfamily protein; FUNCTIONS IN: phosphotransferase activity, alcohol group as acceptor, ATP binding; INVOLVED IN: nucleobase, nucleoside, nucleotide and nucleic acid metabolic process; LOCATED IN: nucleus; EXPRESSED IN: 23 plant structures; EXPRESSED DURING: 13 growth stages; CONTAINS InterPro DOMAIN/s: Deoxynucleoside ki…	-0.773423	V12 stage
	23.3.1	nucleotide metabolism.salvage.phosphoribosyltransferases	zm00001d003674	Transcript	(at2g23420 : 442.0) nicotinate phosphoribosyltransferase 2 (NAPRT2); FUNCTIONS IN: nicotinate phosphoribosyltransferase activity; INVOLVED IN: pyridine nucleotide biosynthetic process, nicotinate nucleotide salvage; LOCATED IN: cellular_component unknown; EXPRESSED IN: 22 plant structures; EXPRESSED DURING: 13 growth stages; CONTAINS InterPro DOMAIN/s: Nicotinate phosphoribosyltransferase-related…	-0.736329	V12 stage
	23.3.1.1	nucleotide metabolism.salvage.phosphoribosyltransferases.aprt	zm00001d017204	Transcript	(gnl|cdd|36924 : 165.0) no description available & (at1g80050 : 164.0) Encodes an adenosine phosphoribosyl transferase(E.C:2.4.2.7), a constitutively expressed enzyme involved in the one-step salvage of adenine to AMP. This isozyme has high affinity for cytokinins and is likely to be localized to the cytosol.; adenine phosphoribosyl transferase 2 (APT2); FUNCTIONS IN: phosphate transmembrane tran…	-1.08738	V12 stage
	23.3.1.3	nucleotide metabolism.salvage.phosphoribosyltransferases.upp	zm00001d024109	Transcript	(p93394|upp_tobac : 291.0) Uracil phosphoribosyltransferase (EC 2.4.2.9) (UMP pyrophosphorylase) (UPRTase) - Nicotiana tabacum (Common tobacco) & (at3g53900 : 278.0) Encodes UPP, a plastidial uracil phosphoribosyltransferase (UPRT) involved in uracil salvage. Loss-of-function mutation causes dramatic growth retardation, a pale-green to albino phenotype, abnormal root morphology and chloroplastic …	-0.699921	V12 stage
	23.4.3	nucleotide metabolism.phosphotransfer and pyrophosphatases.uridylate kinase	zm00001d042005	Transcript	(at3g18680 : 409.0) Amino acid kinase family protein; FUNCTIONS IN: uridylate kinase activity, UMP kinase activity; INVOLVED IN: cellular amino acid biosynthetic process, pyrimidine nucleotide biosynthetic process; LOCATED IN: chloroplast; EXPRESSED IN: 23 plant structures; EXPRESSED DURING: 13 growth stages; CONTAINS InterPro DOMAIN/s: Aspartate/glutamate/uridylate kinase (InterPro:IPR001048), U…	-0.648546	V12 stage
	23.4.3	nucleotide metabolism.phosphotransfer and pyrophosphatases.uridylate kinase	zm00001d052108	Transcript	(at5g26667 : 297.0) encodes a uridine 5'-monophosphate (UMP)/cytidine 5'-monophosphate (CMP) kinase.; PYR6; FUNCTIONS IN: uridylate kinase activity, cytidylate kinase activity; INVOLVED IN: pyrimidine ribonucleoside monophosphate metabolic process; LOCATED IN: cellular_component unknown; EXPRESSED IN: male gametophyte, cultured cell; EXPRESSED DURING: seed development stages; CONTAINS InterPro DO…	1.13643	V12 stage
	23.5.1	nucleotide metabolism.deoxynucleotide metabolism.dihydrofolate reductase-thymidylate synthase	zm00001d049188	Transcript	(o81395|drts_maize : 1053.0) Bifunctional dihydrofolate reductase-thymidylate synthase (DHFR-TS) [Includes: Dihydrofolate reductase (EC 1.5.1.3); Thymidylate synthase (EC 2.1.1.45)] - Zea mays (Maize) & (at2g16370 : 831.0) Encodes a bifunctional dihydrofolate reductase - thymidylate synthase gene. This is unique in Arabidopsis and protozoa. Other organisms have independent genes for this function…	-0.652231	V12 stage
	23.5.3	nucleotide metabolism.deoxynucleotide metabolism.cytosine deaminase	zm00001d004458	Transcript	(at5g24670 : 202.0) Cytidine/deoxycytidylate deaminase family protein; FUNCTIONS IN: hydrolase activity, zinc ion binding, catalytic activity; INVOLVED IN: biological_process unknown; LOCATED IN: cellular_component unknown; EXPRESSED IN: 23 plant structures; EXPRESSED DURING: 13 growth stages; CONTAINS InterPro DOMAIN/s: CMP/dCMP deaminase, zinc-binding (InterPro:IPR002125), Cytidine deaminase-li…	-0.61481	V12 stage
	25	C1-metabolism	zm00001d049188	Transcript	(o81395|drts_maize : 1053.0) Bifunctional dihydrofolate reductase-thymidylate synthase (DHFR-TS) [Includes: Dihydrofolate reductase (EC 1.5.1.3); Thymidylate synthase (EC 2.1.1.45)] - Zea mays (Maize) & (at2g16370 : 831.0) Encodes a bifunctional dihydrofolate reductase - thymidylate synthase gene. This is unique in Arabidopsis and protozoa. Other organisms have independent genes for this function…	-0.652231	V12 stage
	25.1	C1-metabolism.glycine hydroxymethyltransferase	zm00001d012247	Transcript	(at1g36370 : 775.0) Encodes a putative serine hydroxymethyltransferase.; serine hydroxymethyltransferase 7 (SHM7); FUNCTIONS IN: pyridoxal phosphate binding, glycine hydroxymethyltransferase activity, catalytic activity; INVOLVED IN: response to cadmium ion, glycine metabolic process, L-serine metabolic process; EXPRESSED IN: 23 plant structures; EXPRESSED DURING: 15 growth stages; CONTAINS Inter…	-0.621231	V12 stage
	3.1.1.1	minor CHO metabolism.raffinose family.galactinol synthases.known	zm00001d028931	Transcript	(at2g47180 : 496.0) galactinol synthase 1 (GolS1); FUNCTIONS IN: transferase activity, transferring hexosyl groups, transferase activity, transferring glycosyl groups; INVOLVED IN: response to high light intensity, carbohydrate biosynthetic process, response to hydrogen peroxide, response to heat; LOCATED IN: cellular_component unknown; EXPRESSED IN: 19 plant structures; EXPRESSED DURING: 11 grow…	1.09525	V12 stage
	3.1.1.1	minor CHO metabolism.raffinose family.galactinol synthases.known	zm00001d047582	Transcript	(at2g47180 : 501.0) galactinol synthase 1 (GolS1); FUNCTIONS IN: transferase activity, transferring hexosyl groups, transferase activity, transferring glycosyl groups; INVOLVED IN: response to high light intensity, carbohydrate biosynthetic process, response to hydrogen peroxide, response to heat; LOCATED IN: cellular_component unknown; EXPRESSED IN: 19 plant structures; EXPRESSED DURING: 11 grow…	0.792026	V12 stage
	3.1.1.2	minor CHO metabolism.raffinose family.galactinol synthases.putative	zm00001d002851	Transcript	(at1g13250 : 343.0) Encodes a protein with putative galacturonosyltransferase activity.; galacturonosyltransferase-like 3 (GATL3); FUNCTIONS IN: transferase activity, transferring hexosyl groups, polygalacturonate 4-alpha-galacturonosyltransferase activity, transferase activity, transferring glycosyl groups; INVOLVED IN: carbohydrate biosynthetic process; LOCATED IN: endomembrane system; EXPRESSE…	1.07412	V12 stage
	3.1.1.2	minor CHO metabolism.raffinose family.galactinol synthases.putative	zm00001d028931	Transcript	(at2g47180 : 496.0) galactinol synthase 1 (GolS1); FUNCTIONS IN: transferase activity, transferring hexosyl groups, transferase activity, transferring glycosyl groups; INVOLVED IN: response to high light intensity, carbohydrate biosynthetic process, response to hydrogen peroxide, response to heat; LOCATED IN: cellular_component unknown; EXPRESSED IN: 19 plant structures; EXPRESSED DURING: 11 grow…	1.09525	V12 stage
	3.1.1.2	minor CHO metabolism.raffinose family.galactinol synthases.putative	zm00001d047582	Transcript	(at2g47180 : 501.0) galactinol synthase 1 (GolS1); FUNCTIONS IN: transferase activity, transferring hexosyl groups, transferase activity, transferring glycosyl groups; INVOLVED IN: response to high light intensity, carbohydrate biosynthetic process, response to hydrogen peroxide, response to heat; LOCATED IN: cellular_component unknown; EXPRESSED IN: 19 plant structures; EXPRESSED DURING: 11 grow…	0.792026	V12 stage
	3.1.2.1	minor CHO metabolism.raffinose family.raffinose synthases.known	zm00001d039685	Transcript	(gnl|cdd|69227 : 1095.0) no description available & (at5g40390 : 983.0) Encodes a protein which might be involved in the formation of verbascose. A T-DNA insertion mutant was shown to have a decreased amount of verbascose (as well as mannitol) whereas the levels of raffinose and stachyose remained unchanged.; seed imbibition 1-like (SIP1); FUNCTIONS IN: hydrolase activity, hydrolyzing O-glycosyl …	0.805627	V12 stage
	3.1.2.2	minor CHO metabolism.raffinose family.raffinose synthases.putative	zm00001d037480	Transcript	(at5g20250 : 1031.0) encodes a member of glycosyl hydrolase family 36. Expression is induced within 3 hours of dark treatment, in senescing leaves and treatment with exogenous photosynthesis inhibitor. Induction of gene expression was suppressed in excised leaves supplied with sugar. The authors suggest that the gene's expression pattern is responding to the level of sugar in the cell.; DARK INDU…	0.621794	V12 stage
	3.2.2	minor CHO metabolism.trehalose.TPP	zm00001d017502	Transcript	(at5g51460 : 337.0) homologous to the C-terminal part of microbial trehalose-6-phosphate phosphatases; ATTPPA; FUNCTIONS IN: trehalose-phosphatase activity; INVOLVED IN: trehalose biosynthetic process; LOCATED IN: chloroplast; EXPRESSED IN: 23 plant structures; EXPRESSED DURING: 16 growth stages; CONTAINS InterPro DOMAIN/s: HAD-superfamily hydrolase, subfamily IIB (InterPro:IPR006379), Trehalose-…	-0.856006	V12 stage
	3.2.3	minor CHO metabolism.trehalose.potential TPS/TPP	zm00001d005687	Transcript	(at1g23870 : 1102.0) Encodes an enzyme putatively involved in trehalose biosynthesis. The protein has a trehalose synthase (TPS)-like domain that may or may not be active as well as a trehalose phosphatase (TPP)-like domain.; trehalose-phosphatase/synthase 9 (TPS9); FUNCTIONS IN: transferase activity, transferring glycosyl groups, trehalose-phosphatase activity; INVOLVED IN: trehalose biosyntheti…	0.679617	V12 stage
	3.2.3	minor CHO metabolism.trehalose.potential TPS/TPP	zm00001d043469	Transcript	(at1g06410 : 1113.0) Encodes an enzyme putatively involved in trehalose biosynthesis. Though the protein has both trehalose-6-phosphate synthase (TPS)-like and trehalose-6-phosphate phosphatase (TPP)-like domains, neither activity has been detected in enzymatic assays nor has the protein been able to complement yeast TPS or TPP mutants.; trehalose-phosphatase/synthase 7 (TPS7); FUNCTIONS IN: tran…	0.727866	V12 stage
	3.2.3	minor CHO metabolism.trehalose.potential TPS/TPP	zm00001d050293	Transcript	(at1g23870 : 1120.0) Encodes an enzyme putatively involved in trehalose biosynthesis. The protein has a trehalose synthase (TPS)-like domain that may or may not be active as well as a trehalose phosphatase (TPP)-like domain.; trehalose-phosphatase/synthase 9 (TPS9); FUNCTIONS IN: transferase activity, transferring glycosyl groups, trehalose-phosphatase activity; INVOLVED IN: trehalose biosyntheti…	1.04149	V12 stage
	3.4.2	minor CHO metabolism.myo-inositol.InsP-Kinases	zm00001d016647	Transcript	(at5g61760 : 261.0) Encodes an inositol polyphosphate 3-/6-/5-kinase that is localized to the nucleus. Able to complement a mutation in a yeast transcriptional regulator gene (ARG82/IPK2).; inositol polyphosphate kinase 2 beta (IPK2BETA); CONTAINS InterPro DOMAIN/s: Inositol polyphosphate kinase (InterPro:IPR005522); BEST Arabidopsis thaliana protein match is: inositol polyphosphate kinase 2 alph…	0.637095	V12 stage
	3.4.2	minor CHO metabolism.myo-inositol.InsP-Kinases	zm00001d001974	Transcript	(at1g22100 : 381.0) Inositol-pentakisphosphate 2-kinase family protein; FUNCTIONS IN: inositol pentakisphosphate 2-kinase activity, ATP binding; INVOLVED IN: biological_process unknown; LOCATED IN: cellular_component unknown; CONTAINS InterPro DOMAIN/s: Inositol-pentakisphosphate 2-kinase, metazoa (InterPro:IPR018009), Inositol-pentakisphosphate 2-kinase (InterPro:IPR009286); BEST Arabidopsis tha…	-0.844106	V12 stage
	3.4.3	minor CHO metabolism.myo-inositol.InsP Synthases	zm00001d014292	Transcript	(q9fpk7|ino1_maize : 884.0) Inositol-3-phosphate synthase (EC 5.5.1.4) (Myo-inositol-1-phosphate synthase) (MI-1-P synthase) (IPS) - Zea mays (Maize) & (gnl|cdd|35912 : 876.0) no description available & (at2g22240 : 847.0) ** Referred to as MIPS1 in Mitsuhashi et al 2008. Myo-inositol-1-phosphate synthase isoform 2. Expressed in leaf, root and silique. Immunolocalization experiments with an antib…	-0.645515	V12 stage
	3.4.3	minor CHO metabolism.myo-inositol.InsP Synthases	zm00001d030506	Transcript	(q9fpk7|ino1_maize : 902.0) Inositol-3-phosphate synthase (EC 5.5.1.4) (Myo-inositol-1-phosphate synthase) (MI-1-P synthase) (IPS) - Zea mays (Maize) & (gnl|cdd|35912 : 869.0) no description available & (at2g22240 : 858.0) ** Referred to as MIPS1 in Mitsuhashi et al 2008. Myo-inositol-1-phosphate synthase isoform 2. Expressed in leaf, root and silique. Immunolocalization experiments with an antib…	-1.35895	V12 stage
	3.5	minor CHO metabolism.others	zm00001d041991	Transcript	(q5jjv0|inv4_orysa : 926.0) Beta-fructofuranosidase, insoluble isoenzyme 4 precursor (EC 3.2.1.26) (Sucrose hydrolase 4) (Invertase 4) (Cell wall beta-fructosidase 4) (OsCIN4) - Oryza sativa (Rice) & (gnl|cdd|35449 : 541.0) no description available & (at3g13790 : 524.0) Encodes a protein with invertase activity.; ATBFRUCT1; CONTAINS InterPro DOMAIN/s: Glycoside hydrolase, family 32 (InterPro:IPR0…	0.599684	V12 stage
	3.5	minor CHO metabolism.others	zm00001d001941	Transcript	(q56uc9|inv7_orysa : 729.0) Beta-fructofuranosidase, insoluble isoenzyme 7 precursor (EC 3.2.1.26) (Sucrose hydrolase 7) (Invertase 7) (Cell wall beta-fructosidase 7) (OsCIN7) - Oryza sativa (Rice) & (gnl|cdd|35449 : 479.0) no description available & (at1g55120 : 447.0) Encodes a protein with fructan exohydrolase (FEH) activity acting on levan-type fructans (6-FEH, levanase). The enzyme does not …	1.15561	V12 stage
	3.5	minor CHO metabolism.others	zm00001d042868	Transcript	(at2g37770 : 251.0) NAD(P)-linked oxidoreductase superfamily protein; FUNCTIONS IN: oxidoreductase activity; INVOLVED IN: oxidation reduction; EXPRESSED IN: 12 plant structures; EXPRESSED DURING: LP.04 four leaves visible, 4 anthesis, petal differentiation and expansion stage; CONTAINS InterPro DOMAIN/s: Aldo/keto reductase (InterPro:IPR001395), Aldo/keto reductase subgroup (InterPro:IPR020471), …	-1.23719	V12 stage
	3.5.1	minor CHO metabolism.others.Xylose isomerase	zm00001d011714	Transcript	(q40082|xyla_horvu : 99.0) Xylose isomerase (EC 5.3.1.5) - Hordeum vulgare (Barley) & (at5g57655 : 85.1) xylose isomerase family protein; FUNCTIONS IN: xylose isomerase activity; INVOLVED IN: carbohydrate metabolic process; LOCATED IN: endoplasmic reticulum, plasma membrane, vacuole; EXPRESSED IN: 25 plant structures; EXPRESSED DURING: 14 growth stages; CONTAINS InterPro DOMAIN/s: Xylose isomeras…	0.990129	V12 stage
	4.1.12	glycolysis.cytosolic branch.phosphoglycerate mutase	zm00001d029025	Transcript	(p35493|pmgi_ricco : 904.0) 2,3-bisphosphoglycerate-independent phosphoglycerate mutase (EC 5.4.2.1) (Phosphoglyceromutase) (BPG-independent PGAM) (PGAM-I) - Ricinus communis (Castor bean) & (at1g09780 : 862.0) Phosphoglycerate mutase, 2,3-bisphosphoglycerate-independent; FUNCTIONS IN: manganese ion binding, phosphoglycerate mutase activity, 2,3-bisphosphoglycerate-independent phosphoglycerate mu…	-1.13785	V12 stage
	4.1.13	glycolysis.cytosolic branch.enolase	zm00001d036086	Transcript	(p26301|eno1_maize : 336.0) Enolase 1 (EC 4.2.1.11) (2-phosphoglycerate dehydratase 1) (2-phospho-D-glycerate hydro-lyase 1) - Zea mays (Maize) & (at2g36530 : 308.0) Involved in light-dependent cold tolerance and encodes an enolase. Protein is tyrosine-phosphorylated and its phosphorylation state is modulated in response to ABA in Arabidopsis thaliana seeds.; LOW EXPRESSION OF OSMOTICALLY RESPONS…	0.831379	V12 stage
	4.1.15	glycolysis.cytosolic branch.phospho-enol-pyruvate carboxylase (PEPC)	zm00001d020057	Transcript	(p51059|capp2_maize : 471.0) Phosphoenolpyruvate carboxylase 2 (EC 4.1.1.31) (PEPCase 2) (PEPC 2) - Zea mays (Maize) & (gnl|cdd|64189 : 455.0) no description available & (at2g42600 : 427.0) Encodes one of four Arabidopsis phosphoenolpyruvate carboxylase proteins.; phosphoenolpyruvate carboxylase 2 (PPC2); FUNCTIONS IN: phosphoenolpyruvate carboxylase activity, catalytic activity; INVOLVED IN: tri…	0.665945	V12 stage
	4.1.7	glycolysis.cytosolic branch.triosephosphate isomerase (TPI)	zm00001d012407	Transcript	(gnl|cdd|36856 : 355.0) no description available & (p48495|tpis_pethy : 353.0) Triosephosphate isomerase, cytosolic (EC 5.3.1.1) (TIM) (Triose-phosphate isomerase) - Petunia hybrida (Petunia) & (at3g55440 : 347.0) Encodes triosephosphate isomerase.; triosephosphate isomerase (TPI); FUNCTIONS IN: triose-phosphate isomerase activity, copper ion binding; INVOLVED IN: in 7 processes; LOCATED IN: in 8…	-1.09317	V12 stage
	4.2.2	glycolysis.plastid branch.phosphoglucomutase (PGM)	zm00001d044211	Transcript	(q9sm59|pgmp_pea : 898.0) Phosphoglucomutase, chloroplast precursor (EC 5.4.2.2) (Glucose phosphomutase) (PGM) - Pisum sativum (Garden pea) & (at5g51820 : 890.0) Encodes a plastid isoform of the enzyme phosphoglucomutase involved in controlling photosynthetic carbon flow. Effective petiole movement against the direction of the gravity requires functional PGM activity that is required for full dev…	0.693782	V12 stage
	4.2.4	glycolysis.plastid branch.phosphofructokinase (PFK)	zm00001d005756	Transcript	(at2g22480 : 750.0) phosphofructokinase 5 (PFK5); CONTAINS InterPro DOMAIN/s: Pyrophosphate-dependent phosphofructokinase TP0108 (InterPro:IPR012004), Phosphofructokinase (InterPro:IPR000023); BEST Arabidopsis thaliana protein match is: phosphofructokinase 4 (TAIR:AT5G61580.1); Has 7923 Blast hits to 7389 proteins in 2127 species: Archae - 28; Bacteria - 5127; Metazoa - 660; Fungi - 395; Plants -…	0.734914	V12 stage
	5.10	fermentation.aldehyde dehydrogenase	zm00001d025958	Transcript	(gnl|cdd|37667 : 537.0) no description available & (at4g36250 : 516.0) Encodes a putative aldehyde dehydrogenase. The gene is not responsive to osmotic stress and is expressed constitutively at a low level in plantlets and root cultures.; aldehyde dehydrogenase 3F1 (ALDH3F1); FUNCTIONS IN: 3-chloroallyl aldehyde dehydrogenase activity, aldehyde dehydrogenase (NAD) activity; INVOLVED IN: cellular …	1.20201	V12 stage
	5.10	fermentation.aldehyde dehydrogenase	zm00001d050495	Transcript	(gnl|cdd|37664 : 219.0) no description available & (q9zpb7|al7a1_maldo : 184.0) Aldehyde dehydrogenase family 7 member A1 (EC 1.2.1.3) (Antiquitin-1) (Matured fruit 60 kDa protein) (MF-60) - Malus domestica (Apple) (Malus sylvestris) & (at1g54100 : 169.0) Aldehyde dehydrogenase; aldehyde dehydrogenase 7B4 (ALDH7B4); FUNCTIONS IN: 3-chloroallyl aldehyde dehydrogenase activity, oxidoreductase activ…	-0.681942	V12 stage
	5.3	fermentation.ADH	zm00001d033931	Transcript	(p00333|adh1_maize : 716.0) Alcohol dehydrogenase 1 (EC 1.1.1.1) - Zea mays (Maize) & (at1g77120 : 602.0) Catalyzes the reduction of acetaldehyde using NADH as reductant. Requires zinc for activity. Dimer. Anaerobic response polypeptide (ANP). Fermentation. The protein undergoes thiolation following treatment with the oxidant tert-butylhydroperoxide.; alcohol dehydrogenase 1 (ADH1); FUNCTIONS IN:…	0.823895	V12 stage
	7.1.1	OPP.oxidative PP.G6PD	zm00001d025015	Transcript	(at5g13110 : 894.0) Encodes a plastidic glucose-6-phosphate dehydrogenase that is sensitive to reduction by DTT and whose mRNA is most highly expressed in root.; glucose-6-phosphate dehydrogenase 2 (G6PD2); CONTAINS InterPro DOMAIN/s: Glucose-6-phosphate dehydrogenase, C-terminal (InterPro:IPR022675), Glucose-6-phosphate dehydrogenase, active site (InterPro:IPR019796), NAD(P)-binding domain (Inte…	-0.68535	V12 stage
	7.1.2	OPP.oxidative PP.6-phosphogluconolactonase	zm00001d032045	Transcript	(at5g24400 : 319.0) Encodes a protein with 6-phosphoglucunolactonase activity that localizes to the chloroplasts and the peroxisome. However, mutant phenotypes observed in pgl3 mutant plants can be complemented with a chloroplast-targeted version of the protein. PGL3 likely functions in the oxidative branch of the pentose phosphate pathway. pgl3 mutant phenotypes suggest that it is important in p…	-0.699971	V12 stage
	7.2.4	OPP.non-reductive PP.ribose 5-phosphate isomerase	zm00001d030701	Transcript	(gnl|cdd|73164 : 251.0) no description available & (gnl|cdd|38285 : 225.0) no description available & (at1g71100 : 213.0) Encodes a ribose 5-phosphate isomerase involved in the formation of uridine used for the synthesis of UDP-sugars. Mutants of this gene are affected in cellulose biosynthesis.; RADIAL SWELLING 10 (RSW10); FUNCTIONS IN: ribose-5-phosphate isomerase activity; INVOLVED IN: uridine…	-0.833934	V12 stage
	7.3	OPP.electron transfer	zm00001d034345	Transcript	(p41345|fenr2_orysa : 676.0) Ferredoxin--NADP reductase, root isozyme, chloroplast precursor (EC 1.18.1.2) (FNR) - Oryza sativa (Rice) & (at1g30510 : 584.0) Encodes a root-type ferredoxin:NADP(H) oxidoreductase.; root FNR 2 (RFNR2); FUNCTIONS IN: oxidoreductase activity, copper ion binding; INVOLVED IN: oxidation reduction; LOCATED IN: thylakoid membrane; EXPRESSED IN: 23 plant structures; EXPRES…	-0.614117	V12 stage
	7.3	OPP.electron transfer	zm00001d003797	Transcript	(gnl|cdd|79346 : 154.0) no description available & (at2g27510 : 152.0) ferredoxin 3 (FD3); FUNCTIONS IN: electron carrier activity, iron-sulfur cluster binding, 2 iron, 2 sulfur cluster binding; INVOLVED IN: electron transport chain; LOCATED IN: chloroplast; EXPRESSED IN: 22 plant structures; EXPRESSED DURING: 13 growth stages; CONTAINS InterPro DOMAIN/s: 2Fe-2S ferredoxin, iron-sulphur binding s…	0.84941	V12 stage
	7.3	OPP.electron transfer	zm00001d025352	Transcript	(p27788|fer3_maize : 159.0) Ferredoxin-3, chloroplast precursor (Ferredoxin III) (Fd III) - Zea mays (Maize) & (gnl|cdd|79346 : 150.0) no description available & (at2g27510 : 147.0) ferredoxin 3 (FD3); FUNCTIONS IN: electron carrier activity, iron-sulfur cluster binding, 2 iron, 2 sulfur cluster binding; INVOLVED IN: electron transport chain; LOCATED IN: chloroplast; EXPRESSED IN: 22 plant struct…	1.48294	V12 stage
	7.3	OPP.electron transfer	zm00001d038291	Transcript	(p94044|fer6_maize : 234.0) Ferredoxin-6, chloroplast precursor (Ferredoxin VI) (Fd VI) - Zea mays (Maize) & (at2g27510 : 135.0) ferredoxin 3 (FD3); FUNCTIONS IN: electron carrier activity, iron-sulfur cluster binding, 2 iron, 2 sulfur cluster binding; INVOLVED IN: electron transport chain; LOCATED IN: chloroplast; EXPRESSED IN: 22 plant structures; EXPRESSED DURING: 13 growth stages; CONTAINS In…	-1.04482	V12 stage
	8.1.1.1	TCA / org transformation.TCA.pyruvate DH.E1	zm00001d031659	Transcript	(at5g50850 : 580.0) MACCI-BOU (MAB1); FUNCTIONS IN: pyruvate dehydrogenase (acetyl-transferring) activity, catalytic activity; INVOLVED IN: defense response to bacterium; LOCATED IN: mitochondrion, nucleolus, plasma membrane; EXPRESSED IN: 25 plant structures; EXPRESSED DURING: 17 growth stages; CONTAINS InterPro DOMAIN/s: Transketolase, C-terminal (InterPro:IPR005476), Transketolase-like, C-term…	-1.02636	V12 stage
	8.1.5	TCA / org transformation.TCA.2-oxoglutarate dehydrogenase	zm00001d036328	Transcript	(at5g65750 : 1748.0) 2-oxoglutarate dehydrogenase, E1 component; FUNCTIONS IN: oxoglutarate dehydrogenase (succinyl-transferring) activity, cobalt ion binding, zinc ion binding; INVOLVED IN: response to cadmium ion; LOCATED IN: mitochondrion; EXPRESSED IN: 23 plant structures; EXPRESSED DURING: 11 growth stages; CONTAINS InterPro DOMAIN/s: 2-oxoglutarate dehydrogenase, E1 component (InterPro:IPR0…	-0.886686	V12 stage
	8.1.5	TCA / org transformation.TCA.2-oxoglutarate dehydrogenase	zm00001d023552	Transcript	(at3g55410 : 160.0) 2-oxoglutarate dehydrogenase, E1 component; FUNCTIONS IN: oxoglutarate dehydrogenase (succinyl-transferring) activity, cobalt ion binding, zinc ion binding; INVOLVED IN: glycolysis, metabolic process; LOCATED IN: mitochondrion; EXPRESSED IN: 25 plant structures; EXPRESSED DURING: 15 growth stages; CONTAINS InterPro DOMAIN/s: 2-oxoglutarate dehydrogenase, E1 component (InterPro…	-0.612922	V12 stage
	8.3	TCA / org transformation.carbonic anhydrases	zm00001d020764	Transcript	(at4g33580 : 303.0) beta carbonic anhydrase 5 (BCA5); FUNCTIONS IN: carbonate dehydratase activity, zinc ion binding; INVOLVED IN: carbon utilization; LOCATED IN: chloroplast; EXPRESSED IN: 25 plant structures; EXPRESSED DURING: 13 growth stages; CONTAINS InterPro DOMAIN/s: Carbonic anhydrase, prokaryotic-like, conserved site (InterPro:IPR015892), Carbonic anhydrase (InterPro:IPR001765); BEST Ara…	0.654897	V12 stage
	8.3	TCA / org transformation.carbonic anhydrases	zm00001d044096	Transcript	(p40880|cahc_horvu : 329.0) Carbonic anhydrase, chloroplast precursor (EC 4.2.1.1) (Carbonate dehydratase) - Hordeum vulgare (Barley) & (at1g70410 : 231.0) Encodes a putative beta-carbonic anhydrase betaCA4. Together with betaCA1 (At3g01500) regulates CO2-controlled stomatal movements in guard cells.; beta carbonic anhydrase 4 (BCA4); FUNCTIONS IN: carbonate dehydratase activity, zinc ion binding…	0.727028	V12 stage
	9.2.1.4	mitochondrial electron transport / ATP synthesis.NADH-DH.type II.internal matrix	zm00001d021804	Transcript	(at2g29990 : 582.0) alternative NAD(P)H dehydrogenase 2 (NDA2); FUNCTIONS IN: NADH dehydrogenase activity, oxidoreductase activity, FAD binding; INVOLVED IN: oxidation reduction; LOCATED IN: intrinsic to mitochondrial inner membrane; EXPRESSED IN: 24 plant structures; EXPRESSED DURING: 13 growth stages; CONTAINS InterPro DOMAIN/s: FAD-dependent pyridine nucleotide-disulphide oxidoreductase (Inter…	-1.25767	V12 stage
	9.4	mitochondrial electron transport / ATP synthesis.alternative oxidase	zm00001d002436	Transcript	(gnl|cdd|85678 : 477.0) no description available & (at3g22370 : 463.0) Encodes AOX1a, an isoform of alternative oxidase that is expressed in rosettes, flowers, and root. The alternative oxidase of plant mitochondria transfers electrons from the ubiquinone pool to oxygen without energy conservations. It is regulated through transcriptional control and by pyruvate. Plays a role in shoot acclimation…	-1.34816	V12 stage
	9.5	mitochondrial electron transport / ATP synthesis.cytochrome c reductase	zm00001d005114	Transcript	(p48502|ucr6_soltu : 143.0) Ubiquinol-cytochrome c reductase complex 14 kDa protein (EC 1.10.2.2) (CR14) - Solanum tuberosum (Potato) & (at4g32470 : 138.0) Cytochrome bd ubiquinol oxidase, 14kDa subunit; FUNCTIONS IN: ubiquinol-cytochrome-c reductase activity; INVOLVED IN: mitochondrial electron transport, ubiquinol to cytochrome c; LOCATED IN: mitochondrion, plasma membrane, plastid, mitochondri…	-0.801401	V12 stage
	9.7	mitochondrial electron transport / ATP synthesis.cytochrome c oxidase	zm00001d015313	Transcript	(at3g08950 : 316.0) Encodes HCC1, homologue of the copper chaperone SCO1 (synthesis of cytochrome c oxidase 1) from the yeast Saccharomyces cerevisiae. SCO1 encodes a mitochondrial protein that is essential for the correct assembly of complex IV in the respiratory chain. HCC1 is localized in the mitochondrion. A chimeric yeast Sco1-Arabidopsis HCC1 protein complements yeast Sco1 activity. Embryos…	-0.76796	V12 stage
	9.8	mitochondrial electron transport / ATP synthesis.uncoupling protein	zm00001d004561	Transcript	(at3g54110 : 287.0) Member of Uncoupling protein PUMP2 family. Encodes a mitochondrial uncoupling protein AtUCP1 involved in maintain the redox poise of the mitochondrial electron transport chain to facilitate photosynthetic metabolism. Disruption of UCP1 results in a photosynthetic phenotype. Specifically there is a restriction in photorespiration with a decrease in the rate of oxidation of phot…	0.84162	V12 stage
	9.9	mitochondrial electron transport / ATP synthesis.F1-ATPase	zm00001d003423	Transcript	(at3g10350 : 143.0) P-loop containing nucleoside triphosphate hydrolases superfamily protein; FUNCTIONS IN: ATP binding; INVOLVED IN: cellular metal ion homeostasis, anion transport; LOCATED IN: membrane; EXPRESSED IN: 23 plant structures; EXPRESSED DURING: 13 growth stages; CONTAINS InterPro DOMAIN/s: ATPase, anion-transporting (InterPro:IPR003348); BEST Arabidopsis thaliana protein match is: An…	-0.991827	V12 stage
	1.1.1.2	PS.lightreaction.photosystem II.PSII polypeptide subunits	zm00001d000417	Transcript	(gnl|cdd|79222 : 681.0) no description available & (p48183|psba_maize : 664.0) Photosystem Q(B) protein (32 kDa thylakoid membrane protein) (Photosystem II protein D1) - Zea mays (Maize) & (atcg00020 : 654.0) Encodes chlorophyll binding protein D1, a part of the photosystem II reaction center core; photosystem II reaction center protein A (PSBA); FUNCTIONS IN: chlorophyll binding; INVOLVED IN: ph…	-0.687914	VT stage
	1.1.2.2	PS.lightreaction.photosystem I.PSI polypeptide subunits	zm00001d013039	Transcript	(p36213|psad_horvu : 270.0) Photosystem I reaction center subunit II, chloroplast precursor (Photosystem I 20 kDa subunit) (PSI-D) - Hordeum vulgare (Barley) & (at4g02770 : 265.0) Encodes a protein predicted by sequence similarity with spinach PsaD to be photosystem I reaction center subunit II (PsaD1); photosystem I subunit D-1 (PSAD-1); FUNCTIONS IN: molecular_function unknown; INVOLVED IN: pho…	-0.604549	VT stage
	1.1.2.2	PS.lightreaction.photosystem I.PSI polypeptide subunits	zm00001d041819	Transcript	(gnl|cdd|69027 : 184.0) no description available & (o65107|psan_maize : 170.0) Photosystem I reaction center subunit N, chloroplast precursor (PSI-N) (Fragment) - Zea mays (Maize) & (at5g64040 : 154.0) Encodes the only subunit of photosystem I located entirely in the thylakoid lumen. May be involved in the interaction between plastocyanin and the photosystem I complex.; PSAN; FUNCTIONS IN: calmod…	-0.680168	VT stage
	1.1.2.2	PS.lightreaction.photosystem I.PSI polypeptide subunits	zm00001d020877	Transcript	(q00327|psag_horvu : 187.0) Photosystem I reaction center subunit V, chloroplast precursor (PSI-G) (Photosystem I 9 kDa protein) - Hordeum vulgare (Barley) & (at1g55670 : 170.0) Encodes subunit G of photosystem I, an 11-kDa membrane protein that plays an important role in electron transport between plastocyanin and PSI and is involved in the stability of the PSI complex. PSI-G subunit is bound to…	-0.753059	VT stage
	1.1.40	PS.lightreaction.cyclic electron flow-chlororespiration	zm00001d033098	Transcript	(at3g15840 : 296.0) Encodes a chloroplast-targeted protein localized in the stroma that is a novel component essential for NDH-mediated non-photochemical reduction of the plastoquinone pool in chlororespiratory electron transport.; post-illumination chlorophyll fluorescence increase (PIFI); FUNCTIONS IN: molecular_function unknown; INVOLVED IN: chlororespiration; LOCATED IN: chloroplast stroma; E…	-0.65346	VT stage
	1.1.5.1	PS.lightreaction.other electron carrier (ox/red).plastocyanin	zm00001d045620	Transcript	(p08248|plas_horvu : 171.0) Plastocyanin, chloroplast precursor - Hordeum vulgare (Barley) & (at1g76100 : 141.0) One of two Arabidopsis plastocyanin genes. Expressed at 1/10th level of PETE2. Does not respond to increased copper levels and is thought to be the isoform that participates in electron transport under copper-limiting conditions.; plastocyanin 1 (PETE1); FUNCTIONS IN: electron carrier …	-0.693887	VT stage
	1.1.5.4	PS.lightreaction.other electron carrier (ox/red).ferredoxin oxireductase	zm00001d016542	Transcript	(at1g15140 : 279.0) FAD/NAD(P)-binding oxidoreductase; FUNCTIONS IN: oxidoreductase activity, copper ion binding; INVOLVED IN: oxidation reduction; LOCATED IN: thylakoid, chloroplast; EXPRESSED IN: 23 plant structures; EXPRESSED DURING: 15 growth stages; CONTAINS InterPro DOMAIN/s: Oxidoreductase FAD/NAD(P)-binding (InterPro:IPR001433), Ferredoxin reductase-type FAD-binding domain (InterPro:IPR01…	0.822151	VT stage
	1.3	PS.calvin cycle	zm00001d044925	Transcript	(at3g62410 : 86.7) CP12-2 encodes a small peptide found in the chloroplast stroma. It belongs to the CP12 gene family thought to be involved in the formation of a supramolecular complex with glyceraldehyde-3-phosphate dehydrogenase (GAPDH) and phosphoribulokinase (PRK) embedded in the Calvin cycle. CP12-2 is coordinately regulated by light with the photosynthetic GAPDH and PRK. The annotation of …	-0.658964	VT stage
	1.3.6	PS.calvin cycle.aldolase	zm00001d053015	Transcript	(q40677|alfc_orysa : 683.0) Fructose-bisphosphate aldolase, chloroplast precursor (EC 4.1.2.13) (ALDP) - Oryza sativa (Rice) & (at4g38970 : 622.0) Protein is tyrosine-phosphorylated and its phosphorylation state is modulated in response to ABA in Arabidopsis thaliana seeds.; fructose-bisphosphate aldolase 2 (FBA2); FUNCTIONS IN: fructose-bisphosphate aldolase activity, catalytic activity; INVOLVE…	-0.599856	VT stage
	10.1.10	cell wall.precursor synthesis.RHM	zm00001d028654	Transcript	(at1g78570 : 1181.0) Encodes a UDP-L-Rhamnose synthase involved in the biosynthesis of rhamnose, a major monosaccharide component of pectin. Catalyzes the conversion of UDP-D-Glc to UDP-L-Rha. The dehydrogenase domain of RHM1 was shown to catalyze the conversion of UDP-D-Glc to the reaction intermediate UDP-4-keto-6-deoxy-D-Glc using recombinant protein assay but the activity of the full-length p…	0.847228	VT stage
	10.2	cell wall.cellulose synthesis	zm00001d037235	Transcript	(at5g03760 : 594.0) encodes a beta-mannan synthase that is required for agrobacterium-mediated plant genetic transformation involves a complex interaction between the bacterium and the host plant. 3' UTR is involved in transcriptional regulation and the gene is expressed in the elongation zone of the root.; ATCSLA09; CONTAINS InterPro DOMAIN/s: Glycosyl transferase, family 2 (InterPro:IPR001173);…	0.992959	VT stage
	10.2	cell wall.cellulose synthesis	zm00001d013168	Transcript	(at4g07960 : 732.0) encodes a gene similar to cellulose synthase; Cellulose-synthase-like C12 (CSLC12); FUNCTIONS IN: cellulose synthase activity, transferase activity, transferring glycosyl groups; INVOLVED IN: biological_process unknown; LOCATED IN: cellular_component unknown; EXPRESSED IN: 24 plant structures; EXPRESSED DURING: 15 growth stages; CONTAINS InterPro DOMAIN/s: Glycosyl transferase…	0.82423	VT stage
	10.2.1	cell wall.cellulose synthesis.cellulose synthase	zm00001d037235	Transcript	(at5g03760 : 594.0) encodes a beta-mannan synthase that is required for agrobacterium-mediated plant genetic transformation involves a complex interaction between the bacterium and the host plant. 3' UTR is involved in transcriptional regulation and the gene is expressed in the elongation zone of the root.; ATCSLA09; CONTAINS InterPro DOMAIN/s: Glycosyl transferase, family 2 (InterPro:IPR001173);…	0.992959	VT stage
	10.2.1	cell wall.cellulose synthesis.cellulose synthase	zm00001d021732	Transcript	(gnl|cdd|67186 : 786.0) no description available & (at3g03050 : 731.0) encodes a cellulose synthase like protein. mutations initiate root hairs that rupture at their tip soon after initiation. is required for the synthesis of a noncellulosic wall polysaccharide.; cellulose synthase-like D3 (CSLD3); FUNCTIONS IN: cellulose synthase activity, transferase activity, transferring glycosyl groups; INVO…	0.626232	VT stage
	10.4.1.1	cell wall.pectin synthesis.homogalacturonan.Galacturonic Acid Trnasferase	zm00001d013524	Transcript	(at3g61130 : 879.0) Encodes a protein with putative galacturonosyltransferase activity.; galacturonosyltransferase 1 (GAUT1); CONTAINS InterPro DOMAIN/s: Glycosyl transferase, family 8 (InterPro:IPR002495); BEST Arabidopsis thaliana protein match is: galacturonosyltransferase 3 (TAIR:AT4G38270.2); Has 1521 Blast hits to 1503 proteins in 273 species: Archae - 4; Bacteria - 491; Metazoa - 148; Fung…	0.62499	VT stage
	10.4.3.6	cell wall.pectin synthesis.rhamnogalacturonan II.Xylose Transferase with Fucose Acceptor	zm00001d038076	Transcript	(at4g01220 : 333.0) Nucleotide-diphospho-sugar transferase family protein; FUNCTIONS IN: molecular_function unknown; INVOLVED IN: biological_process unknown; LOCATED IN: endoplasmic reticulum; EXPRESSED IN: 22 plant structures; EXPRESSED DURING: 13 growth stages; CONTAINS InterPro DOMAIN/s: Reticulon (InterPro:IPR003388), Nucleotide-diphospho-sugar transferase, predicted (InterPro:IPR005069); BES…	0.754712	VT stage
	10.5.3	cell wall.cell wall proteins.LRR	zm00001d015213	Transcript	(at1g62440 : 375.0) encodes a paralog of LRX1 (LEUCINE-RICH REPEAT/EXTENSIN 1) which acts synergistically with LRX1 in root hair cell morphogenesis.; leucine-rich repeat/extensin 2 (LRX2); CONTAINS InterPro DOMAIN/s: Leucine-rich repeat-containing N-terminal domain, type 2 (InterPro:IPR013210), Leucine-rich repeat (InterPro:IPR001611); BEST Arabidopsis thaliana protein match is: leucine-rich repe…	-0.703013	VT stage
	10.6.2	cell wall.degradation.mannan-xylose-arabinose-fucose	zm00001d024382	Transcript	(q76bw5|xth8_orysa : 316.0) Xyloglucan endotransglycosylase/hydrolase protein 8 precursor (EC 2.4.1.207) (End-xyloglucan transferase) (OsXTH8) (OsXRT5) - Oryza sativa (Rice) & (gnl|cdd|29536 : 252.0) no description available & (at5g57560 : 223.0) Encodes a cell wall-modifying enzyme, rapidly upregulated in response to environmental stimuli; Touch 4 (TCH4); CONTAINS InterPro DOMAIN/s: Xyloglucan e…	-0.648859	VT stage
	10.6.3	cell wall.degradation.pectate lyases and polygalacturonases	zm00001d034727	Transcript	(at3g62110 : 313.0) Pectin lyase-like superfamily protein; FUNCTIONS IN: polygalacturonase activity; INVOLVED IN: response to cyclopentenone, carbohydrate metabolic process; LOCATED IN: vacuole; EXPRESSED IN: 25 plant structures; EXPRESSED DURING: 15 growth stages; CONTAINS InterPro DOMAIN/s: Pectin lyase fold/virulence factor (InterPro:IPR011050), Glycoside hydrolase, family 28 (InterPro:IPR0007…	0.6079	VT stage
	10.7	cell wall.modification	zm00001d024382	Transcript	(q76bw5|xth8_orysa : 316.0) Xyloglucan endotransglycosylase/hydrolase protein 8 precursor (EC 2.4.1.207) (End-xyloglucan transferase) (OsXTH8) (OsXRT5) - Oryza sativa (Rice) & (gnl|cdd|29536 : 252.0) no description available & (at5g57560 : 223.0) Encodes a cell wall-modifying enzyme, rapidly upregulated in response to environmental stimuli; Touch 4 (TCH4); CONTAINS InterPro DOMAIN/s: Xyloglucan e…	-0.648859	VT stage
	10.8.1	cell wall.pectin*esterases.PME	zm00001d042625	Transcript	(at5g09760 : 313.0) Plant invertase/pectin methylesterase inhibitor superfamily; FUNCTIONS IN: enzyme inhibitor activity, pectinesterase activity; INVOLVED IN: cell wall modification; LOCATED IN: cell wall, chloroplast, plant-type cell wall; EXPRESSED IN: 23 plant structures; EXPRESSED DURING: 13 growth stages; CONTAINS InterPro DOMAIN/s: Pectin lyase fold/virulence factor (InterPro:IPR011050), P…	-0.651715	VT stage
	10.8.2	cell wall.pectin*esterases.acetyl esterase	zm00001d022258	Transcript	(gnl|cdd|39488 : 383.0) no description available & (at3g05910 : 378.0) Pectinacetylesterase family protein; FUNCTIONS IN: carboxylesterase activity; INVOLVED IN: biological_process unknown; LOCATED IN: endomembrane system; EXPRESSED IN: 22 plant structures; EXPRESSED DURING: 13 growth stages; CONTAINS InterPro DOMAIN/s: Pectinacetylesterase (InterPro:IPR004963); BEST Arabidopsis thaliana protein …	0.704636	VT stage
	10.8.99	cell wall.pectin*esterases.misc	zm00001d042625	Transcript	(at5g09760 : 313.0) Plant invertase/pectin methylesterase inhibitor superfamily; FUNCTIONS IN: enzyme inhibitor activity, pectinesterase activity; INVOLVED IN: cell wall modification; LOCATED IN: cell wall, chloroplast, plant-type cell wall; EXPRESSED IN: 23 plant structures; EXPRESSED DURING: 13 growth stages; CONTAINS InterPro DOMAIN/s: Pectin lyase fold/virulence factor (InterPro:IPR011050), P…	-0.651715	VT stage
	13.1.1.1.1	amino acid metabolism.synthesis.central amino acid metabolism.GABA.Glutamate decarboxylase	zm00001d031749	Transcript	(q07346|dce_pethy : 796.0) Glutamate decarboxylase (EC 4.1.1.15) (GAD) - Petunia hybrida (Petunia) & (at5g17330 : 790.0) Encodes one of two isoforms of glutamate decarboxylase.; glutamate decarboxylase (GAD); FUNCTIONS IN: calmodulin binding, glutamate decarboxylase activity; INVOLVED IN: response to cadmium ion; EXPRESSED IN: 13 plant structures; EXPRESSED DURING: 6 growth stages; CONTAINS Inter…	0.910517	VT stage
	13.1.1.3.1	amino acid metabolism.synthesis.central amino acid metabolism.alanine.alanine aminotransferase	zm00001d014258	Transcript	(p52894|ala2_horvu : 617.0) Alanine aminotransferase 2 (EC 2.6.1.2) (GPT) (Glutamic--pyruvic transaminase 2) (Glutamic--alanine transaminase 2) (ALAAT-2) - Hordeum vulgare (Barley) & (at1g72330 : 594.0) Encodes for alanine aminotransferase ALAAT2.; alanine aminotransferase 2 (ALAAT2); FUNCTIONS IN: copper ion binding, L-alanine:2-oxoglutarate aminotransferase activity; INVOLVED IN: biosynthetic p…	1.24136	VT stage
	13.1.1.3.11	amino acid metabolism.synthesis.central amino acid metabolism.alanine.alanine-glyoxylate aminotransferase	zm00001d038453	Transcript	(at3g08860 : 352.0) Encodes a protein that is predicted to have beta-alanine aminotransferase activity.; PYRIMIDINE 4 (PYD4); FUNCTIONS IN: pyridoxal phosphate binding, transaminase activity, catalytic activity, alanine-glyoxylate transaminase activity; INVOLVED IN: cellular response to nitrogen levels; LOCATED IN: mitochondrion; EXPRESSED IN: 14 plant structures; EXPRESSED DURING: LP.06 six leav…	1.15762	VT stage
	13.1.2.2.1	amino acid metabolism.synthesis.glutamate family.proline.delta 1-pyrroline-5-carboxylate synthetase	zm00001d012391	Transcript	(o04226|p5cs_orysa : 934.0) Delta 1-pyrroline-5-carboxylate synthetase (P5CS) [Includes: Glutamate 5-kinase (EC 2.7.2.11) (Gamma-glutamyl kinase) (GK); Gamma-glutamyl phosphate reductase (GPR) (EC 1.2.1.41) (Glutamate-5-semialdehyde dehydrogenase) (Glutamyl-gamma- & (at3g55610 : 841.0) encodes delta 1-pyrroline-5-carboxylate synthetase B. Gene expression is induced by dehydration, high salt and A…	1.46173	VT stage
	13.1.3.6.1.1	amino acid metabolism.synthesis.aspartate family.misc.homoserine.aspartate kinase	zm00001d050134	Transcript	(p49079|akh1_maize : 1175.0) Bifunctional aspartokinase/homoserine dehydrogenase 1, chloroplast precursor (AK-HD 1) (AK-HSDH 1) [Includes: Aspartokinase (EC 2.7.2.4); Homoserine dehydrogenase (EC 1.1.1.3)] - Zea mays (Maize) & (at4g19710 : 814.0) Encodes a bifunctional aspartate kinase/homoserine dehydrogenase. These two activities catalyze the first and the third steps toward the synthesis of th…	0.603909	VT stage
	13.1.3.6.1.1	amino acid metabolism.synthesis.aspartate family.misc.homoserine.aspartate kinase	zm00001d005535	Transcript	(p49080|akh2_maize : 659.0) Bifunctional aspartokinase/homoserine dehydrogenase 2, chloroplast precursor (AK-HD 2) (AK-HSDH 2) [Includes: Aspartokinase (EC 2.7.2.4); Homoserine dehydrogenase (EC 1.1.1.3)] - Zea mays (Maize) & (at1g31230 : 528.0) Encodes a bifunctional aspartate kinase/homoserine dehydrogenase. These two activities catalyze the first and the third steps toward the synthesis of the…	0.637189	VT stage
	13.1.3.6.1.10	amino acid metabolism.synthesis.aspartate family.misc.homoserine.bifunctional aspartate kinase/homoserine dehydrogenase	zm00001d050134	Transcript	(p49079|akh1_maize : 1175.0) Bifunctional aspartokinase/homoserine dehydrogenase 1, chloroplast precursor (AK-HD 1) (AK-HSDH 1) [Includes: Aspartokinase (EC 2.7.2.4); Homoserine dehydrogenase (EC 1.1.1.3)] - Zea mays (Maize) & (at4g19710 : 814.0) Encodes a bifunctional aspartate kinase/homoserine dehydrogenase. These two activities catalyze the first and the third steps toward the synthesis of th…	0.603909	VT stage
	13.1.3.6.1.10	amino acid metabolism.synthesis.aspartate family.misc.homoserine.bifunctional aspartate kinase/homoserine dehydrogenase	zm00001d005535	Transcript	(p49080|akh2_maize : 659.0) Bifunctional aspartokinase/homoserine dehydrogenase 2, chloroplast precursor (AK-HD 2) (AK-HSDH 2) [Includes: Aspartokinase (EC 2.7.2.4); Homoserine dehydrogenase (EC 1.1.1.3)] - Zea mays (Maize) & (at1g31230 : 528.0) Encodes a bifunctional aspartate kinase/homoserine dehydrogenase. These two activities catalyze the first and the third steps toward the synthesis of the…	0.637189	VT stage
	13.1.6.1.5	amino acid metabolism.synthesis.aromatic aa.chorismate.shikimate kinase	zm00001d002128	Transcript	(at2g21940 : 270.0) shikimate kinase 1 (SK1); FUNCTIONS IN: shikimate kinase activity, ATP binding; EXPRESSED IN: 19 plant structures; EXPRESSED DURING: 10 growth stages; CONTAINS InterPro DOMAIN/s: Shikimate kinase (InterPro:IPR000623); BEST Arabidopsis thaliana protein match is: shikimate kinase 2 (TAIR:AT4G39540.2); Has 7831 Blast hits to 7831 proteins in 2412 species: Archae - 26; Bacteria - …	-0.879017	VT stage
	13.1.6.5.5	amino acid metabolism.synthesis.aromatic aa.tryptophan.tryptophan synthase	zm00001d048709	Transcript	(p42390|trpa_maize : 509.0) Indole-3-glycerol phosphate lyase, chloroplast precursor (EC 4.1.2.8) (Indole synthase) (Tryptophan synthase alpha chain) (EC 4.2.1.20) (Benzoxazineless 1) - Zea mays (Maize) & (at4g02610 : 306.0) Aldolase-type TIM barrel family protein; CONTAINS InterPro DOMAIN/s: Tryptophan synthase, alpha chain, active site (InterPro:IPR018204), Aldolase-type TIM barrel (InterPro:IP…	0.889828	VT stage
	13.2.4.1	amino acid metabolism.degradation.branched chain group.shared	zm00001d038453	Transcript	(at3g08860 : 352.0) Encodes a protein that is predicted to have beta-alanine aminotransferase activity.; PYRIMIDINE 4 (PYD4); FUNCTIONS IN: pyridoxal phosphate binding, transaminase activity, catalytic activity, alanine-glyoxylate transaminase activity; INVOLVED IN: cellular response to nitrogen levels; LOCATED IN: mitochondrion; EXPRESSED IN: 14 plant structures; EXPRESSED DURING: LP.06 six leav…	1.15762	VT stage
	13.2.6.2	amino acid metabolism.degradation.aromatic aa.tyrosine	zm00001d045610	Transcript	(q5vrh4|hgd_orysa : 775.0) Homogentisate 1,2-dioxygenase (EC 1.13.11.5) (Homogentisicase) (Homogentisate oxygenase) (Homogentisic acid oxidase) - Oryza sativa (Rice) & (at5g54080 : 707.0) homogentisate 1,2-dioxygenase; "homogentisate 1,2-dioxygenase" (HGO); FUNCTIONS IN: homogentisate 1,2-dioxygenase activity; INVOLVED IN: oxidation reduction, tyrosine metabolic process, L-phenylalanine catabolic…	0.630014	VT stage
	14.5	S-assimilation.sulfite oxidase	zm00001d040496	Transcript	(at3g01910 : 150.0) Encodes a homodimeric Mo-enzyme with molybdopterin as organic component of the molybdenum cofactor. It lacks the heme domain that other eukaryotic Mo-enzymes possess and has no redox-active centers other than the molybdenum. SO protein has been found in all parts of the plant. The plant SO combines its enzymatic sulfite oxidation with a subsequent nonenzymatic step using its r…	-0.634187	VT stage
	16.1	secondary metabolism.isoprenoids	zm00001d030824	Transcript	(gnl|cdd|35718 : 373.0) no description available & (at2g07050 : 322.0) Involved in the biosynthesis of brassinosteroids. Catalyzes the reaction from epoxysqualene to cycloartenol.; cycloartenol synthase 1 (CAS1); FUNCTIONS IN: cycloartenol synthase activity; INVOLVED IN: pentacyclic triterpenoid biosynthetic process, thylakoid membrane organization, pollen development; LOCATED IN: vacuole; EXPRES…	0.647866	VT stage
	16.1.2.2	secondary metabolism.isoprenoids.mevalonate pathway.HMG-CoA synthase	zm00001d048494	Transcript	(at4g11820 : 464.0) Encodes a protein with hydroxymethylglutaryl-CoA synthase activity which was characterized by phenotypical complementation of the S. cerevisiae mutant.; MVA1; CONTAINS InterPro DOMAIN/s: Thiolase-like (InterPro:IPR016039), Hydroxymethylglutaryl-coenzyme A synthase C-terminal (InterPro:IPR013746), Hydroxymethylglutaryl-coenzyme A synthase, N-terminal (InterPro:IPR013528), Hydro…	0.612688	VT stage
	16.1.2.9	secondary metabolism.isoprenoids.mevalonate pathway.farnesyl pyrophosphate synthetase	zm00001d011673	Transcript	(p49353|fpps_maize : 608.0) Farnesyl pyrophosphate synthetase (FPP synthetase) (FPS) (Farnesyl diphosphate synthetase) [Includes: Dimethylallyltranstransferase (EC 2.5.1.1); Geranyltranstransferase (EC 2.5.1.10)] - Zea mays (Maize) & (at5g47770 : 526.0) Encodes a protein with farnesyl diphosphate synthase activity.; farnesyl diphosphate synthase 1 (FPS1); FUNCTIONS IN: dimethylallyltranstransfera…	0.845704	VT stage
	16.1.5	secondary metabolism.isoprenoids.terpenoids	zm00001d015239	Transcript	(gnl|cdd|35718 : 623.0) no description available & (at2g07050 : 565.0) Involved in the biosynthesis of brassinosteroids. Catalyzes the reaction from epoxysqualene to cycloartenol.; cycloartenol synthase 1 (CAS1); FUNCTIONS IN: cycloartenol synthase activity; INVOLVED IN: pentacyclic triterpenoid biosynthetic process, thylakoid membrane organization, pollen development; LOCATED IN: vacuole; EXPRES…	0.622488	VT stage
	16.1.5	secondary metabolism.isoprenoids.terpenoids	zm00001d030824	Transcript	(gnl|cdd|35718 : 373.0) no description available & (at2g07050 : 322.0) Involved in the biosynthesis of brassinosteroids. Catalyzes the reaction from epoxysqualene to cycloartenol.; cycloartenol synthase 1 (CAS1); FUNCTIONS IN: cycloartenol synthase activity; INVOLVED IN: pentacyclic triterpenoid biosynthetic process, thylakoid membrane organization, pollen development; LOCATED IN: vacuole; EXPRES…	0.647866	VT stage
	16.10	secondary metabolism.simple phenols	zm00001d018601	Transcript	(at3g09220 : 555.0) putative laccase, a member of laccase family of genes (17 members in Arabidopsis).; laccase 7 (LAC7); FUNCTIONS IN: laccase activity; INVOLVED IN: oxidation reduction, lignin catabolic process; LOCATED IN: endomembrane system, apoplast; EXPRESSED IN: 18 plant structures; EXPRESSED DURING: 7 growth stages; CONTAINS InterPro DOMAIN/s: Multicopper oxidase, type 3 (InterPro:IPR011…	-0.737017	VT stage
	16.2	secondary metabolism.phenylpropanoids	zm00001d035064	Transcript	(at5g07860 : 219.0) HXXXD-type acyl-transferase family protein; FUNCTIONS IN: transferase activity, transferring acyl groups other than amino-acyl groups, transferase activity; INVOLVED IN: biological_process unknown; LOCATED IN: cellular_component unknown; EXPRESSED IN: 20 plant structures; EXPRESSED DURING: 13 growth stages; CONTAINS InterPro DOMAIN/s: Transferase (InterPro:IPR003480); BEST Ara…	0.713941	VT stage
	16.2	secondary metabolism.phenylpropanoids	zm00001d046697	Transcript	(gnl|cdd|36715 : 347.0) no description available & (at2g33590 : 340.0) NAD(P)-binding Rossmann-fold superfamily protein; FUNCTIONS IN: coenzyme binding, binding, cinnamoyl-CoA reductase activity, catalytic activity; INVOLVED IN: response to cadmium ion, lignin biosynthetic process; LOCATED IN: cellular_component unknown; EXPRESSED IN: 23 plant structures; EXPRESSED DURING: 13 growth stages; CONTA…	0.691257	VT stage
	16.2	secondary metabolism.phenylpropanoids	zm00001d052683	Transcript	(p47917|zrp4_maize : 403.0) O-methyltransferase ZRP4 (EC 2.1.1.-) (OMT) - Zea mays (Maize) & (gnl|cdd|85101 : 225.0) no description available & (at4g35160 : 193.0) O-methyltransferase family protein; FUNCTIONS IN: methyltransferase activity, O-methyltransferase activity, protein dimerization activity; LOCATED IN: cytosol; CONTAINS InterPro DOMAIN/s: Winged helix-turn-helix transcription repressor…	0.671846	VT stage
	16.2	secondary metabolism.phenylpropanoids	zm00001d004689	Transcript	(p47917|zrp4_maize : 169.0) O-methyltransferase ZRP4 (EC 2.1.1.-) (OMT) - Zea mays (Maize) & (gnl|cdd|85101 : 149.0) no description available & (gnl|cdd|38388 : 137.0) no description available & (at4g35160 : 90.1) O-methyltransferase family protein; FUNCTIONS IN: methyltransferase activity, O-methyltransferase activity, protein dimerization activity; LOCATED IN: cytosol; CONTAINS InterPro DOMAIN/…	0.715732	VT stage
	16.2	secondary metabolism.phenylpropanoids	zm00001d051557	Transcript	(at2g23910 : 154.0) NAD(P)-binding Rossmann-fold superfamily protein; FUNCTIONS IN: coenzyme binding, binding, cinnamoyl-CoA reductase activity, catalytic activity; INVOLVED IN: lignin biosynthetic process, response to karrikin; LOCATED IN: cellular_component unknown; EXPRESSED IN: 19 plant structures; EXPRESSED DURING: 13 growth stages; CONTAINS InterPro DOMAIN/s: NAD-dependent epimerase/dehydra…	-0.618718	VT stage
	16.2	secondary metabolism.phenylpropanoids	zm00001d020535	Transcript	(at5g10820 : 465.0) Major facilitator superfamily protein; CONTAINS InterPro DOMAIN/s: Major facilitator superfamily, general substrate transporter (InterPro:IPR016196), Biopterin transport-related protein BT1 (InterPro:IPR004324); BEST Arabidopsis thaliana protein match is: Major facilitator superfamily protein (TAIR:AT1G79710.1); Has 1807 Blast hits to 1807 proteins in 277 species: Archae - 0; …	-0.811527	VT stage
	16.2.1.10	secondary metabolism.phenylpropanoids.lignin biosynthesis.CAD	zm00001d002346	Transcript	(gnl|cdd|35246 : 141.0) no description available & (p93257|mtdh_mescr : 134.0) Probable mannitol dehydrogenase (EC 1.1.1.255) (NAD-dependent mannitol dehydrogenase) - Mesembryanthemum crystallinum (Common ice plant) & (at4g37970 : 132.0) cinnamyl alcohol dehydrogenase 6 (CAD6); FUNCTIONS IN: oxidoreductase activity, zinc ion binding; INVOLVED IN: oxidation reduction; LOCATED IN: cellular_componen…	0.88258	VT stage
	16.2.1.7	secondary metabolism.phenylpropanoids.lignin biosynthesis.CCR1	zm00001d012981	Transcript	(gnl|cdd|36715 : 334.0) no description available & (at5g58490 : 333.0) NAD(P)-binding Rossmann-fold superfamily protein; FUNCTIONS IN: coenzyme binding, binding, cinnamoyl-CoA reductase activity, catalytic activity; INVOLVED IN: lignin biosynthetic process, cellular metabolic process, metabolic process; LOCATED IN: cellular_component unknown; EXPRESSED IN: 24 plant structures; EXPRESSED DURING: 1…	0.902493	VT stage
	16.2.1.7	secondary metabolism.phenylpropanoids.lignin biosynthesis.CCR1	zm00001d051557	Transcript	(at2g23910 : 154.0) NAD(P)-binding Rossmann-fold superfamily protein; FUNCTIONS IN: coenzyme binding, binding, cinnamoyl-CoA reductase activity, catalytic activity; INVOLVED IN: lignin biosynthetic process, response to karrikin; LOCATED IN: cellular_component unknown; EXPRESSED IN: 19 plant structures; EXPRESSED DURING: 13 growth stages; CONTAINS InterPro DOMAIN/s: NAD-dependent epimerase/dehydra…	-0.618718	VT stage
	16.4.2.1	secondary metabolism.N misc.betaine.betaine-aldehyde dehydrogenase	zm00001d050339	Transcript	(at1g74920 : 784.0) Arabidopsis thaliana similar to betaine aldehyde dehydrogenase; aldehyde dehydrogenase 10A8 (ALDH10A8); FUNCTIONS IN: 3-chloroallyl aldehyde dehydrogenase activity, oxidoreductase activity; INVOLVED IN: oxidation reduction, metabolic process; EXPRESSED IN: 23 plant structures; EXPRESSED DURING: 13 growth stages; CONTAINS InterPro DOMAIN/s: Aldehyde/histidinol dehydrogenase (In…	0.597324	VT stage
	16.5.1.1.4.1	secondary metabolism.sulfur-containing.glucosinolates.synthesis.shared.CYP83B1 phenylacetaldoxime monooxygenase	zm00001d003283	Transcript	(gnl|cdd|35378 : 425.0) no description available & (o81970|c71a9_soybn : 400.0) Cytochrome P450 71A9 (EC 1.14.-.-) (P450 CP1) - Glycine max (Soybean) & (at3g26310 : 318.0) putative cytochrome P450; "cytochrome P450, family 71, subfamily B, polypeptide 35" (CYP71B35); FUNCTIONS IN: electron carrier activity, monooxygenase activity, iron ion binding, oxygen binding, heme binding; INVOLVED IN: oxida…	0.654069	VT stage
	16.5.1.2.1	secondary metabolism.sulfur-containing.glucosinolates.regulation.aliphatic	zm00001d044975	Transcript	(p10290|mybc_maize : 374.0) Anthocyanin regulatory C1 protein - Zea mays (Maize) & (gnl|cdd|35271 : 178.0) no description available & (at2g16720 : 176.0) Encodes a member of MYB3R- and R2R3- type MYB- encoding genes; myb domain protein 7 (MYB7); CONTAINS InterPro DOMAIN/s: SANT, DNA-binding (InterPro:IPR001005), Homeodomain-like (InterPro:IPR009057), Myb, DNA-binding (InterPro:IPR014778), HTH tra…	-0.611326	VT stage
	16.5.1.2.3	secondary metabolism.sulfur-containing.glucosinolates.regulation.indole	zm00001d044975	Transcript	(p10290|mybc_maize : 374.0) Anthocyanin regulatory C1 protein - Zea mays (Maize) & (gnl|cdd|35271 : 178.0) no description available & (at2g16720 : 176.0) Encodes a member of MYB3R- and R2R3- type MYB- encoding genes; myb domain protein 7 (MYB7); CONTAINS InterPro DOMAIN/s: SANT, DNA-binding (InterPro:IPR001005), Homeodomain-like (InterPro:IPR009057), Myb, DNA-binding (InterPro:IPR014778), HTH tra…	-0.611326	VT stage
	16.5.1.4.1	secondary metabolism.sulfur-containing.glucosinolates.transport.aliphatic	zm00001d021195	Transcript	(at4g22840 : 227.0) Sodium Bile acid symporter family; FUNCTIONS IN: transporter activity, bile acid:sodium symporter activity; INVOLVED IN: sodium ion transport; LOCATED IN: membrane; EXPRESSED IN: 23 plant structures; EXPRESSED DURING: 14 growth stages; CONTAINS InterPro DOMAIN/s: Bile acid:sodium symporter (InterPro:IPR002657); BEST Arabidopsis thaliana protein match is: bile acid transporter …	0.647297	VT stage
	16.7	secondary metabolism.wax	zm00001d046865	Transcript	(at5g57800 : 724.0) encodes a transmembrane protein with similarity to the sterol desaturase family at the N-terminus and to the short-chain dehydrogenase/reductase family at the C-terminus. Mutant analyses indicate this protein is involved in cuticle membrane and wax biosynthesis.; ECERIFERUM 3 (CER3); FUNCTIONS IN: oxidoreductase activity, binding, iron ion binding, catalytic activity; INVOLVED…	1.03273	VT stage
	16.7	secondary metabolism.wax	zm00001d015477	Transcript	(at5g57800 : 723.0) encodes a transmembrane protein with similarity to the sterol desaturase family at the N-terminus and to the short-chain dehydrogenase/reductase family at the C-terminus. Mutant analyses indicate this protein is involved in cuticle membrane and wax biosynthesis.; ECERIFERUM 3 (CER3); FUNCTIONS IN: oxidoreductase activity, binding, iron ion binding, catalytic activity; INVOLVED…	0.849275	VT stage
	16.8.1.21	secondary metabolism.flavonoids.anthocyanins.anthocyanin 5-aromatic acyltransferase	zm00001d024432	Transcript	(gnl|cdd|66174 : 168.0) no description available & (at3g29670 : 151.0) HXXXD-type acyl-transferase family protein; FUNCTIONS IN: transferase activity, transferring acyl groups other than amino-acyl groups, transferase activity; INVOLVED IN: biological_process unknown; LOCATED IN: cellular_component unknown; EXPRESSED IN: stem, inflorescence meristem, hypocotyl, flower; EXPRESSED DURING: petal dif…	-0.70048	VT stage
	16.8.1.21	secondary metabolism.flavonoids.anthocyanins.anthocyanin 5-aromatic acyltransferase	zm00001d052042	Transcript	(at1g03940 : 154.0) HXXXD-type acyl-transferase family protein; FUNCTIONS IN: transferase activity, transferring acyl groups other than amino-acyl groups, transferase activity; INVOLVED IN: biological_process unknown; LOCATED IN: cellular_component unknown; CONTAINS InterPro DOMAIN/s: Transferase (InterPro:IPR003480); BEST Arabidopsis thaliana protein match is: HXXXD-type acyl-transferase family …	0.690516	VT stage
	16.8.4	secondary metabolism.flavonoids.flavonols	zm00001d037630	Transcript	(at2g36770 : 221.0) UDP-Glycosyltransferase superfamily protein; FUNCTIONS IN: transferase activity, transferring hexosyl groups, UDP-glycosyltransferase activity, transferase activity, transferring glycosyl groups; INVOLVED IN: metabolic process; LOCATED IN: cellular_component unknown; CONTAINS InterPro DOMAIN/s: UDP-glucuronosyl/UDP-glucosyltransferase (InterPro:IPR002213); BEST Arabidopsis tha…	-0.722734	VT stage
	16.99	secondary metabolism.unspecified	zm00001d035064	Transcript	(at5g07860 : 219.0) HXXXD-type acyl-transferase family protein; FUNCTIONS IN: transferase activity, transferring acyl groups other than amino-acyl groups, transferase activity; INVOLVED IN: biological_process unknown; LOCATED IN: cellular_component unknown; EXPRESSED IN: 20 plant structures; EXPRESSED DURING: 13 growth stages; CONTAINS InterPro DOMAIN/s: Transferase (InterPro:IPR003480); BEST Ara…	0.713941	VT stage
	2.1.2.2	major CHO metabolism.synthesis.starch.starch synthase	zm00001d037234	Transcript	(q5dww9|ssy23_orysa : 984.0) Soluble starch synthase 2-3, chloroplast precursor (EC 2.4.1.21) (Soluble starch synthase II-3) (Starch synthase IIa) - Oryza sativa (Rice) & (at3g01180 : 840.0) starch synthase 2 (SS2); FUNCTIONS IN: transferase activity, transferring glycosyl groups; INVOLVED IN: cellulose biosynthetic process, glucan biosynthetic process, biosynthetic process, glycogen biosynthetic…	0.635142	VT stage
	2.2.1.1	major CHO metabolism.degradation.sucrose.fructokinase	zm00001d035037	Transcript	(q6xz78|scrk2_maize : 628.0) Fructokinase-2 (EC 2.7.1.4) (ZmFRK2) - Zea mays (Maize) & (at4g10260 : 464.0) pfkB-like carbohydrate kinase family protein; FUNCTIONS IN: kinase activity, ribokinase activity; INVOLVED IN: D-ribose metabolic process, acetate fermentation, sucrose biosynthetic process, sucrose catabolic process, using beta-fructofuranosidase; LOCATED IN: cellular_component unknown; EXP…	-0.785105	VT stage
	2.2.1.1	major CHO metabolism.degradation.sucrose.fructokinase	zm00001d044813	Transcript	(at1g66430 : 426.0) pfkB-like carbohydrate kinase family protein; FUNCTIONS IN: kinase activity, ribokinase activity; INVOLVED IN: D-ribose metabolic process, acetate fermentation, sucrose biosynthetic process, sucrose catabolic process, using beta-fructofuranosidase; LOCATED IN: chloroplast, chloroplast stroma; EXPRESSED IN: 22 plant structures; EXPRESSED DURING: 14 growth stages; CONTAINS Inter…	-0.629991	VT stage
	2.2.1.5	major CHO metabolism.degradation.sucrose.Susy	zm00001d047253	Transcript	(p49036|sus2_maize : 1722.0) Sucrose synthase 2 (EC 2.4.1.13) (Sucrose-UDP glucosyltransferase 2) - Zea mays (Maize) & (at3g43190 : 1274.0) Encodes a protein with sucrose synthase activity (SUS4).; sucrose synthase 4 (SUS4); FUNCTIONS IN: UDP-glycosyltransferase activity, sucrose synthase activity, transferase activity, transferring glycosyl groups; INVOLVED IN: sucrose biosynthetic process, resp…	0.670328	VT stage
	2.2.1.5	major CHO metabolism.degradation.sucrose.Susy	zm00001d029091	Transcript	(at4g02280 : 164.0) Encodes a protein with sucrose synthase activity (SUS3). It appears to be important for sucrose metabolism in developing seeds, especially during the late maturation phase, about 18 days after flowering.; sucrose synthase 3 (SUS3); CONTAINS InterPro DOMAIN/s: Sucrose synthase, plant/cyanobacteria (InterPro:IPR012820), Sucrose synthase (InterPro:IPR000368), Glycosyl transferase…	0.601537	VT stage
	2.2.1.5	major CHO metabolism.degradation.sucrose.Susy	zm00001d029087	Transcript	(at4g02280 : 162.0) Encodes a protein with sucrose synthase activity (SUS3). It appears to be important for sucrose metabolism in developing seeds, especially during the late maturation phase, about 18 days after flowering.; sucrose synthase 3 (SUS3); CONTAINS InterPro DOMAIN/s: Sucrose synthase, plant/cyanobacteria (InterPro:IPR012820), Sucrose synthase (InterPro:IPR000368), Glycosyl transferase…	0.594313	VT stage
	2.2.2.1.2	major CHO metabolism.degradation.starch.starch cleavage.beta amylase	zm00001d014083	Transcript	(at3g23920 : 660.0) Encodes a chloroplast beta-amylase. Is necessary for leaf starch breakdown in the absence of BAM3.; beta-amylase 1 (BAM1); FUNCTIONS IN: beta-amylase activity; INVOLVED IN: response to water deprivation, starch catabolic process; LOCATED IN: cytosol, nucleus; EXPRESSED IN: 25 plant structures; EXPRESSED DURING: 15 growth stages; CONTAINS InterPro DOMAIN/s: Glycoside hydrolase,…	1.50441	VT stage
	2.2.2.2	major CHO metabolism.degradation.starch.starch phosphorylase	zm00001d034074	Transcript	(p27598|phsl_ipoba : 748.0) Alpha-1,4 glucan phosphorylase L isozyme, chloroplast precursor (EC 2.4.1.1) (Starch phosphorylase L) - Ipomoea batatas (Sweet potato) (Batate) & (at3g29320 : 732.0) Encodes a plastidic alpha-glucan phosphorylase. In vitro, the enzyme has a preference for maltooligosaccharides, such as maltoheptaose.; Glycosyl transferase, family 35; FUNCTIONS IN: phosphorylase activit…	0.614935	VT stage
	2.2.2.6	major CHO metabolism.degradation.starch.transporter	zm00001d046001	Transcript	(p49133|tpt_maize : 223.0) Triose phosphate/phosphate translocator, chloroplast precursor (cTPT) - Zea mays (Maize) & (at5g46110 : 208.0) mutant has Altered acclimation responses; Chloroplast Triose Phosphate Translocator; ACCLIMATION OF PHOTOSYNTHESIS TO ENVIRONMENT 2 (APE2); FUNCTIONS IN: antiporter activity; INVOLVED IN: transport; LOCATED IN: chloroplast, membrane; EXPRESSED IN: 24 plant stru…	-0.69134	VT stage
	2.2.2.8	major CHO metabolism.degradation.starch.ISA3	zm00001d005949	Transcript	(at4g09020 : 380.0) Encodes an isoamylase-like protein. Mutant studies show that the gene is strongly involved in starch breakdown. A GUS-protein fusion product was shown to localize to the surface of chloroplastic structures reminiscent of starch granules. In the mutants, the chloroplastic &#945;-amylase AMY3 is upregulated.; isoamylase 3 (ISA3); FUNCTIONS IN: isoamylase activity, alpha-amylase …	0.607323	VT stage
	21.2	redox.ascorbate and glutathione	zm00001d048634	Transcript	(at1g06650 : 309.0) encodes a protein whose sequence is similar to 2-oxoglutarate-dependent dioxygenase; 2-oxoglutarate (2OG) and Fe(II)-dependent oxygenase superfamily protein; CONTAINS InterPro DOMAIN/s: Oxoglutarate/iron-dependent oxygenase (InterPro:IPR005123); BEST Arabidopsis thaliana protein match is: 2-oxoglutarate (2OG) and Fe(II)-dependent oxygenase superfamily protein (TAIR:AT1G06640.1…	0.796438	VT stage
	23.1.1.10	nucleotide metabolism.synthesis.pyrimidine.CTP synthetase	zm00001d009631	Transcript	(gnl|cdd|37598 : 980.0) no description available & (at1g30820 : 837.0) CTP synthase family protein; FUNCTIONS IN: CTP synthase activity, catalytic activity; INVOLVED IN: pyrimidine ribonucleotide metabolic process, pyrimidine nucleotide biosynthetic process; EXPRESSED IN: 21 plant structures; EXPRESSED DURING: 13 growth stages; CONTAINS InterPro DOMAIN/s: Glutamine amidotransferase class-I, C-ter…	1.58507	VT stage
	23.2	nucleotide metabolism.degradation	zm00001d011710	Transcript	(at2g19570 : 198.0) Encodes a cytidine deaminase that deaminates cytidine and deoxycytidine and is competitively inhibited by cytosine-containing compounds.; cytidine deaminase 1 (CDA1); CONTAINS InterPro DOMAIN/s: Cytidine deaminase, homodimeric (InterPro:IPR006263), APOBEC/CMP deaminase, zinc-binding (InterPro:IPR016192), CMP/dCMP deaminase, zinc-binding (InterPro:IPR002125), Cytidine deaminase…	-0.692272	VT stage
	23.2	nucleotide metabolism.degradation	zm00001d023298	Transcript	(p52914|ntpa_pea : 256.0) Nucleoside-triphosphatase (EC 3.6.1.15) (Nucleoside triphosphate phosphohydrolase) (NTPase) (Apyrase) - Pisum sativum (Garden pea) & (gnl|cdd|36599 : 231.0) no description available & (gnl|cdd|85272 : 183.0) no description available & (at5g18280 : 170.0) Encodes an enzyme with ATPase and ADPase activity (an apyrase) that when mutated in combination with ATAPY1 causes a c…	0.646806	VT stage
	23.2.2	nucleotide metabolism.degradation.purine	zm00001d035214	Transcript	(gnl|cdd|70624 : 421.0) no description available & (at2g03530 : 400.0) Mediate high-affinity uracil and 5-FU (a toxic uracil analogue) transport when expressed in yeast and Xenopus oocytes.Involved in allantoin transport.; ureide permease 2 (UPS2); FUNCTIONS IN: uracil:cation symporter activity; LOCATED IN: plasma membrane; EXPRESSED IN: 25 plant structures; EXPRESSED DURING: 10 growth stages; BE…	0.610299	VT stage
	23.3	nucleotide metabolism.salvage	zm00001d035214	Transcript	(gnl|cdd|70624 : 421.0) no description available & (at2g03530 : 400.0) Mediate high-affinity uracil and 5-FU (a toxic uracil analogue) transport when expressed in yeast and Xenopus oocytes.Involved in allantoin transport.; ureide permease 2 (UPS2); FUNCTIONS IN: uracil:cation symporter activity; LOCATED IN: plasma membrane; EXPRESSED IN: 25 plant structures; EXPRESSED DURING: 10 growth stages; BE…	0.610299	VT stage
	23.3.1.3	nucleotide metabolism.salvage.phosphoribosyltransferases.upp	zm00001d024109	Transcript	(p93394|upp_tobac : 291.0) Uracil phosphoribosyltransferase (EC 2.4.2.9) (UMP pyrophosphorylase) (UPRTase) - Nicotiana tabacum (Common tobacco) & (at3g53900 : 278.0) Encodes UPP, a plastidial uracil phosphoribosyltransferase (UPRT) involved in uracil salvage. Loss-of-function mutation causes dramatic growth retardation, a pale-green to albino phenotype, abnormal root morphology and chloroplastic …	-0.615932	VT stage
	23.3.3	nucleotide metabolism.salvage.NUDIX hydrolases	zm00001d052667	Transcript	(at3g26690 : 182.0) Encodes AtNUDT13, a mitochondrial Nudix hydrolase specific for long-chain diadenosine polyphosphates.; nudix hydrolase homolog 13 (NUDX13); CONTAINS InterPro DOMAIN/s: NUDIX hydrolase domain-like (InterPro:IPR015797), NUDIX hydrolase, conserved site (InterPro:IPR020084), NUDIX hydrolase domain (InterPro:IPR000086); BEST Arabidopsis thaliana protein match is: nudix hydrolase ho…	-0.778702	VT stage
	23.3.3	nucleotide metabolism.salvage.NUDIX hydrolases	zm00001d010452	Transcript	(at1g28960 : 188.0) nudix hydrolase homolog 15 (NUDX15); CONTAINS InterPro DOMAIN/s: NUDIX hydrolase domain-like (InterPro:IPR015797), NUDIX hydrolase domain (InterPro:IPR000086), NUDIX hydrolase, AtNUDT22 (InterPro:IPR017397); BEST Arabidopsis thaliana protein match is: nudix hydrolase homolog 22 (TAIR:AT2G33980.1); Has 35333 Blast hits to 34131 proteins in 2444 species: Archae - 798; Bacteria -…	0.649587	VT stage
	25.10	C1-metabolism.formate dehydrogenase	zm00001d017801	Transcript	(q9sxp2|fdh1_orysa : 134.0) Formate dehydrogenase 1, mitochondrial precursor (EC 1.2.1.2) (NAD-dependent formate dehydrogenase 1) (FDH 1) - Oryza sativa (Rice) & (at5g14780 : 126.0) Encodes a NAD-dependent formate dehydrogenase.; formate dehydrogenase (FDH); FUNCTIONS IN: NAD or NADH binding, binding, oxidoreductase activity, acting on the CH-OH group of donors, NAD or NADP as acceptor, catalytic…	-0.70881	VT stage
	3.1.2.2	minor CHO metabolism.raffinose family.raffinose synthases.putative	zm00001d019163	Transcript	(gnl|cdd|69227 : 1096.0) no description available & (at3g57520 : 1071.0) seed imbibition 2 (SIP2); CONTAINS InterPro DOMAIN/s: Glycoside hydrolase, catalytic core (InterPro:IPR017853), Raffinose synthase (InterPro:IPR008811); BEST Arabidopsis thaliana protein match is: seed imbibition 1 (TAIR:AT1G55740.1); Has 35333 Blast hits to 34131 proteins in 2444 species: Archae - 798; Bacteria - 22429; Met…	1.30104	VT stage
	3.2.2	minor CHO metabolism.trehalose.TPP	zm00001d020272	Transcript	(at4g39770 : 407.0) Haloacid dehalogenase-like hydrolase (HAD) superfamily protein; FUNCTIONS IN: catalytic activity, trehalose-phosphatase activity; INVOLVED IN: trehalose biosynthetic process, metabolic process; LOCATED IN: cellular_component unknown; EXPRESSED IN: 10 plant structures; EXPRESSED DURING: 8 growth stages; CONTAINS InterPro DOMAIN/s: HAD-superfamily hydrolase, subfamily IIB (Inter…	-0.823581	VT stage
	3.2.3	minor CHO metabolism.trehalose.potential TPS/TPP	zm00001d050293	Transcript	(at1g23870 : 1120.0) Encodes an enzyme putatively involved in trehalose biosynthesis. The protein has a trehalose synthase (TPS)-like domain that may or may not be active as well as a trehalose phosphatase (TPP)-like domain.; trehalose-phosphatase/synthase 9 (TPS9); FUNCTIONS IN: transferase activity, transferring glycosyl groups, trehalose-phosphatase activity; INVOLVED IN: trehalose biosyntheti…	0.599221	VT stage
	3.4.1	minor CHO metabolism.myo-inositol.poly-phosphatases	zm00001d019672	Transcript	(at4g18010 : 144.0) Encodes an inositol polyphosphate 5-phosphatase that appears to have Type I activity. It can dephosphorylate IP3(inositol(1,4,5)P3) and IP4 (inositol(1,3,4,5)P4), but it does not appear to be active against phosphatidylinositol 4,5 bisphosphate. Overexpression of this gene renders plants insensitive to ABA in germination and growth assays.; INOSITOL(1,4,5)P3 5-PHOSPHATASE II (…	-0.636213	VT stage
	3.4.3	minor CHO metabolism.myo-inositol.InsP Synthases	zm00001d030506	Transcript	(q9fpk7|ino1_maize : 902.0) Inositol-3-phosphate synthase (EC 5.5.1.4) (Myo-inositol-1-phosphate synthase) (MI-1-P synthase) (IPS) - Zea mays (Maize) & (gnl|cdd|35912 : 869.0) no description available & (at2g22240 : 858.0) ** Referred to as MIPS1 in Mitsuhashi et al 2008. Myo-inositol-1-phosphate synthase isoform 2. Expressed in leaf, root and silique. Immunolocalization experiments with an antib…	0.767841	VT stage
	3.4.3	minor CHO metabolism.myo-inositol.InsP Synthases	zm00001d028180	Transcript	(q9fpk7|ino1_maize : 1033.0) Inositol-3-phosphate synthase (EC 5.5.1.4) (Myo-inositol-1-phosphate synthase) (MI-1-P synthase) (IPS) - Zea mays (Maize) & (at2g22240 : 934.0) ** Referred to as MIPS1 in Mitsuhashi et al 2008. Myo-inositol-1-phosphate synthase isoform 2. Expressed in leaf, root and silique. Immunolocalization experiments with an antibody recognizing MIPS1, MIPS2, and MIPS3 showed end…	0.621058	VT stage
	3.5.1	minor CHO metabolism.others.Xylose isomerase	zm00001d034231	Transcript	(q40082|xyla_horvu : 500.0) Xylose isomerase (EC 5.3.1.5) - Hordeum vulgare (Barley) & (at5g57655 : 452.0) xylose isomerase family protein; FUNCTIONS IN: xylose isomerase activity; INVOLVED IN: carbohydrate metabolic process; LOCATED IN: endoplasmic reticulum, plasma membrane, vacuole; EXPRESSED IN: 25 plant structures; EXPRESSED DURING: 14 growth stages; CONTAINS InterPro DOMAIN/s: Xylose isomer…	0.826954	VT stage
	3.6	minor CHO metabolism.callose	zm00001d034062	Transcript	(at1g18650 : 117.0) Encodes a member of the X8-GPI family of proteins. It localizes to the plasmodesmata and is predicted to bind callose.; plasmodesmata callose-binding protein 3 (PDCB3); CONTAINS InterPro DOMAIN/s: X8 (InterPro:IPR012946); BEST Arabidopsis thaliana protein match is: glucan endo-1,3-beta-glucosidase-like protein 3 (TAIR:AT5G08000.1); Has 1473 Blast hits to 1425 proteins in 72 sp…	-0.596646	VT stage
	4.1.5	glycolysis.cytosolic branch.pyrophosphate-fructose-6-P phosphotransferase	zm00001d017830	Transcript	(q41140|pfpa_ricco : 1061.0) Pyrophosphate--fructose 6-phosphate 1-phosphotransferase alpha subunit (EC 2.7.1.90) (PFP) (6-phosphofructokinase, pyrophosphate dependent) (Pyrophosphate-dependent 6-phosphofructose-1-kinase) (PPi-PFK) - Ricinus communis (Castor bean) & (at1g76550 : 1032.0) Phosphofructokinase family protein; CONTAINS InterPro DOMAIN/s: Pyrophosphate-dependent phosphofructokinase Pfp…	0.588731	VT stage
	4.1.8	glycolysis.cytosolic branch.glyceraldehyde 3-phosphate dehydrogenase (GAP-DH)	zm00001d051001	Transcript	(q43247|g3pe_maize : 633.0) Glyceraldehyde-3-phosphate dehydrogenase, cytosolic 3 (EC 1.2.1.12) - Zea mays (Maize) & (at1g13440 : 554.0) glyceraldehyde-3-phosphate dehydrogenase C2 (GAPC2); FUNCTIONS IN: copper ion binding, glyceraldehyde-3-phosphate dehydrogenase activity, zinc ion binding; INVOLVED IN: response to oxidative stress, response to cadmium ion, gluconeogenesis, defense response to b…	-0.634718	VT stage
	4.2.4	glycolysis.plastid branch.phosphofructokinase (PFK)	zm00001d005756	Transcript	(at2g22480 : 750.0) phosphofructokinase 5 (PFK5); CONTAINS InterPro DOMAIN/s: Pyrophosphate-dependent phosphofructokinase TP0108 (InterPro:IPR012004), Phosphofructokinase (InterPro:IPR000023); BEST Arabidopsis thaliana protein match is: phosphofructokinase 4 (TAIR:AT5G61580.1); Has 7923 Blast hits to 7389 proteins in 2127 species: Archae - 28; Bacteria - 5127; Metazoa - 660; Fungi - 395; Plants -…	0.613422	VT stage
	5.10	fermentation.aldehyde dehydrogenase	zm00001d025958	Transcript	(gnl|cdd|37667 : 537.0) no description available & (at4g36250 : 516.0) Encodes a putative aldehyde dehydrogenase. The gene is not responsive to osmotic stress and is expressed constitutively at a low level in plantlets and root cultures.; aldehyde dehydrogenase 3F1 (ALDH3F1); FUNCTIONS IN: 3-chloroallyl aldehyde dehydrogenase activity, aldehyde dehydrogenase (NAD) activity; INVOLVED IN: cellular …	0.834361	VT stage
	7.1.3	OPP.oxidative PP.6-phosphogluconate dehydrogenase	zm00001d049187	Transcript	(at5g41670 : 714.0) 6-phosphogluconate dehydrogenase family protein; FUNCTIONS IN: in 6 functions; INVOLVED IN: response to fructose stimulus, response to cadmium ion, response to sucrose stimulus, response to glucose stimulus; LOCATED IN: mitochondrion, chloroplast; EXPRESSED IN: 24 plant structures; EXPRESSED DURING: 14 growth stages; CONTAINS InterPro DOMAIN/s: 6-phosphogluconate dehydrogenase…	-0.606514	VT stage
	7.3	OPP.electron transfer	zm00001d034345	Transcript	(p41345|fenr2_orysa : 676.0) Ferredoxin--NADP reductase, root isozyme, chloroplast precursor (EC 1.18.1.2) (FNR) - Oryza sativa (Rice) & (at1g30510 : 584.0) Encodes a root-type ferredoxin:NADP(H) oxidoreductase.; root FNR 2 (RFNR2); FUNCTIONS IN: oxidoreductase activity, copper ion binding; INVOLVED IN: oxidation reduction; LOCATED IN: thylakoid membrane; EXPRESSED IN: 23 plant structures; EXPRES…	-0.76361	VT stage
	8.1.1.2	TCA / org transformation.TCA.pyruvate DH.E2	zm00001d041839	Transcript	(at1g34430 : 519.0) embryo defective 3003 (EMB3003); FUNCTIONS IN: dihydrolipoyllysine-residue acetyltransferase activity, acyltransferase activity; INVOLVED IN: embryo development ending in seed dormancy; LOCATED IN: cytosolic ribosome, plasma membrane, chloroplast, chloroplast envelope; EXPRESSED IN: 23 plant structures; EXPRESSED DURING: 15 growth stages; CONTAINS InterPro DOMAIN/s: 2-oxo acid…	0.892724	VT stage
	8.1.3	TCA / org transformation.TCA.aconitase	zm00001d004564	Transcript	(q6yzx6|acoc_orysa : 926.0) Putative aconitate hydratase, cytoplasmic (EC 4.2.1.3) (Citrate hydro-lyase) (Aconitase) - Oryza sativa (Rice) & (at2g05710 : 877.0) Encodes an aconitase that can catalyze the conversion of citrate to isocitrate through a cis-aconitate intermediate, indicating that it may participate in the TCA cycle and other primary metabolic pathways. The protein is believed to accu…	0.608613	VT stage
	8.1.4	TCA / org transformation.TCA.IDH	zm00001d050967	Transcript	(at4g35260 : 277.0) Encodes a regulatory subunit of the mitochondrially-localized NAD+- dependent isocitrate dehydrogenase.; isocitrate dehydrogenase 1 (IDH1); CONTAINS InterPro DOMAIN/s: Isocitrate/isopropylmalate dehydrogenase (InterPro:IPR001804), Isocitrate dehydrogenase NAD-dependent, mitochondrial (InterPro:IPR004434); BEST Arabidopsis thaliana protein match is: isocitrate dehydrogenase sub…	0.667372	VT stage
	8.2.4	TCA / org transformation.other organic acid transformatons.IDH	zm00001d050967	Transcript	(at4g35260 : 277.0) Encodes a regulatory subunit of the mitochondrially-localized NAD+- dependent isocitrate dehydrogenase.; isocitrate dehydrogenase 1 (IDH1); CONTAINS InterPro DOMAIN/s: Isocitrate/isopropylmalate dehydrogenase (InterPro:IPR001804), Isocitrate dehydrogenase NAD-dependent, mitochondrial (InterPro:IPR004434); BEST Arabidopsis thaliana protein match is: isocitrate dehydrogenase sub…	0.667372	VT stage
	9.1.1	mitochondrial electron transport / ATP synthesis.NADH-DH.complex I	zm00001d034795	Transcript	(gnl|cdd|38300 : 432.0) no description available & (at4g28510 : 384.0) prohibitin 1 (Atphb1); prohibitin 1 (PHB1); INVOLVED IN: response to stress; LOCATED IN: mitochondrion, plasma membrane, respiratory chain complex I; EXPRESSED IN: 10 plant structures; CONTAINS InterPro DOMAIN/s: Prohibitin (InterPro:IPR000163), Band 7 protein (InterPro:IPR001107); BEST Arabidopsis thaliana protein match is: p…	-0.607849	VT stage
	9.4	mitochondrial electron transport / ATP synthesis.alternative oxidase	zm00001d002436	Transcript	(gnl|cdd|85678 : 477.0) no description available & (at3g22370 : 463.0) Encodes AOX1a, an isoform of alternative oxidase that is expressed in rosettes, flowers, and root. The alternative oxidase of plant mitochondria transfers electrons from the ubiquinone pool to oxygen without energy conservations. It is regulated through transcriptional control and by pyruvate. Plays a role in shoot acclimation…	-1.31716	VT stage
	9.6	mitochondrial electron transport / ATP synthesis.cytochrome c	zm00001d047397	Transcript	(at3g51790 : 237.0) putative transmembrane protein G1p (AtG1) mRNA, complete; transmembrane protein G1P-related 1 (TG1); FUNCTIONS IN: molecular_function unknown; INVOLVED IN: cytochrome complex assembly, protein-heme linkage; LOCATED IN: plasma membrane; EXPRESSED IN: 22 plant structures; EXPRESSED DURING: 13 growth stages; CONTAINS InterPro DOMAIN/s: CcmE/CycJ protein (InterPro:IPR004329), Nucl…	-0.67058	VT stage
	1.1.1.2	PS.lightreaction.photosystem II.PSII polypeptide subunits	zm00001d044217	Transcript	(at5g11450 : 256.0) Mog1/PsbP/DUF1795-like photosystem II reaction center PsbP family protein; FUNCTIONS IN: calcium ion binding; INVOLVED IN: photosynthesis; LOCATED IN: thylakoid, thylakoid lumen, chloroplast thylakoid membrane, chloroplast thylakoid lumen, chloroplast; EXPRESSED IN: 23 plant structures; EXPRESSED DURING: 13 growth stages; CONTAINS InterPro DOMAIN/s: Photosystem II oxygen evolv…	0.611684	R2 stage
	1.1.5.2	PS.lightreaction.other electron carrier (ox/red).ferredoxin	zm00001d003797	Transcript	(gnl|cdd|79346 : 154.0) no description available & (at2g27510 : 152.0) ferredoxin 3 (FD3); FUNCTIONS IN: electron carrier activity, iron-sulfur cluster binding, 2 iron, 2 sulfur cluster binding; INVOLVED IN: electron transport chain; LOCATED IN: chloroplast; EXPRESSED IN: 22 plant structures; EXPRESSED DURING: 13 growth stages; CONTAINS InterPro DOMAIN/s: 2Fe-2S ferredoxin, iron-sulphur binding s…	0.642008	R2 stage
	1.3.1	PS.calvin cycle.rubisco large subunit	zm00001d045698	Transcript	(p00874|rbl_maize : 229.0) Ribulose bisphosphate carboxylase large chain precursor (EC 4.1.1.39) (RuBisCO large subunit) - Zea mays (Maize) & (gnl|cdd|79258 : 204.0) no description available & (atcg00490 : 198.0) large subunit of RUBISCO. Protein is tyrosine-phosphorylated and its phosphorylation state is modulated in response to ABA in Arabidopsis thaliana seeds.; RBCL; FUNCTIONS IN: ribulose-bi…	-0.656312	R2 stage
	1.3.13	PS.calvin cycle.rubisco interacting	zm00001d035937	Transcript	(at1g55490 : 866.0) encodes the beta subunit of the chloroplast chaperonin 60, a homologue of bacterial GroEL. Mutants in this gene develops lesions on its leaves, expresses systemic acquired resistance (SAR) and develops accelerated cell death to heat shock stress. The protein has molecular chaperone activity for suppressing protein aggregation in vitro.; chaperonin 60 beta (CPN60B); FUNCTIONS I…	0.606954	R2 stage
	10.2	cell wall.cellulose synthesis	zm00001d032188	Transcript	(at5g03760 : 662.0) encodes a beta-mannan synthase that is required for agrobacterium-mediated plant genetic transformation involves a complex interaction between the bacterium and the host plant. 3' UTR is involved in transcriptional regulation and the gene is expressed in the elongation zone of the root.; ATCSLA09; CONTAINS InterPro DOMAIN/s: Glycosyl transferase, family 2 (InterPro:IPR001173);…	0.64905	R2 stage
	10.2.1	cell wall.cellulose synthesis.cellulose synthase	zm00001d032188	Transcript	(at5g03760 : 662.0) encodes a beta-mannan synthase that is required for agrobacterium-mediated plant genetic transformation involves a complex interaction between the bacterium and the host plant. 3' UTR is involved in transcriptional regulation and the gene is expressed in the elongation zone of the root.; ATCSLA09; CONTAINS InterPro DOMAIN/s: Glycosyl transferase, family 2 (InterPro:IPR001173);…	0.64905	R2 stage
	10.2.1	cell wall.cellulose synthesis.cellulose synthase	zm00001d032909	Transcript	(gnl|cdd|67186 : 784.0) no description available & (at5g17420 : 573.0) Encodes a xylem-specific cellulose synthase that is phosphorylated on one or more serine residues (on either S185 or one of S180 or S181).; IRREGULAR XYLEM 3 (IRX3); FUNCTIONS IN: cellulose synthase activity; INVOLVED IN: cellulose biosynthetic process, plant-type cell wall biogenesis, secondary cell wall biogenesis, rhamnogal…	-0.602878	R2 stage
	10.3	cell wall.hemicellulose synthesis	zm00001d013052	Transcript	(at5g62620 : 816.0) Galactosyltransferase family protein; FUNCTIONS IN: transferase activity, transferring hexosyl groups, sugar binding, galactosyltransferase activity; INVOLVED IN: protein amino acid glycosylation; EXPRESSED IN: 22 plant structures; EXPRESSED DURING: 13 growth stages; CONTAINS InterPro DOMAIN/s: Galectin, carbohydrate recognition domain (InterPro:IPR001079), Glycosyl transferas…	-0.594187	R2 stage
	10.6.2	cell wall.degradation.mannan-xylose-arabinose-fucose	zm00001d014614	Transcript	(at4g25810 : 354.0) xyloglucan endotransglycosylase-related protein (XTR6); xyloglucan endotransglycosylase 6 (XTR6); FUNCTIONS IN: hydrolase activity, acting on glycosyl bonds, xyloglucan:xyloglucosyl transferase activity, hydrolase activity, hydrolyzing O-glycosyl compounds; INVOLVED IN: carbohydrate metabolic process, cellular glucan metabolic process; LOCATED IN: cell wall; EXPRESSED IN: 14 p…	-0.645558	R2 stage
	10.6.2	cell wall.degradation.mannan-xylose-arabinose-fucose	zm00001d024382	Transcript	(q76bw5|xth8_orysa : 316.0) Xyloglucan endotransglycosylase/hydrolase protein 8 precursor (EC 2.4.1.207) (End-xyloglucan transferase) (OsXTH8) (OsXRT5) - Oryza sativa (Rice) & (gnl|cdd|29536 : 252.0) no description available & (at5g57560 : 223.0) Encodes a cell wall-modifying enzyme, rapidly upregulated in response to environmental stimuli; Touch 4 (TCH4); CONTAINS InterPro DOMAIN/s: Xyloglucan e…	-0.611277	R2 stage
	10.6.2	cell wall.degradation.mannan-xylose-arabinose-fucose	zm00001d021197	Transcript	(at2g28100 : 416.0) Encodes a protein with &#945;-fucosidase activity. The activity was assessed on 2'-fucosyl-lactitol. AtFUC1 was not able to act on XXFG substrates, at least when heterologously expressed in <i>Pichia pastoris</i>. The enzyme has been postulated to act on fucosylated substrates other than xyloglucan oligosaccharides. was shown (<i>Pichia pastoris</i>) to hydrolyze fucose in 3- …	-0.629612	R2 stage
	10.6.3	cell wall.degradation.pectate lyases and polygalacturonases	zm00001d048696	Transcript	(at3g16850 : 473.0) Pectin lyase-like superfamily protein; FUNCTIONS IN: polygalacturonase activity; INVOLVED IN: carbohydrate metabolic process; LOCATED IN: vacuole, plant-type cell wall; EXPRESSED IN: 23 plant structures; EXPRESSED DURING: 13 growth stages; CONTAINS InterPro DOMAIN/s: Pectin lyase fold/virulence factor (InterPro:IPR011050), Glycoside hydrolase, family 28 (InterPro:IPR000743), P…	-0.687954	R2 stage
	10.6.3	cell wall.degradation.pectate lyases and polygalacturonases	zm00001d031993	Transcript	(at1g09890 : 869.0) Rhamnogalacturonate lyase family protein; CONTAINS InterPro DOMAIN/s: Rhamnogalacturonate lyase (InterPro:IPR010325), Carbohydrate-binding-like fold (InterPro:IPR013784), Galactose-binding domain-like (InterPro:IPR008979); BEST Arabidopsis thaliana protein match is: Rhamnogalacturonate lyase family protein (TAIR:AT1G09910.1); Has 301 Blast hits to 285 proteins in 64 species: A…	-0.997845	R2 stage
	10.7	cell wall.modification	zm00001d014614	Transcript	(at4g25810 : 354.0) xyloglucan endotransglycosylase-related protein (XTR6); xyloglucan endotransglycosylase 6 (XTR6); FUNCTIONS IN: hydrolase activity, acting on glycosyl bonds, xyloglucan:xyloglucosyl transferase activity, hydrolase activity, hydrolyzing O-glycosyl compounds; INVOLVED IN: carbohydrate metabolic process, cellular glucan metabolic process; LOCATED IN: cell wall; EXPRESSED IN: 14 p…	-0.645558	R2 stage
	10.7	cell wall.modification	zm00001d024382	Transcript	(q76bw5|xth8_orysa : 316.0) Xyloglucan endotransglycosylase/hydrolase protein 8 precursor (EC 2.4.1.207) (End-xyloglucan transferase) (OsXTH8) (OsXRT5) - Oryza sativa (Rice) & (gnl|cdd|29536 : 252.0) no description available & (at5g57560 : 223.0) Encodes a cell wall-modifying enzyme, rapidly upregulated in response to environmental stimuli; Touch 4 (TCH4); CONTAINS InterPro DOMAIN/s: Xyloglucan e…	-0.611277	R2 stage
	10.7	cell wall.modification	zm00001d021667	Transcript	(at1g11545 : 336.0) xyloglucan endotransglucosylase/hydrolase 8 (XTH8); FUNCTIONS IN: hydrolase activity, acting on glycosyl bonds, xyloglucan:xyloglucosyl transferase activity, hydrolase activity, hydrolyzing O-glycosyl compounds; INVOLVED IN: carbohydrate metabolic process, cellular glucan metabolic process; LOCATED IN: endomembrane system, cell wall, apoplast; EXPRESSED IN: 21 plant structures…	-0.687746	R2 stage
	10.8.1	cell wall.pectin*esterases.PME	zm00001d032100	Transcript	(at2g26450 : 166.0) Plant invertase/pectin methylesterase inhibitor superfamily; FUNCTIONS IN: enzyme inhibitor activity, pectinesterase activity; INVOLVED IN: cell wall modification; LOCATED IN: cell wall, plant-type cell wall; EXPRESSED IN: 9 plant structures; EXPRESSED DURING: L mature pollen stage, M germinated pollen stage, 4 anthesis, C globular stage, petal differentiation and expansion st…	0.747394	R2 stage
	12.1.2	N-metabolism.nitrate metabolism.nitrite reductase	zm00001d018161	Transcript	(p17847|nir_maize : 1050.0) Ferredoxin--nitrite reductase, chloroplast precursor (EC 1.7.7.1) (Fragment) - Zea mays (Maize) & (at2g15620 : 872.0) Involved in the second step of nitrate assimilation. Its expression is induced by nitrate.; nitrite reductase 1 (NIR1); FUNCTIONS IN: ferredoxin-nitrate reductase activity, nitrite reductase (NO-forming) activity; INVOLVED IN: response to salt stress, r…	0.867909	R2 stage
	13.1.3.4	amino acid metabolism.synthesis.aspartate family.methionine	zm00001d009146	Transcript	(p93438|metl_orysa : 373.0) S-adenosylmethionine synthetase 2 (EC 2.5.1.6) (Methionine adenosyltransferase 2) (AdoMet synthetase 2) - Oryza sativa (Rice) & (at3g17390 : 364.0) S-adenosylmethionine synthetase; METHIONINE OVER-ACCUMULATOR 3 (MTO3); FUNCTIONS IN: methionine adenosyltransferase activity; INVOLVED IN: lignin biosynthetic process, response to cold, methionine metabolic process, S-adeno…	-0.686776	R2 stage
	13.1.3.4.11	amino acid metabolism.synthesis.aspartate family.methionine.S-adenosylmethionine synthetase	zm00001d009146	Transcript	(p93438|metl_orysa : 373.0) S-adenosylmethionine synthetase 2 (EC 2.5.1.6) (Methionine adenosyltransferase 2) (AdoMet synthetase 2) - Oryza sativa (Rice) & (at3g17390 : 364.0) S-adenosylmethionine synthetase; METHIONINE OVER-ACCUMULATOR 3 (MTO3); FUNCTIONS IN: methionine adenosyltransferase activity; INVOLVED IN: lignin biosynthetic process, response to cold, methionine metabolic process, S-adeno…	-0.686776	R2 stage
	13.1.3.6.1.1	amino acid metabolism.synthesis.aspartate family.misc.homoserine.aspartate kinase	zm00001d042264	Transcript	(at5g13280 : 610.0) Asp kinase inhibited by Lys and S-adenosylmethionine. Contains regulatory domains that belong to the ACT domain family, which allow binding to a extreme variety of ligands. Can function as a monomer or as a dimer with acetohydroxyacid synthase (HSDH).; aspartate kinase 1 (AK-LYS1); FUNCTIONS IN: aspartate kinase activity; INVOLVED IN: cellular amino acid biosynthetic process; …	-0.59682	R2 stage
	13.1.5.3.1	amino acid metabolism.synthesis.serine-glycine-cysteine group.cysteine.OASTL	zm00001d045340	Transcript	(gnl|cdd|36466 : 103.0) no description available & (at3g22460 : 94.0) Encodes a member of a family of genes with O-acetylserine(thiol)lyase activity.; O-acetylserine (thiol) lyase (OAS-TL) isoform A2 (OASA2); FUNCTIONS IN: pyridoxal phosphate binding, cysteine synthase activity, catalytic activity; INVOLVED IN: response to zinc ion, cysteine biosynthetic process; EXPRESSED IN: 19 plant structures…	-0.8922	R2 stage
	13.2.2.2	amino acid metabolism.degradation.glutamate family.proline	zm00001d047124	Transcript	(gnl|cdd|35407 : 359.0) no description available & (at5g38710 : 322.0) Methylenetetrahydrofolate reductase family protein; FUNCTIONS IN: proline dehydrogenase activity; INVOLVED IN: oxidation reduction, proline catabolic process, glutamate biosynthetic process; EXPRESSED IN: 21 plant structures; EXPRESSED DURING: 12 growth stages; CONTAINS InterPro DOMAIN/s: Proline dehydrogenase (InterPro:IPR002…	-0.872533	R2 stage
	13.2.3.1.1	amino acid metabolism.degradation.aspartate family.asparagine.L-asparaginase	zm00001d002751	Transcript	(at5g61540 : 477.0) N-terminal nucleophile aminohydrolases (Ntn hydrolases) superfamily protein; FUNCTIONS IN: asparaginase activity, hydrolase activity; INVOLVED IN: glycoprotein catabolic process; EXPRESSED IN: 21 plant structures; EXPRESSED DURING: 13 growth stages; CONTAINS InterPro DOMAIN/s: Peptidase T2, asparaginase 2 (InterPro:IPR000246); BEST Arabidopsis thaliana protein match is: N-term…	-0.629499	R2 stage
	13.2.6.2	amino acid metabolism.degradation.aromatic aa.tyrosine	zm00001d048736	Transcript	(gnl|cdd|35480 : 409.0) no description available & (at5g53970 : 285.0) encodes tyrosine aminotransferase which is strongly induced upon aging and coronatine treatment; Tyrosine transaminase family protein; CONTAINS InterPro DOMAIN/s: 1-aminocyclopropane-1-carboxylate synthase (InterPro:IPR001176), Aminotransferase, class I/classII (InterPro:IPR004839), Pyridoxal phosphate-dependent transferase, m…	0.670409	R2 stage
	16.1.3	secondary metabolism.isoprenoids.tocopherol biosynthesis	zm00001d048736	Transcript	(gnl|cdd|35480 : 409.0) no description available & (at5g53970 : 285.0) encodes tyrosine aminotransferase which is strongly induced upon aging and coronatine treatment; Tyrosine transaminase family protein; CONTAINS InterPro DOMAIN/s: 1-aminocyclopropane-1-carboxylate synthase (InterPro:IPR001176), Aminotransferase, class I/classII (InterPro:IPR004839), Pyridoxal phosphate-dependent transferase, m…	0.670409	R2 stage
	16.1.4.1	secondary metabolism.isoprenoids.carotenoids.phytoene synthase	zm00001d021410	Transcript	(at5g17230 : 439.0) Encodes phytoene synthase.; PHYTOENE SYNTHASE (PSY); CONTAINS InterPro DOMAIN/s: Squalene/phytoene synthase, conserved site (InterPro:IPR019845), Terpenoid synthase (InterPro:IPR008949), Squalene/phytoene synthase (InterPro:IPR002060); Has 5365 Blast hits to 5364 proteins in 1001 species: Archae - 81; Bacteria - 2469; Metazoa - 28; Fungi - 64; Plants - 1002; Viruses - 0; Other…	0.748016	R2 stage
	16.1.4.6	secondary metabolism.isoprenoids.carotenoids.carotenoid beta ring hydroxylase	zm00001d048469	Transcript	(at4g25700 : 301.0) Converts beta-carotene to zeaxanthin via cryptoxanthin.; beta-hydroxylase 1 (BETA-OHASE 1); FUNCTIONS IN: carotene beta-ring hydroxylase activity; INVOLVED IN: xanthophyll biosynthetic process, carotene metabolic process; LOCATED IN: endoplasmic reticulum, chloroplast; EXPRESSED IN: 21 plant structures; EXPRESSED DURING: 13 growth stages; CONTAINS InterPro DOMAIN/s: Fatty acid…	0.756633	R2 stage
	16.2.1.4	secondary metabolism.phenylpropanoids.lignin biosynthesis.HCT	zm00001d017186	Transcript	(at5g48930 : 543.0) At5g48930 has been shown to encode for the hydroxycinnamoyl-Coenzyme A shikimate/quinate hydroxycinnamoyltransferase (HCT) both synthesizing and catabolizing the hydroxycinnamoylesters (coumaroyl/caffeoyl shikimate and quinate) involved in the phenylpropanoid pathway. Influence on the accumulation of flavonoids which in turn inhibit auxin transport and reduce plant growth.; hy…	-0.738109	R2 stage
	16.2.1.8	secondary metabolism.phenylpropanoids.lignin biosynthesis.F5H	zm00001d032468	Transcript	(at4g36220 : 281.0) encodes ferulate 5-hydroxylase (F5H). Involved in lignin biosynthesis.; ferulic acid 5-hydroxylase 1 (FAH1); FUNCTIONS IN: ferulate 5-hydroxylase activity, monooxygenase activity; INVOLVED IN: lignin biosynthetic process, response to UV-B, phenylpropanoid biosynthetic process; LOCATED IN: endoplasmic reticulum; EXPRESSED IN: 20 plant structures; EXPRESSED DURING: 12 growth sta…	-1.02658	R2 stage
	16.8.1	secondary metabolism.flavonoids.anthocyanins	zm00001d042739	Transcript	(at2g22590 : 328.0) UDP-Glycosyltransferase superfamily protein; FUNCTIONS IN: transferase activity, transferring glycosyl groups; INVOLVED IN: metabolic process; LOCATED IN: cellular_component unknown; CONTAINS InterPro DOMAIN/s: UDP-glucuronosyl/UDP-glucosyltransferase (InterPro:IPR002213); BEST Arabidopsis thaliana protein match is: UDP-Glycosyltransferase superfamily protein (TAIR:AT5G65550.1…	0.964621	R2 stage
	16.8.1.12	secondary metabolism.flavonoids.anthocyanins.anthocyanidin 3-O-glucosyltransferase	zm00001d042739	Transcript	(at2g22590 : 328.0) UDP-Glycosyltransferase superfamily protein; FUNCTIONS IN: transferase activity, transferring glycosyl groups; INVOLVED IN: metabolic process; LOCATED IN: cellular_component unknown; CONTAINS InterPro DOMAIN/s: UDP-glucuronosyl/UDP-glucosyltransferase (InterPro:IPR002213); BEST Arabidopsis thaliana protein match is: UDP-Glycosyltransferase superfamily protein (TAIR:AT5G65550.1…	0.964621	R2 stage
	16.8.3.3	secondary metabolism.flavonoids.dihydroflavonols.flavonoid 3''-monooxygenase	zm00001d020628	Transcript	(gnl|cdd|35378 : 479.0) no description available & (at5g07990 : 404.0) Required for flavonoid 3' hydroxylase activity.; TRANSPARENT TESTA 7 (TT7); CONTAINS InterPro DOMAIN/s: Cytochrome P450 (InterPro:IPR001128), Cytochrome P450, E-class, group I (InterPro:IPR002401), Cytochrome P450, conserved site (InterPro:IPR017972); BEST Arabidopsis thaliana protein match is: cytochrome P450, family 706, sub…	0.719914	R2 stage
	16.8.3.3	secondary metabolism.flavonoids.dihydroflavonols.flavonoid 3''-monooxygenase	zm00001d005823	Transcript	(gnl|cdd|35378 : 480.0) no description available & (at5g07990 : 406.0) Required for flavonoid 3' hydroxylase activity.; TRANSPARENT TESTA 7 (TT7); CONTAINS InterPro DOMAIN/s: Cytochrome P450 (InterPro:IPR001128), Cytochrome P450, E-class, group I (InterPro:IPR002401), Cytochrome P450, conserved site (InterPro:IPR017972); BEST Arabidopsis thaliana protein match is: cytochrome P450, family 706, sub…	0.602303	R2 stage
	16.8.3.3	secondary metabolism.flavonoids.dihydroflavonols.flavonoid 3''-monooxygenase	zm00001d010521	Transcript	(q9sbq9|f3ph_pethy : 513.0) Flavonoid 3'-monooxygenase (EC 1.14.13.21) (Flavonoid 3'-hydroxylase) (Cytochrome P450 75B2) - Petunia hybrida (Petunia) & (at5g07990 : 487.0) Required for flavonoid 3' hydroxylase activity.; TRANSPARENT TESTA 7 (TT7); CONTAINS InterPro DOMAIN/s: Cytochrome P450 (InterPro:IPR001128), Cytochrome P450, E-class, group I (InterPro:IPR002401), Cytochrome P450, conserved sit…	-0.631504	R2 stage
	16.8.4	secondary metabolism.flavonoids.flavonols	zm00001d039642	Transcript	(at3g53150 : 419.0) UDP-glucosyl transferase 73D1 (UGT73D1); FUNCTIONS IN: transferase activity, transferring hexosyl groups, UDP-glycosyltransferase activity; INVOLVED IN: metabolic process; LOCATED IN: endomembrane system; EXPRESSED IN: stem, sepal, stamen; EXPRESSED DURING: 4 anthesis; CONTAINS InterPro DOMAIN/s: UDP-glucuronosyl/UDP-glucosyltransferase (InterPro:IPR002213); BEST Arabidopsis t…	0.782939	R2 stage
	16.8.4	secondary metabolism.flavonoids.flavonols	zm00001d045145	Transcript	(gnl|cdd|35365 : 266.0) no description available & (at5g20400 : 260.0) encodes a protein whose sequence is similar to flavanone 3 hydroxylase from Malus.; 2-oxoglutarate (2OG) and Fe(II)-dependent oxygenase superfamily protein; CONTAINS InterPro DOMAIN/s: Oxoglutarate/iron-dependent oxygenase (InterPro:IPR005123); BEST Arabidopsis thaliana protein match is: 2-oxoglutarate (2OG) and Fe(II)-depende…	0.755472	R2 stage
	16.8.4	secondary metabolism.flavonoids.flavonols	zm00001d039644	Transcript	(at2g36800 : 127.0) Encodes a DON-Glucosyltransferase. The UGT73C5 glucosylates both brassinolide and castasterone in the 23-O position. The enzyme is presumably involved in the homeostasis of those steroid hormones hence regulating BR activity. Transgenic plants overexpressing UGT73C5 show a typical BR-deficient phenotype.; don-glucosyltransferase 1 (DOGT1); CONTAINS InterPro DOMAIN/s: UDP-glucu…	0.61451	R2 stage
	21.2	redox.ascorbate and glutathione	zm00001d024258	Transcript	(gnl|cdd|35365 : 232.0) no description available & (at1g04380 : 160.0) encodes a protein similar to a 2-oxoglutarate-dependent dioxygenase; 2-oxoglutarate (2OG) and Fe(II)-dependent oxygenase superfamily protein; FUNCTIONS IN: 2-oxoglutarate-dependent dioxygenase activity; INVOLVED IN: biological_process unknown; LOCATED IN: cellular_component unknown; EXPRESSED IN: hypocotyl, flower, cultured ce…	0.594265	R2 stage
	25	C1-metabolism	zm00001d042150	Transcript	(at2g41530 : 175.0) Encodes a protein with S-formylglutathione hydrolase activity.; S-formylglutathione hydrolase (SFGH); FUNCTIONS IN: hydrolase activity, acting on ester bonds, S-formylglutathione hydrolase activity; INVOLVED IN: response to cadmium ion; LOCATED IN: apoplast; EXPRESSED IN: 25 plant structures; EXPRESSED DURING: 13 growth stages; CONTAINS InterPro DOMAIN/s: Putative esterase (In…	-0.58823	R2 stage
	3.1.1.2	minor CHO metabolism.raffinose family.galactinol synthases.putative	zm00001d052292	Transcript	(at1g70090 : 428.0) Encodes a protein with putative galacturonosyltransferase activity.; glucosyl transferase family 8 (LGT8); FUNCTIONS IN: transferase activity, transferring hexosyl groups, polygalacturonate 4-alpha-galacturonosyltransferase activity, transferase activity, transferring glycosyl groups; INVOLVED IN: carbohydrate biosynthetic process; LOCATED IN: endomembrane system; EXPRESSED IN…	-0.676048	R2 stage
	3.5	minor CHO metabolism.others	zm00001d033338	Transcript	(at1g04420 : 461.0) NAD(P)-linked oxidoreductase superfamily protein; FUNCTIONS IN: oxidoreductase activity, aldo-keto reductase activity; INVOLVED IN: oxidation reduction; LOCATED IN: chloroplast, chloroplast stroma, chloroplast envelope; EXPRESSED IN: 23 plant structures; EXPRESSED DURING: 13 growth stages; CONTAINS InterPro DOMAIN/s: Aldo/keto reductase (InterPro:IPR001395); BEST Arabidopsis t…	0.672915	R2 stage
	3.5	minor CHO metabolism.others	zm00001d043993	Transcript	(at3g61610 : 484.0) Galactose mutarotase-like superfamily protein; FUNCTIONS IN: carbohydrate binding, isomerase activity, aldose 1-epimerase activity, catalytic activity; INVOLVED IN: galactose metabolic process, N-terminal protein myristoylation, carbohydrate metabolic process; LOCATED IN: cellular_component unknown; EXPRESSED IN: 17 plant structures; EXPRESSED DURING: 11 growth stages; CONTAIN…	-0.657978	R2 stage
	5.10	fermentation.aldehyde dehydrogenase	zm00001d044339	Transcript	(at3g24503 : 471.0) Arabidopsis thaliana aldehyde dehydrogenase AtALDH1a mRNA. a sinapaldehyde dehydrogenase catalyzes both the oxidation of coniferylaldehyde and sinapaldehyde forming ferulic acid and sinapic acid, respectively; aldehyde dehydrogenase 2C4 (ALDH2C4); FUNCTIONS IN: 3-chloroallyl aldehyde dehydrogenase activity, coniferyl-aldehyde dehydrogenase activity, aldehyde dehydrogenase (NAD…	0.76404	R2 stage
	7.1.1	OPP.oxidative PP.G6PD	zm00001d025015	Transcript	(at5g13110 : 894.0) Encodes a plastidic glucose-6-phosphate dehydrogenase that is sensitive to reduction by DTT and whose mRNA is most highly expressed in root.; glucose-6-phosphate dehydrogenase 2 (G6PD2); CONTAINS InterPro DOMAIN/s: Glucose-6-phosphate dehydrogenase, C-terminal (InterPro:IPR022675), Glucose-6-phosphate dehydrogenase, active site (InterPro:IPR019796), NAD(P)-binding domain (Inte…	0.595987	R2 stage
	7.1.3	OPP.oxidative PP.6-phosphogluconate dehydrogenase	zm00001d049187	Transcript	(at5g41670 : 714.0) 6-phosphogluconate dehydrogenase family protein; FUNCTIONS IN: in 6 functions; INVOLVED IN: response to fructose stimulus, response to cadmium ion, response to sucrose stimulus, response to glucose stimulus; LOCATED IN: mitochondrion, chloroplast; EXPRESSED IN: 24 plant structures; EXPRESSED DURING: 14 growth stages; CONTAINS InterPro DOMAIN/s: 6-phosphogluconate dehydrogenase…	0.663122	R2 stage
	7.3	OPP.electron transfer	zm00001d034345	Transcript	(p41345|fenr2_orysa : 676.0) Ferredoxin--NADP reductase, root isozyme, chloroplast precursor (EC 1.18.1.2) (FNR) - Oryza sativa (Rice) & (at1g30510 : 584.0) Encodes a root-type ferredoxin:NADP(H) oxidoreductase.; root FNR 2 (RFNR2); FUNCTIONS IN: oxidoreductase activity, copper ion binding; INVOLVED IN: oxidation reduction; LOCATED IN: thylakoid membrane; EXPRESSED IN: 23 plant structures; EXPRES…	0.606623	R2 stage
	7.3	OPP.electron transfer	zm00001d003797	Transcript	(gnl|cdd|79346 : 154.0) no description available & (at2g27510 : 152.0) ferredoxin 3 (FD3); FUNCTIONS IN: electron carrier activity, iron-sulfur cluster binding, 2 iron, 2 sulfur cluster binding; INVOLVED IN: electron transport chain; LOCATED IN: chloroplast; EXPRESSED IN: 22 plant structures; EXPRESSED DURING: 13 growth stages; CONTAINS InterPro DOMAIN/s: 2Fe-2S ferredoxin, iron-sulphur binding s…	0.642008	R2 stage
	7.3	OPP.electron transfer	zm00001d038291	Transcript	(p94044|fer6_maize : 234.0) Ferredoxin-6, chloroplast precursor (Ferredoxin VI) (Fd VI) - Zea mays (Maize) & (at2g27510 : 135.0) ferredoxin 3 (FD3); FUNCTIONS IN: electron carrier activity, iron-sulfur cluster binding, 2 iron, 2 sulfur cluster binding; INVOLVED IN: electron transport chain; LOCATED IN: chloroplast; EXPRESSED IN: 22 plant structures; EXPRESSED DURING: 13 growth stages; CONTAINS In…	0.799437	R2 stage
	1.1.1.1	PS.lightreaction.photosystem II.LHC-II	zm00001d006587	Transcript	(at5g01530 : 436.0) light harvesting complex photosystem II (LHCB4.1); FUNCTIONS IN: chlorophyll binding; INVOLVED IN: response to blue light, response to red light, response to far red light, photosynthesis; LOCATED IN: in 6 components; EXPRESSED IN: 27 plant structures; EXPRESSED DURING: 14 growth stages; CONTAINS InterPro DOMAIN/s: Chlorophyll A-B binding protein (InterPro:IPR001344); BEST Ara…	0.76508	R4 stage
	1.1.1.1	PS.lightreaction.photosystem II.LHC-II	zm00001d011285	Transcript	(q00827|cb48_maize : 475.0) Chlorophyll a-b binding protein 48, chloroplast precursor (LHCII type I CAB-48) (LHCP) - Zea mays (Maize) & (at2g34420 : 434.0) Photosystem II type I chlorophyll a/b-binding protein; photosystem II light harvesting complex gene B1B2 (LHB1B2); FUNCTIONS IN: chlorophyll binding; INVOLVED IN: photosynthesis, light harvesting in photosystem II, photosynthesis; LOCATED IN: …	0.860208	R4 stage
	1.1.1.2	PS.lightreaction.photosystem II.PSII polypeptide subunits	zm00001d043167	Transcript	(at3g56650 : 304.0) Mog1/PsbP/DUF1795-like photosystem II reaction center PsbP family protein; FUNCTIONS IN: calcium ion binding; INVOLVED IN: photosynthesis; LOCATED IN: thylakoid, thylakoid lumen, chloroplast thylakoid lumen, chloroplast stroma, chloroplast; EXPRESSED IN: 21 plant structures; EXPRESSED DURING: 14 growth stages; CONTAINS InterPro DOMAIN/s: Photosystem II oxygen evolving complex …	1.02903	R4 stage
	1.1.2.1	PS.lightreaction.photosystem I.LHC-I	zm00001d050403	Transcript	(at3g47470 : 378.0) Encodes a chlorophyll a/b-binding protein that is more similar to the PSI Cab proteins than the PSII cab proteins. The predicted protein is about 20 amino acids shorter than most known Cab proteins.; light-harvesting chlorophyll-protein complex I subunit A4 (LHCA4); FUNCTIONS IN: chlorophyll binding; INVOLVED IN: response to karrikin, photosynthesis; LOCATED IN: in 7 component…	0.586369	R4 stage
	10.1.4	cell wall.precursor synthesis.UDP-Glc dehydrogenase (UGD)	zm00001d013245	Transcript	(gnl|cdd|37877 : 919.0) no description available & (q96558|ugdh_soybn : 912.0) UDP-glucose 6-dehydrogenase (EC 1.1.1.22) (UDP-Glc dehydrogenase) (UDP-GlcDH) (UDPGDH) - Glycine max (Soybean) & (at3g29360 : 901.0) UDP-glucose 6-dehydrogenase family protein; FUNCTIONS IN: in 6 functions; INVOLVED IN: oxidation reduction, metabolic process; LOCATED IN: cytosol, nucleus; EXPRESSED IN: 25 plant structu…	-0.5927	R4 stage
	10.2	cell wall.cellulose synthesis	zm00001d034205	Transcript	(at4g07960 : 801.0) encodes a gene similar to cellulose synthase; Cellulose-synthase-like C12 (CSLC12); FUNCTIONS IN: cellulose synthase activity, transferase activity, transferring glycosyl groups; INVOLVED IN: biological_process unknown; LOCATED IN: cellular_component unknown; EXPRESSED IN: 24 plant structures; EXPRESSED DURING: 15 growth stages; CONTAINS InterPro DOMAIN/s: Glycosyl transferase…	-0.781477	R4 stage
	10.2.1	cell wall.cellulose synthesis.cellulose synthase	zm00001d012744	Transcript	(at4g18780 : 679.0) Encodes a member of the cellulose synthase family involved in secondary cell wall biosynthesis. Mutants have abnormal xylem formation, reduced cellulose content, and enhanced drought and osmotic stress tolerance. Mediates resistance towards bacterial pathogens via ABA. Confers resistance towards bacterial and fungal pathogens, independent of salicylic acid, ethylene and jasmon…	-0.755982	R4 stage
	10.3	cell wall.hemicellulose synthesis	zm00001d034508	Transcript	(at1g74800 : 534.0) Galactosyltransferase family protein; FUNCTIONS IN: transferase activity, transferring hexosyl groups, transferase activity, transferring glycosyl groups; INVOLVED IN: protein amino acid glycosylation; LOCATED IN: membrane; EXPRESSED IN: 23 plant structures; EXPRESSED DURING: 15 growth stages; CONTAINS InterPro DOMAIN/s: Galectin, carbohydrate recognition domain (InterPro:IPR0…	-0.588398	R4 stage
	10.5.1.1	cell wall.cell wall proteins.AGPs.AGP	zm00001d034373	Transcript	(at2g35860 : 497.0) FASCICLIN-like arabinogalactan protein 16 precursor (FLA16); INVOLVED IN: cell adhesion; LOCATED IN: endomembrane system; EXPRESSED IN: 22 plant structures; EXPRESSED DURING: 13 growth stages; CONTAINS InterPro DOMAIN/s: FAS1 domain (InterPro:IPR000782); BEST Arabidopsis thaliana protein match is: FASCICLIN-like arabinogalactan protein 15 precursor (TAIR:AT3G52370.1); Has 1005…	-0.624482	R4 stage
	10.6.2	cell wall.degradation.mannan-xylose-arabinose-fucose	zm00001d018080	Transcript	(at1g78060 : 919.0) Glycosyl hydrolase family protein; FUNCTIONS IN: hydrolase activity, hydrolyzing O-glycosyl compounds; INVOLVED IN: carbohydrate metabolic process; LOCATED IN: apoplast, cell wall, chloroplast, plant-type cell wall; EXPRESSED IN: 22 plant structures; EXPRESSED DURING: 13 growth stages; CONTAINS InterPro DOMAIN/s: Glycoside hydrolase, family 3, N-terminal (InterPro:IPR001764), …	-0.714123	R4 stage
	10.6.2	cell wall.degradation.mannan-xylose-arabinose-fucose	zm00001d043965	Transcript	(at5g66460 : 475.0) Glycosyl hydrolase superfamily protein; FUNCTIONS IN: cation binding, hydrolase activity, hydrolyzing O-glycosyl compounds, catalytic activity; INVOLVED IN: carbohydrate metabolic process; LOCATED IN: endomembrane system; EXPRESSED IN: 17 plant structures; EXPRESSED DURING: 4 anthesis, C globular stage, 4 leaf senescence stage, petal differentiation and expansion stage, E expa…	-0.623966	R4 stage
	10.7	cell wall.modification	zm00001d021667	Transcript	(at1g11545 : 336.0) xyloglucan endotransglucosylase/hydrolase 8 (XTH8); FUNCTIONS IN: hydrolase activity, acting on glycosyl bonds, xyloglucan:xyloglucosyl transferase activity, hydrolase activity, hydrolyzing O-glycosyl compounds; INVOLVED IN: carbohydrate metabolic process, cellular glucan metabolic process; LOCATED IN: endomembrane system, cell wall, apoplast; EXPRESSED IN: 21 plant structures…	-0.66106	R4 stage
	10.7	cell wall.modification	zm00001d047096	Transcript	(q336t5|expb3_orysa : 366.0) Expansin-B3 precursor (OsEXPB3) (Beta-expansin-3) (OsaEXPb1.10) - Oryza sativa (Rice) & (at1g65680 : 201.0) member of BETA-EXPANSINS. Naming convention from the Expansin Working Group (Kende et al, 2004. Plant Mol Bio); expansin B2 (EXPB2); INVOLVED IN: plant-type cell wall modification involved in multidimensional cell growth, unidimensional cell growth, plant-type c…	0.649311	R4 stage
	11.1.8	lipid metabolism.FA synthesis and FA elongation.acyl coa ligase	zm00001d048446	Transcript	(gnl|cdd|82505 : 731.0) no description available & (at1g65890 : 585.0) acyl activating enzyme 12 (AAE12); FUNCTIONS IN: catalytic activity; INVOLVED IN: metabolic process; EXPRESSED IN: leaf apex, hypocotyl, flower; EXPRESSED DURING: petal differentiation and expansion stage; CONTAINS InterPro DOMAIN/s: AMP-dependent synthetase/ligase (InterPro:IPR000873); BEST Arabidopsis thaliana protein match …	-0.639586	R4 stage
	11.3	lipid metabolism.Phospholipid synthesis	zm00001d007714	Transcript	(at1g02390 : 371.0) Encodes a member of a family of proteins with glycerol-3-phosphate acyltransferase activity.; glycerol-3-phosphate acyltransferase 2 (GPAT2); FUNCTIONS IN: acyltransferase activity; INVOLVED IN: metabolic process; EXPRESSED IN: 13 plant structures; EXPRESSED DURING: 8 growth stages; CONTAINS InterPro DOMAIN/s: Phospholipid/glycerol acyltransferase (InterPro:IPR002123); BEST Ar…	-0.664033	R4 stage
	11.3	lipid metabolism.Phospholipid synthesis	zm00001d011642	Transcript	(at3g18000 : 662.0) Arabidopsis thaliana N-methyltransferase-like protein mRNA. Reduce transmission through pollen.; XIPOTL 1 (XPL1); CONTAINS InterPro DOMAIN/s: Methyltransferase type 11 (InterPro:IPR013216); BEST Arabidopsis thaliana protein match is: S-adenosyl-L-methionine-dependent methyltransferases superfamily protein (TAIR:AT1G48600.2); Has 22524 Blast hits to 22132 proteins in 2666 speci…	0.61058	R4 stage
	11.3.5	lipid metabolism.Phospholipid synthesis.diacylglycerol kinase	zm00001d043263	Transcript	(at2g20900 : 650.0) diacylglycerol kinase 5 (DGK5); FUNCTIONS IN: diacylglycerol kinase activity; INVOLVED IN: activation of protein kinase C activity by G-protein coupled receptor protein signaling pathway; LOCATED IN: cellular_component unknown; EXPRESSED IN: 25 plant structures; EXPRESSED DURING: 15 growth stages; CONTAINS InterPro DOMAIN/s: Diacylglycerol kinase, catalytic domain (InterPro:IP…	0.677568	R4 stage
	11.9.2.1	lipid metabolism.lipid degradation.lipases.triacylglycerol lipase	zm00001d036256	Transcript	(at1g06800 : 477.0) Encodes a lipase that hydrolyzes phosphatidylcholine, glycolipids as well as triacylglycerols.; alpha/beta-Hydrolases superfamily protein; FUNCTIONS IN: galactolipase activity, triglyceride lipase activity, phospholipase A1 activity; INVOLVED IN: lipid metabolic process; LOCATED IN: chloroplast; EXPRESSED IN: 8 plant structures; EXPRESSED DURING: 4 anthesis, C globular stage, …	-1.01903	R4 stage
	11.9.3.1	lipid metabolism.lipid degradation.lysophospholipases.phospholipase D	zm00001d029397	Transcript	(q43007|plda1_orysa : 1033.0) Phospholipase D alpha 1 precursor (EC 3.1.4.4) (PLD alpha 1) (Choline phosphatase 1) (Phosphatidylcholine-hydrolyzing phospholipase D 1) - Oryza sativa (Rice) & (at3g15730 : 1016.0) Encodes phospholipase D alpha 1 (PLD alpha 1). Positive regulator of abscisic acid (ABA) mediated stomatal movements. PLD alpha 1 plays an important role in seed deterioration and aging i…	-1.29791	R4 stage
	11.9.3.2	lipid metabolism.lipid degradation.lysophospholipases.carboxylesterase	zm00001d047883	Transcript	(at1g68620 : 295.0) alpha/beta-Hydrolases superfamily protein; FUNCTIONS IN: hydrolase activity; INVOLVED IN: metabolic process; LOCATED IN: cellular_component unknown; EXPRESSED IN: 11 plant structures; EXPRESSED DURING: LP.06 six leaves visible, LP.04 four leaves visible, 4 anthesis, C globular stage, petal differentiation and expansion stage; CONTAINS InterPro DOMAIN/s: Lipase, GDXG, active si…	0.600014	R4 stage
	12.1.1	N-metabolism.nitrate metabolism.NR	zm00001d031769	Transcript	(p16081|nia1_orysa : 929.0) Nitrate reductase [NADH] 1 (EC 1.7.1.1) (NR1) - Oryza sativa (Rice) & (at1g37130 : 763.0) Identified as a mutant resistant to chlorate. Encodes nitrate reductase structural gene. Involved in nitrate assimilation. Has nitrate reductase activity. Up-regulated by the fungus P. indica. Binds transcription factor At2g35940.; nitrate reductase 2 (NIA2); FUNCTIONS IN: nitrate…	-0.641918	R4 stage
	12.2.2	N-metabolism.ammonia metabolism.glutamine synthetase	zm00001d048050	Transcript	(p38563|glna5_maize : 408.0) Glutamine synthetase root isozyme 5 (EC 6.3.1.2) (Glutamate--ammonia ligase) (GS117) - Zea mays (Maize) & (at5g37600 : 362.0) encodes a cytosolic glutamine synthetase, the enzyme has high affinity with substrate ammonium; glutamine synthase clone R1 (GSR 1); FUNCTIONS IN: glutamate-ammonia ligase activity, copper ion binding; INVOLVED IN: nitrate assimilation, respons…	-0.647661	R4 stage
	13.1.3.5.3	amino acid metabolism.synthesis.aspartate family.lysine.LL-diaminopimelic acid aminotransferase	zm00001d028165	Transcript	(at4g33680 : 511.0) Involved in disease resistance against Pseudomonas syringae. mutants have elevated SA levels, a low level of spontaneous cell death, callose deposition, and enlarged cells in leaves. genetically maps on chr 4 between L23H3 and nga1139.; ABERRANT GROWTH AND DEATH 2 (AGD2); FUNCTIONS IN: transaminase activity, copper ion binding, L,L-diaminopimelate aminotransferase activity; IN…	-0.795039	R4 stage
	13.1.3.6.1.1	amino acid metabolism.synthesis.aspartate family.misc.homoserine.aspartate kinase	zm00001d050133	Transcript	(p49079|akh1_maize : 689.0) Bifunctional aspartokinase/homoserine dehydrogenase 1, chloroplast precursor (AK-HD 1) (AK-HSDH 1) [Includes: Aspartokinase (EC 2.7.2.4); Homoserine dehydrogenase (EC 1.1.1.3)] - Zea mays (Maize) & (at4g19710 : 546.0) Encodes a bifunctional aspartate kinase/homoserine dehydrogenase. These two activities catalyze the first and the third steps toward the synthesis of the…	-1.60295	R4 stage
	13.1.3.6.1.10	amino acid metabolism.synthesis.aspartate family.misc.homoserine.bifunctional aspartate kinase/homoserine dehydrogenase	zm00001d050133	Transcript	(p49079|akh1_maize : 689.0) Bifunctional aspartokinase/homoserine dehydrogenase 1, chloroplast precursor (AK-HD 1) (AK-HSDH 1) [Includes: Aspartokinase (EC 2.7.2.4); Homoserine dehydrogenase (EC 1.1.1.3)] - Zea mays (Maize) & (at4g19710 : 546.0) Encodes a bifunctional aspartate kinase/homoserine dehydrogenase. These two activities catalyze the first and the third steps toward the synthesis of the…	-1.60295	R4 stage
	13.1.5.3.2	amino acid metabolism.synthesis.serine-glycine-cysteine group.cysteine.SAT	zm00001d028154	Transcript	(gnl|cdd|39947 : 282.0) no description available & (gnl|cdd|83739 : 272.0) no description available & (at1g55920 : 226.0) Encodes a chloroplast/cytosol localized serine O-acetyltransferase involved in sulfur assimilation and cysteine biosynthesis. Expressed in the vascular system.; serine acetyltransferase 2;1 (SERAT2;1); FUNCTIONS IN: serine O-acetyltransferase activity; INVOLVED IN: cellular re…	-0.768037	R4 stage
	13.1.6.1.1	amino acid metabolism.synthesis.aromatic aa.chorismate.3-deoxy-D-arabino-heptulosonate 7-phosphate synthase	zm00001d006900	Transcript	(q75w16|arog_orysa : 371.0) Phospho-2-dehydro-3-deoxyheptonate aldolase 2, chloroplast precursor (EC 2.5.1.54) (Phospho-2-keto-3-deoxyheptonate aldolase 2) (DAHP synthetase 2) (3-deoxy-D-arabino-heptulosonate 7-phosphate synthase 2) - Oryza sativa (Rice) & (at4g33510 : 320.0) Enzyme catalyzing the first committed step in aromatic amino acid biosynthesis; 3-deoxy-d-arabino-heptulosonate 7-phosphat…	-0.586231	R4 stage
	13.1.6.2	amino acid metabolism.synthesis.aromatic aa.phenylalanine and tyrosine	zm00001d028165	Transcript	(at4g33680 : 511.0) Involved in disease resistance against Pseudomonas syringae. mutants have elevated SA levels, a low level of spontaneous cell death, callose deposition, and enlarged cells in leaves. genetically maps on chr 4 between L23H3 and nga1139.; ABERRANT GROWTH AND DEATH 2 (AGD2); FUNCTIONS IN: transaminase activity, copper ion binding, L,L-diaminopimelate aminotransferase activity; IN…	-0.795039	R4 stage
	13.1.6.3.1	amino acid metabolism.synthesis.aromatic aa.phenylalanine.arogenate dehydratase / prephenate dehydratase	zm00001d003830	Transcript	(at1g08250 : 549.0) Encodes a plastid-localized arogenate dehydratase involved in phenylalanine biosynthesis. Although this enzyme has sequence similarity to prephenate dehydratases, it is 98 times more active with arogenate than prephenate in enzymatic assays.; arogenate dehydratase 6 (ADT6); FUNCTIONS IN: arogenate dehydratase activity, prephenate dehydratase activity; INVOLVED IN: L-phenylalan…	-0.769066	R4 stage
	13.2.2.2	amino acid metabolism.degradation.glutamate family.proline	zm00001d047124	Transcript	(gnl|cdd|35407 : 359.0) no description available & (at5g38710 : 322.0) Methylenetetrahydrofolate reductase family protein; FUNCTIONS IN: proline dehydrogenase activity; INVOLVED IN: oxidation reduction, proline catabolic process, glutamate biosynthetic process; EXPRESSED IN: 21 plant structures; EXPRESSED DURING: 12 growth stages; CONTAINS InterPro DOMAIN/s: Proline dehydrogenase (InterPro:IPR002…	-0.621338	R4 stage
	13.2.2.2	amino acid metabolism.degradation.glutamate family.proline	zm00001d029853	Transcript	(at5g38710 : 412.0) Methylenetetrahydrofolate reductase family protein; FUNCTIONS IN: proline dehydrogenase activity; INVOLVED IN: oxidation reduction, proline catabolic process, glutamate biosynthetic process; EXPRESSED IN: 21 plant structures; EXPRESSED DURING: 12 growth stages; CONTAINS InterPro DOMAIN/s: Proline dehydrogenase (InterPro:IPR002872), Proline oxidase (InterPro:IPR015659); BEST Ar…	-0.727102	R4 stage
	13.2.2.3	amino acid metabolism.degradation.glutamate family.arginine	zm00001d042117	Transcript	(o04016|p5cr_actch : 104.0) Pyrroline-5-carboxylate reductase (EC 1.5.1.2) (P5CR) (P5C reductase) - Actinidia chinensis (Kiwi) (Yangtao) & (at5g14800 : 95.9) Delta 1-pyrroline-5-carboxylate reductase, catalyzes the final step in proline biosynthesis from glutamate and ornithine.In situ hybridization indicated that under normal growth conditions, the highest concentration of P5CR transcripts occur…	0.609117	R4 stage
	13.2.5.2	amino acid metabolism.degradation.serine-glycine-cysteine group.glycine	zm00001d003059	Transcript	(gnl|cdd|36582 : 433.0) no description available & (at1g08630 : 410.0) Encodes a threonine aldolase, involved in threonine degradation to glycine. Primarily expressed in seeds and seedlings.; threonine aldolase 1 (THA1); CONTAINS InterPro DOMAIN/s: Pyridoxal phosphate-dependent transferase, major domain (InterPro:IPR015424), Aromatic amino acid beta-eliminating lyase/threonine aldolase (InterPro:…	-0.770623	R4 stage
	16.1	secondary metabolism.isoprenoids	zm00001d024211	Transcript	(gnl|cdd|29478 : 505.0) no description available & (p93665|dcs1_goshi : 369.0) (+)-delta-cadinene synthase (EC 4.2.3.13) (D-cadinene synthase) - Gossypium hirsutum (Upland cotton) & (at1g70080 : 273.0) Terpenoid cyclases/Protein prenyltransferases superfamily protein; FUNCTIONS IN: lyase activity, magnesium ion binding; INVOLVED IN: metabolic process; EXPRESSED IN: root; CONTAINS InterPro DOMAIN/…	-0.592645	R4 stage
	16.1	secondary metabolism.isoprenoids	zm00001d024210	Transcript	(gnl|cdd|29478 : 463.0) no description available & (p93665|dcs1_goshi : 325.0) (+)-delta-cadinene synthase (EC 4.2.3.13) (D-cadinene synthase) - Gossypium hirsutum (Upland cotton) & (at3g14490 : 248.0) Terpenoid cyclases/Protein prenyltransferases superfamily protein; FUNCTIONS IN: lyase activity, magnesium ion binding; INVOLVED IN: metabolic process; LOCATED IN: chloroplast; CONTAINS InterPro DO…	-0.69613	R4 stage
	16.1.1.1	secondary metabolism.isoprenoids.non-mevalonate pathway.DXS	zm00001d019060	Transcript	(at4g15560 : 930.0) Encodes a protein with 1-deoxyxylulose 5-phosphate synthase activity involved in the MEP pathway. It is essential for chloroplast development in Arabidopsis; CLOROPLASTOS ALTERADOS 1 (CLA1); FUNCTIONS IN: 1-deoxy-D-xylulose-5-phosphate synthase activity; INVOLVED IN: chlorophyll biosynthetic process, response to light stimulus, isopentenyl diphosphate biosynthetic process, mev…	-0.770461	R4 stage
	16.1.5	secondary metabolism.isoprenoids.terpenoids	zm00001d024211	Transcript	(gnl|cdd|29478 : 505.0) no description available & (p93665|dcs1_goshi : 369.0) (+)-delta-cadinene synthase (EC 4.2.3.13) (D-cadinene synthase) - Gossypium hirsutum (Upland cotton) & (at1g70080 : 273.0) Terpenoid cyclases/Protein prenyltransferases superfamily protein; FUNCTIONS IN: lyase activity, magnesium ion binding; INVOLVED IN: metabolic process; EXPRESSED IN: root; CONTAINS InterPro DOMAIN/…	-0.592645	R4 stage
	16.1.5	secondary metabolism.isoprenoids.terpenoids	zm00001d024210	Transcript	(gnl|cdd|29478 : 463.0) no description available & (p93665|dcs1_goshi : 325.0) (+)-delta-cadinene synthase (EC 4.2.3.13) (D-cadinene synthase) - Gossypium hirsutum (Upland cotton) & (at3g14490 : 248.0) Terpenoid cyclases/Protein prenyltransferases superfamily protein; FUNCTIONS IN: lyase activity, magnesium ion binding; INVOLVED IN: metabolic process; LOCATED IN: chloroplast; CONTAINS InterPro DO…	-0.69613	R4 stage
	16.10	secondary metabolism.simple phenols	zm00001d043019	Transcript	(at5g05390 : 706.0) putative laccase, a member of laccase family of genes (17 members in Arabidopsis).; laccase 12 (LAC12); FUNCTIONS IN: laccase activity; INVOLVED IN: oxidation reduction, lignin catabolic process; LOCATED IN: endomembrane system, apoplast; EXPRESSED IN: 7 plant structures; EXPRESSED DURING: petal differentiation and expansion stage; CONTAINS InterPro DOMAIN/s: Multicopper oxida…	-0.735635	R4 stage
	16.2.1.1	secondary metabolism.phenylpropanoids.lignin biosynthesis.PAL	zm00001d051166	Transcript	(p53443|pal2_orysa : 1253.0) Phenylalanine ammonia-lyase (EC 4.3.1.5) - Oryza sativa (Rice) & (at2g37040 : 1030.0) Encodes PAL1, a phenylalanine ammonia-lyase. Arabidopsis has four PALs: AT2G37040 (PAL1), AT3G53260 (PAL2), AT5G04230 (PAL3) and AT3G10340 (PAL4).; PHE ammonia lyase 1 (PAL1); FUNCTIONS IN: phenylalanine ammonia-lyase activity; INVOLVED IN: in 10 processes; LOCATED IN: cytoplasm; EXP…	-0.589732	R4 stage
	16.2.1.1	secondary metabolism.phenylpropanoids.lignin biosynthesis.PAL	zm00001d003015	Transcript	(q43210|paly_wheat : 1219.0) Phenylalanine ammonia-lyase (EC 4.3.1.5) - Triticum aestivum (Wheat) & (at2g37040 : 1074.0) Encodes PAL1, a phenylalanine ammonia-lyase. Arabidopsis has four PALs: AT2G37040 (PAL1), AT3G53260 (PAL2), AT5G04230 (PAL3) and AT3G10340 (PAL4).; PHE ammonia lyase 1 (PAL1); FUNCTIONS IN: phenylalanine ammonia-lyase activity; INVOLVED IN: in 10 processes; LOCATED IN: cytoplas…	-0.617884	R4 stage
	16.2.1.1	secondary metabolism.phenylpropanoids.lignin biosynthesis.PAL	zm00001d017276	Transcript	(p53443|pal2_orysa : 1291.0) Phenylalanine ammonia-lyase (EC 4.3.1.5) - Oryza sativa (Rice) & (at2g37040 : 1076.0) Encodes PAL1, a phenylalanine ammonia-lyase. Arabidopsis has four PALs: AT2G37040 (PAL1), AT3G53260 (PAL2), AT5G04230 (PAL3) and AT3G10340 (PAL4).; PHE ammonia lyase 1 (PAL1); FUNCTIONS IN: phenylalanine ammonia-lyase activity; INVOLVED IN: in 10 processes; LOCATED IN: cytoplasm; EXP…	-0.907622	R4 stage
	16.2.1.1	secondary metabolism.phenylpropanoids.lignin biosynthesis.PAL	zm00001d051163	Transcript	(p53443|pal2_orysa : 1216.0) Phenylalanine ammonia-lyase (EC 4.3.1.5) - Oryza sativa (Rice) & (at2g37040 : 1053.0) Encodes PAL1, a phenylalanine ammonia-lyase. Arabidopsis has four PALs: AT2G37040 (PAL1), AT3G53260 (PAL2), AT5G04230 (PAL3) and AT3G10340 (PAL4).; PHE ammonia lyase 1 (PAL1); FUNCTIONS IN: phenylalanine ammonia-lyase activity; INVOLVED IN: in 10 processes; LOCATED IN: cytoplasm; EXP…	-0.611093	R4 stage
	16.2.1.1	secondary metabolism.phenylpropanoids.lignin biosynthesis.PAL	zm00001d017275	Transcript	(p53443|pal2_orysa : 1206.0) Phenylalanine ammonia-lyase (EC 4.3.1.5) - Oryza sativa (Rice) & (at2g37040 : 1069.0) Encodes PAL1, a phenylalanine ammonia-lyase. Arabidopsis has four PALs: AT2G37040 (PAL1), AT3G53260 (PAL2), AT5G04230 (PAL3) and AT3G10340 (PAL4).; PHE ammonia lyase 1 (PAL1); FUNCTIONS IN: phenylalanine ammonia-lyase activity; INVOLVED IN: in 10 processes; LOCATED IN: cytoplasm; EXP…	-0.687131	R4 stage
	16.2.1.10	secondary metabolism.phenylpropanoids.lignin biosynthesis.CAD	zm00001d024314	Transcript	(gnl|cdd|35246 : 456.0) no description available & (q9zrf1|mtdh_fraan : 386.0) Probable mannitol dehydrogenase (EC 1.1.1.255) (NAD-dependent mannitol dehydrogenase) - Fragaria ananassa (Strawberry) & (at4g37970 : 378.0) cinnamyl alcohol dehydrogenase 6 (CAD6); FUNCTIONS IN: oxidoreductase activity, zinc ion binding; INVOLVED IN: oxidation reduction; LOCATED IN: cellular_component unknown; EXPRESS…	-0.850072	R4 stage
	16.2.1.10	secondary metabolism.phenylpropanoids.lignin biosynthesis.CAD	zm00001d004443	Transcript	(gnl|cdd|35246 : 435.0) no description available & (at4g39330 : 382.0) cinnamyl alcohol dehydrogenase 9 (CAD9); FUNCTIONS IN: oxidoreductase activity, zinc ion binding; INVOLVED IN: oxidation reduction; LOCATED IN: apoplast; EXPRESSED IN: 25 plant structures; EXPRESSED DURING: 15 growth stages; CONTAINS InterPro DOMAIN/s: GroES-like (InterPro:IPR011032), Alcohol dehydrogenase GroES-like (InterPro…	-0.61895	R4 stage
	16.2.1.3	secondary metabolism.phenylpropanoids.lignin biosynthesis.4CL	zm00001d050224	Transcript	(p17814|4cl1_orysa : 474.0) 4-coumarate--CoA ligase 1 (EC 6.2.1.12) (4CL 1) (4-coumaroyl-CoA synthase 1) - Oryza sativa (Rice) & (at1g65060 : 300.0) encodes an isoform of 4-coumarate:CoA ligase (4CL), which is involved in the last step of the general phenylpropanoid pathway. mRNA levels are not induced in response to wounding or to fungal infection by P. parasitica. mRNA is expressed in flowers, …	-0.611795	R4 stage
	16.2.1.4	secondary metabolism.phenylpropanoids.lignin biosynthesis.HCT	zm00001d045092	Transcript	(gnl|cdd|66174 : 279.0) no description available & (at5g48930 : 252.0) At5g48930 has been shown to encode for the hydroxycinnamoyl-Coenzyme A shikimate/quinate hydroxycinnamoyltransferase (HCT) both synthesizing and catabolizing the hydroxycinnamoylesters (coumaroyl/caffeoyl shikimate and quinate) involved in the phenylpropanoid pathway. Influence on the accumulation of flavonoids which in turn i…	-1.10505	R4 stage
	16.2.1.4	secondary metabolism.phenylpropanoids.lignin biosynthesis.HCT	zm00001d045091	Transcript	(gnl|cdd|66174 : 281.0) no description available & (at5g48930 : 245.0) At5g48930 has been shown to encode for the hydroxycinnamoyl-Coenzyme A shikimate/quinate hydroxycinnamoyltransferase (HCT) both synthesizing and catabolizing the hydroxycinnamoylesters (coumaroyl/caffeoyl shikimate and quinate) involved in the phenylpropanoid pathway. Influence on the accumulation of flavonoids which in turn i…	-0.859688	R4 stage
	16.2.1.4	secondary metabolism.phenylpropanoids.lignin biosynthesis.HCT	zm00001d050455	Transcript	(at5g48930 : 267.0) At5g48930 has been shown to encode for the hydroxycinnamoyl-Coenzyme A shikimate/quinate hydroxycinnamoyltransferase (HCT) both synthesizing and catabolizing the hydroxycinnamoylesters (coumaroyl/caffeoyl shikimate and quinate) involved in the phenylpropanoid pathway. Influence on the accumulation of flavonoids which in turn inhibit auxin transport and reduce plant growth.; hy…	-1.18216	R4 stage
	16.2.1.8	secondary metabolism.phenylpropanoids.lignin biosynthesis.F5H	zm00001d013862	Transcript	(at4g36220 : 563.0) encodes ferulate 5-hydroxylase (F5H). Involved in lignin biosynthesis.; ferulic acid 5-hydroxylase 1 (FAH1); FUNCTIONS IN: ferulate 5-hydroxylase activity, monooxygenase activity; INVOLVED IN: lignin biosynthetic process, response to UV-B, phenylpropanoid biosynthetic process; LOCATED IN: endoplasmic reticulum; EXPRESSED IN: 20 plant structures; EXPRESSED DURING: 12 growth sta…	-0.666892	R4 stage
	16.5.1.1.1.12	secondary metabolism.sulfur-containing.glucosinolates.synthesis.aliphatic.benzoate-CoA ligase	zm00001d048446	Transcript	(gnl|cdd|82505 : 731.0) no description available & (at1g65890 : 585.0) acyl activating enzyme 12 (AAE12); FUNCTIONS IN: catalytic activity; INVOLVED IN: metabolic process; EXPRESSED IN: leaf apex, hypocotyl, flower; EXPRESSED DURING: petal differentiation and expansion stage; CONTAINS InterPro DOMAIN/s: AMP-dependent synthetase/ligase (InterPro:IPR000873); BEST Arabidopsis thaliana protein match …	-0.639586	R4 stage
	16.5.1.1.3.4	secondary metabolism.sulfur-containing.glucosinolates.synthesis.indole.cytochrome P450 monooxygenase	zm00001d034104	Transcript	(gnl|cdd|35378 : 181.0) no description available & (at4g37410 : 164.0) member of CYP81F; "cytochrome P450, family 81, subfamily F, polypeptide 4" (CYP81F4); FUNCTIONS IN: electron carrier activity, monooxygenase activity, iron ion binding, oxygen binding, heme binding; INVOLVED IN: oxidation reduction; LOCATED IN: endoplasmic reticulum; EXPRESSED IN: 12 plant structures; EXPRESSED DURING: 7 growt…	-0.891582	R4 stage
	16.5.1.1.4.1	secondary metabolism.sulfur-containing.glucosinolates.synthesis.shared.CYP83B1 phenylacetaldoxime monooxygenase	zm00001d003283	Transcript	(gnl|cdd|35378 : 425.0) no description available & (o81970|c71a9_soybn : 400.0) Cytochrome P450 71A9 (EC 1.14.-.-) (P450 CP1) - Glycine max (Soybean) & (at3g26310 : 318.0) putative cytochrome P450; "cytochrome P450, family 71, subfamily B, polypeptide 35" (CYP71B35); FUNCTIONS IN: electron carrier activity, monooxygenase activity, iron ion binding, oxygen binding, heme binding; INVOLVED IN: oxida…	-0.617708	R4 stage
	16.5.1.2.1	secondary metabolism.sulfur-containing.glucosinolates.regulation.aliphatic	zm00001d044975	Transcript	(p10290|mybc_maize : 374.0) Anthocyanin regulatory C1 protein - Zea mays (Maize) & (gnl|cdd|35271 : 178.0) no description available & (at2g16720 : 176.0) Encodes a member of MYB3R- and R2R3- type MYB- encoding genes; myb domain protein 7 (MYB7); CONTAINS InterPro DOMAIN/s: SANT, DNA-binding (InterPro:IPR001005), Homeodomain-like (InterPro:IPR009057), Myb, DNA-binding (InterPro:IPR014778), HTH tra…	-1.28085	R4 stage
	16.5.1.2.3	secondary metabolism.sulfur-containing.glucosinolates.regulation.indole	zm00001d044975	Transcript	(p10290|mybc_maize : 374.0) Anthocyanin regulatory C1 protein - Zea mays (Maize) & (gnl|cdd|35271 : 178.0) no description available & (at2g16720 : 176.0) Encodes a member of MYB3R- and R2R3- type MYB- encoding genes; myb domain protein 7 (MYB7); CONTAINS InterPro DOMAIN/s: SANT, DNA-binding (InterPro:IPR001005), Homeodomain-like (InterPro:IPR009057), Myb, DNA-binding (InterPro:IPR014778), HTH tra…	-1.28085	R4 stage
	16.8.1.12	secondary metabolism.flavonoids.anthocyanins.anthocyanidin 3-O-glucosyltransferase	zm00001d033320	Transcript	(at5g49690 : 233.0) UDP-Glycosyltransferase superfamily protein; FUNCTIONS IN: transferase activity, transferring glycosyl groups; INVOLVED IN: metabolic process; CONTAINS InterPro DOMAIN/s: UDP-glucuronosyl/UDP-glucosyltransferase (InterPro:IPR002213); BEST Arabidopsis thaliana protein match is: UDP-Glycosyltransferase superfamily protein (TAIR:AT5G65550.1); Has 1807 Blast hits to 1807 proteins …	-0.841172	R4 stage
	16.8.2	secondary metabolism.flavonoids.chalcones	zm00001d025528	Transcript	(q7g764|nado1_orysa : 345.0) Probable NAD(P)H-dependent oxidoreductase 1 (EC 1.1.1.-) - Oryza sativa (Rice) & (at1g59960 : 327.0) NAD(P)-linked oxidoreductase superfamily protein; FUNCTIONS IN: oxidoreductase activity; INVOLVED IN: response to salt stress; EXPRESSED IN: 21 plant structures; EXPRESSED DURING: 13 growth stages; CONTAINS InterPro DOMAIN/s: Aldo/keto reductase (InterPro:IPR001395), A…	0.600215	R4 stage
	16.8.2	secondary metabolism.flavonoids.chalcones	zm00001d042868	Transcript	(at2g37770 : 251.0) NAD(P)-linked oxidoreductase superfamily protein; FUNCTIONS IN: oxidoreductase activity; INVOLVED IN: oxidation reduction; EXPRESSED IN: 12 plant structures; EXPRESSED DURING: LP.04 four leaves visible, 4 anthesis, petal differentiation and expansion stage; CONTAINS InterPro DOMAIN/s: Aldo/keto reductase (InterPro:IPR001395), Aldo/keto reductase subgroup (InterPro:IPR020471), …	-0.661394	R4 stage
	16.8.3	secondary metabolism.flavonoids.dihydroflavonols	zm00001d006449	Transcript	(at3g21750 : 275.0) Encodes a glucosyltransferase that can attach glucose to a number of hydroxylated phenolic compounds as well as quercetins in vitro; UDP-glucosyl transferase 71B1 (UGT71B1); FUNCTIONS IN: quercetin 3-O-glucosyltransferase activity, UDP-glycosyltransferase activity, UDP-glucosyltransferase activity, transferase activity, transferring glycosyl groups; INVOLVED IN: metabolic proc…	0.619938	R4 stage
	16.8.3.3	secondary metabolism.flavonoids.dihydroflavonols.flavonoid 3''-monooxygenase	zm00001d007918	Transcript	(gnl|cdd|35378 : 458.0) no description available & (at5g07990 : 346.0) Required for flavonoid 3' hydroxylase activity.; TRANSPARENT TESTA 7 (TT7); CONTAINS InterPro DOMAIN/s: Cytochrome P450 (InterPro:IPR001128), Cytochrome P450, E-class, group I (InterPro:IPR002401), Cytochrome P450, conserved site (InterPro:IPR017972); BEST Arabidopsis thaliana protein match is: cytochrome P450, family 706, sub…	-0.851752	R4 stage
	16.8.4	secondary metabolism.flavonoids.flavonols	zm00001d049292	Transcript	(at2g36760 : 157.0) UDP-glucosyl transferase 73C2 (UGT73C2); FUNCTIONS IN: transferase activity, transferring hexosyl groups, UDP-glycosyltransferase activity, transferase activity, transferring glycosyl groups; INVOLVED IN: metabolic process; LOCATED IN: endomembrane system; EXPRESSED IN: flower, stamen; EXPRESSED DURING: 4 anthesis; CONTAINS InterPro DOMAIN/s: UDP-glucuronosyl/UDP-glucosyltrans…	-0.604395	R4 stage
	19.30	tetrapyrrole synthesis.uroporphyrin-III C-methyltransferase	zm00001d011429	Transcript	(at5g40850 : 321.0) Encodes a urophorphyrin III methylase that catalyzes S-adenosyl-L-methionine-dependent transmethylation in a multistep process involving the formation of a covalently linked complex with S-adenosyl-L-methionine.; urophorphyrin methylase 1 (UPM1); CONTAINS InterPro DOMAIN/s: Tetrapyrrole methylase (InterPro:IPR000878), Tetrapyrrole methylase, subdomain 1 (InterPro:IPR014777), U…	-0.597124	R4 stage
	2.2.2.1.2	major CHO metabolism.degradation.starch.starch cleavage.beta amylase	zm00001d014083	Transcript	(at3g23920 : 660.0) Encodes a chloroplast beta-amylase. Is necessary for leaf starch breakdown in the absence of BAM3.; beta-amylase 1 (BAM1); FUNCTIONS IN: beta-amylase activity; INVOLVED IN: response to water deprivation, starch catabolic process; LOCATED IN: cytosol, nucleus; EXPRESSED IN: 25 plant structures; EXPRESSED DURING: 15 growth stages; CONTAINS InterPro DOMAIN/s: Glycoside hydrolase,…	0.972113	R4 stage
	21.2	redox.ascorbate and glutathione	zm00001d013725	Transcript	(at3g19000 : 348.0) 2-oxoglutarate (2OG) and Fe(II)-dependent oxygenase superfamily protein; FUNCTIONS IN: oxidoreductase activity, acting on paired donors, with incorporation or reduction of molecular oxygen, 2-oxoglutarate as one donor, and incorporation of one atom each of oxygen into both donors, oxidoreductase activity; LOCATED IN: cellular_component unknown; EXPRESSED IN: 22 plant structure…	0.813616	R4 stage
	21.2.2	redox.ascorbate and glutathione.glutathione	zm00001d035445	Transcript	(at4g23100 : 438.0) Encodes the enzyme glutamate-cysteine ligase catalyzing the first, and rate-limiting, step of glutathione biosynthesis. Required for cell proliferation at the root tip. Involved in susceptibility to the bacterial pathogen Pseudomonas syringae. Mutants are phytoalexin defective.; glutamate-cysteine ligase (GSH1); CONTAINS InterPro DOMAIN/s: Glutamate--cysteine ligase, GCS2 (Int…	-0.605615	R4 stage
	23.1.1.10	nucleotide metabolism.synthesis.pyrimidine.CTP synthetase	zm00001d009631	Transcript	(gnl|cdd|37598 : 980.0) no description available & (at1g30820 : 837.0) CTP synthase family protein; FUNCTIONS IN: CTP synthase activity, catalytic activity; INVOLVED IN: pyrimidine ribonucleotide metabolic process, pyrimidine nucleotide biosynthetic process; EXPRESSED IN: 21 plant structures; EXPRESSED DURING: 13 growth stages; CONTAINS InterPro DOMAIN/s: Glutamine amidotransferase class-I, C-ter…	1.39176	R4 stage
	3.2.3	minor CHO metabolism.trehalose.potential TPS/TPP	zm00001d032311	Transcript	(at1g23870 : 1162.0) Encodes an enzyme putatively involved in trehalose biosynthesis. The protein has a trehalose synthase (TPS)-like domain that may or may not be active as well as a trehalose phosphatase (TPP)-like domain.; trehalose-phosphatase/synthase 9 (TPS9); FUNCTIONS IN: transferase activity, transferring glycosyl groups, trehalose-phosphatase activity; INVOLVED IN: trehalose biosyntheti…	0.64526	R4 stage
	3.5	minor CHO metabolism.others	zm00001d042868	Transcript	(at2g37770 : 251.0) NAD(P)-linked oxidoreductase superfamily protein; FUNCTIONS IN: oxidoreductase activity; INVOLVED IN: oxidation reduction; EXPRESSED IN: 12 plant structures; EXPRESSED DURING: LP.04 four leaves visible, 4 anthesis, petal differentiation and expansion stage; CONTAINS InterPro DOMAIN/s: Aldo/keto reductase (InterPro:IPR001395), Aldo/keto reductase subgroup (InterPro:IPR020471), …	-0.661394	R4 stage
	8.3	TCA / org transformation.carbonic anhydrases	zm00001d050011	Transcript	(at1g08080 : 267.0) alpha carbonic anhydrase 7 (ACA7); FUNCTIONS IN: carbonate dehydratase activity, zinc ion binding; INVOLVED IN: one-carbon metabolic process; LOCATED IN: endomembrane system; CONTAINS InterPro DOMAIN/s: Carbonic anhydrase, alpha-class, catalytic domain (InterPro:IPR001148), Carbonic anhydrase, CAH1-like (InterPro:IPR018340), Carbonic anhydrase, alpha-class, conserved site (Int…	-0.774528	R4 stage
