# Supplementary material for: Comparative transcriptomic analysis of contrasting hybrid cultivars reveal key drought-responsive genes and metabolic pathways regulating drought stress tolerance in maize at various stages
Source: PLoS One. 2020 Oct 15;15(10):e0240468. doi: 10.1371/journal.pone.0240468 (PMC7561095; doi:10.1371/journal.pone.0240468)
Supplement: S6 Table — (XLS) [file pone.0240468.s012.xls]

## Sheet: S6 Table
	S6 Table. The DEGs annotated to metabolism processes visualized by Mapman of ZX978 four growth stages
	BinCode	BinName	Gene_id	Type	Description	Log2FC	Treatment stage
	1.2.1	PS.photorespiration.phosphoglycolate phosphatase	zm00001d025747	Transcript	(at5g36700 : 127.0) 2-phosphoglycolate phosphatase 1 (PGLP1); FUNCTIONS IN: phosphoglycolate phosphatase activity; INVOLVED IN: metabolic process; EXPRESSED IN: 7 plant structures; CONTAINS InterPro DOMAIN/s: HAD-superfamily hydrolase, subfamily IIA (InterPro:IPR006357), 2-phosphoglycolate phosphatase, eukaryotic (InterPro:IPR006349); BEST Arabidopsis thaliana protein match is: Haloacid dehalogen…	-1.06662	V12 stage
	1.2.4.4	PS.photorespiration.glycine cleavage.H protein	zm00001d023699	Transcript	(o22535|gcsh_orysa : 197.0) Glycine cleavage system H protein, mitochondrial precursor - Oryza sativa (Rice) & (gnl|cdd|38583 : 170.0) no description available & (at2g35370 : 157.0) Encodes glycine decarboxylase complex H protein. Involved in photorespiration.; glycine decarboxylase complex H (GDCH); FUNCTIONS IN: glycine dehydrogenase (decarboxylating) activity; INVOLVED IN: glycine decarboxylat…	-1.33816	V12 stage
	1.2.6	PS.photorespiration.hydroxypyruvate reductase	zm00001d008883	Transcript	(gnl|cdd|35292 : 263.0) no description available & (gnl|cdd|31252 : 243.0) no description available & (at2g45630 : 222.0) D-isomer specific 2-hydroxyacid dehydrogenase family protein; FUNCTIONS IN: NAD or NADH binding, oxidoreductase activity, acting on the CH-OH group of donors, NAD or NADP as acceptor, binding, catalytic activity, cofactor binding; INVOLVED IN: metabolic process; EXPRESSED IN: …	-0.990377	V12 stage
	1.2.6	PS.photorespiration.hydroxypyruvate reductase	zm00001d014919	Transcript	(p13443|dhgy_cucsa : 585.0) Glycerate dehydrogenase (EC 1.1.1.29) (NADH-dependent hydroxypyruvate reductase) (HPR) (GDH) - Cucumis sativus (Cucumber) & (at1g68010 : 576.0) Encodes hydroxypyruvate reductase.; hydroxypyruvate reductase (HPR); CONTAINS InterPro DOMAIN/s: D-isomer specific 2-hydroxyacid dehydrogenase, catalytic domain (InterPro:IPR006139), D-isomer specific 2-hydroxyacid dehydrogenas…	1.55881	V12 stage
	1.3	PS.calvin cycle	zm00001d044925	Transcript	(at3g62410 : 86.7) CP12-2 encodes a small peptide found in the chloroplast stroma. It belongs to the CP12 gene family thought to be involved in the formation of a supramolecular complex with glyceraldehyde-3-phosphate dehydrogenase (GAPDH) and phosphoribulokinase (PRK) embedded in the Calvin cycle. CP12-2 is coordinately regulated by light with the photosynthetic GAPDH and PRK. The annotation of …	-1.30592	V12 stage
	1.3.1	PS.calvin cycle.rubisco large subunit	zm00001d045698	Transcript	(p00874|rbl_maize : 229.0) Ribulose bisphosphate carboxylase large chain precursor (EC 4.1.1.39) (RuBisCO large subunit) - Zea mays (Maize) & (gnl|cdd|79258 : 204.0) no description available & (atcg00490 : 198.0) large subunit of RUBISCO. Protein is tyrosine-phosphorylated and its phosphorylation state is modulated in response to ABA in Arabidopsis thaliana seeds.; RBCL; FUNCTIONS IN: ribulose-bi…	-1.36036	V12 stage
	1.3.1	PS.calvin cycle.rubisco large subunit	zm00001d000279	Transcript	(p00874|rbl_maize : 975.0) Ribulose bisphosphate carboxylase large chain precursor (EC 4.1.1.39) (RuBisCO large subunit) - Zea mays (Maize) & (gnl|cdd|79258 : 973.0) no description available & (atcg00490 : 907.0) large subunit of RUBISCO. Protein is tyrosine-phosphorylated and its phosphorylation state is modulated in response to ABA in Arabidopsis thaliana seeds.; RBCL; FUNCTIONS IN: ribulose-bi…	-1.48125	V12 stage
	1.3.10	PS.calvin cycle.Rib5P Isomerase	zm00001d018936	Transcript	(at3g04790 : 352.0) Ribose 5-phosphate isomerase, type A protein; FUNCTIONS IN: ribose-5-phosphate isomerase activity; INVOLVED IN: defense response to bacterium, reductive pentose-phosphate cycle; LOCATED IN: thylakoid, chloroplast thylakoid membrane, chloroplast stroma, chloroplast, chloroplast envelope; EXPRESSED IN: 26 plant structures; EXPRESSED DURING: 14 growth stages; CONTAINS InterPro DO…	-1.10091	V12 stage
	1.3.13	PS.calvin cycle.rubisco interacting	zm00001d048592	Transcript	(p93431|rca_orysa : 716.0) Ribulose bisphosphate carboxylase/oxygenase activase, chloroplast precursor (RuBisCO activase) (RA) - Oryza sativa (Rice) & (at2g39730 : 714.0) Rubisco activase, a nuclear-encoded chloroplast protein that consists of two isoforms arising from alternative splicing in most plants. Required for the light activation of rubisco.; rubisco activase (RCA); FUNCTIONS IN: enzyme …	0.970854	V12 stage
	1.3.2	PS.calvin cycle.rubisco small subunit	zm00001d004894	Transcript	(p05348|rbs_maize : 340.0) Ribulose bisphosphate carboxylase small chain, chloroplast precursor (EC 4.1.1.39) (RuBisCO small subunit) - Zea mays (Maize) & (at5g38410 : 229.0) Ribulose bisphosphate carboxylase (small chain) family protein; FUNCTIONS IN: ribulose-bisphosphate carboxylase activity; INVOLVED IN: carbon fixation, response to blue light, response to red light, response to far red light…	-1.48495	V12 stage
	1.3.2	PS.calvin cycle.rubisco small subunit	zm00001d052595	Transcript	(p05348|rbs_maize : 351.0) Ribulose bisphosphate carboxylase small chain, chloroplast precursor (EC 4.1.1.39) (RuBisCO small subunit) - Zea mays (Maize) & (at5g38410 : 228.0) Ribulose bisphosphate carboxylase (small chain) family protein; FUNCTIONS IN: ribulose-bisphosphate carboxylase activity; INVOLVED IN: carbon fixation, response to blue light, response to red light, response to far red light…	-1.50024	V12 stage
	1.3.4	PS.calvin cycle.GAP	zm00001d025599	Transcript	(p09315|g3pa_maize : 659.0) Glyceraldehyde-3-phosphate dehydrogenase A, chloroplast precursor (EC 1.2.1.13) (NADP-dependent glyceraldehydephosphate dehydrogenase subunit A) - Zea mays (Maize) & (at3g26650 : 567.0) Encodes one of the two subunits forming the photosynthetic glyceraldehyde-3-phosphate dehydrogenase (GAPDH) and as such a constituent of the supramolecular complex with phosphoribulokin…	-2.74976	V12 stage
	1.3.4	PS.calvin cycle.GAP	zm00001d025593	Transcript	(p09315|g3pa_maize : 650.0) Glyceraldehyde-3-phosphate dehydrogenase A, chloroplast precursor (EC 1.2.1.13) (NADP-dependent glyceraldehydephosphate dehydrogenase subunit A) - Zea mays (Maize) & (at3g26650 : 561.0) Encodes one of the two subunits forming the photosynthetic glyceraldehyde-3-phosphate dehydrogenase (GAPDH) and as such a constituent of the supramolecular complex with phosphoribulokin…	-1.50851	V12 stage
	1.3.5	PS.calvin cycle.TPI	zm00001d030216	Transcript	(p12863|tpis_maize : 170.0) Triosephosphate isomerase, cytosolic (EC 5.3.1.1) (TIM) (Triose-phosphate isomerase) - Zea mays (Maize) & (gnl|cdd|36856 : 159.0) no description available & (gnl|cdd|73362 : 146.0) no description available & (at3g55440 : 134.0) Encodes triosephosphate isomerase.; triosephosphate isomerase (TPI); FUNCTIONS IN: triose-phosphate isomerase activity, copper ion binding; INV…	-1.11136	V12 stage
	1.3.6	PS.calvin cycle.aldolase	zm00001d053015	Transcript	(q40677|alfc_orysa : 683.0) Fructose-bisphosphate aldolase, chloroplast precursor (EC 4.1.2.13) (ALDP) - Oryza sativa (Rice) & (at4g38970 : 622.0) Protein is tyrosine-phosphorylated and its phosphorylation state is modulated in response to ABA in Arabidopsis thaliana seeds.; fructose-bisphosphate aldolase 2 (FBA2); FUNCTIONS IN: fructose-bisphosphate aldolase activity, catalytic activity; INVOLVE…	-1.38221	V12 stage
	1.3.7	PS.calvin cycle.FBPase	zm00001d046942	Transcript	(at5g64380 : 504.0) Inositol monophosphatase family protein; FUNCTIONS IN: phosphoric ester hydrolase activity; INVOLVED IN: carbohydrate metabolic process; LOCATED IN: chloroplast; EXPRESSED IN: 21 plant structures; EXPRESSED DURING: 13 growth stages; CONTAINS InterPro DOMAIN/s: Fructose-1,6-bisphosphatase (InterPro:IPR000146); BEST Arabidopsis thaliana protein match is: high cyclic electron flo…	-2.02364	V12 stage
	1.3.7	PS.calvin cycle.FBPase	zm00001d028562	Transcript	(o64422|f16p1_orysa : 660.0) Fructose-1,6-bisphosphatase, chloroplast precursor (EC 3.1.3.11) (D-fructose-1,6-bisphosphate 1-phosphohydrolase) (FBPase) - Oryza sativa (Rice) & (at3g54050 : 594.0) Encodes HCEF1 (High Cyclic Electron Flow 1). Mutant phenotype: constitutively elevated electron flow (CEFI).; high cyclic electron flow 1 (HCEF1); FUNCTIONS IN: fructose 1,6-bisphosphate 1-phosphatase ac…	-1.13616	V12 stage
	1.3.9	PS.calvin cycle.seduheptulose bisphosphatase	zm00001d042840	Transcript	(p46285|s17p_wheat : 654.0) Sedoheptulose-1,7-bisphosphatase, chloroplast precursor (EC 3.1.3.37) (Sedoheptulose-bisphosphatase) (SBPase) (SED(1,7)P2ase) - Triticum aestivum (Wheat) & (at3g55800 : 550.0) Encodes the chloroplast enzyme sedoheptulose-1,7-bisphosphatase (SBPase), involved in the carbon reduction of the Calvin cycle. Increase in SBPase activity in transgenic lines accumulate up to 50…	-1.3132	V12 stage
	10.1.10	cell wall.precursor synthesis.RHM	zm00001d028654	Transcript	(at1g78570 : 1181.0) Encodes a UDP-L-Rhamnose synthase involved in the biosynthesis of rhamnose, a major monosaccharide component of pectin. Catalyzes the conversion of UDP-D-Glc to UDP-L-Rha. The dehydrogenase domain of RHM1 was shown to catalyze the conversion of UDP-D-Glc to the reaction intermediate UDP-4-keto-6-deoxy-D-Glc using recombinant protein assay but the activity of the full-length p…	1.86437	V12 stage
	10.1.20	cell wall.precursor synthesis.phosphomannose isomerase	zm00001d048907	Transcript	(gnl|cdd|37968 : 408.0) no description available & (at1g67070 : 384.0) Encodes a protein with phosphomannose isomerase activity that is involved in synthesis of ascorbic acid. Expression is induced after 24 hours of dark treatment, in senescing leaves and treatment with exogenous photosynthesis inhibitor. Induction of gene expression was suppressed in excised leaves supplied with sugar. The autho…	-1.05305	V12 stage
	10.2	cell wall.cellulose synthesis	zm00001d048319	Transcript	(at5g03760 : 617.0) encodes a beta-mannan synthase that is required for agrobacterium-mediated plant genetic transformation involves a complex interaction between the bacterium and the host plant. 3' UTR is involved in transcriptional regulation and the gene is expressed in the elongation zone of the root.; ATCSLA09; CONTAINS InterPro DOMAIN/s: Glycosyl transferase, family 2 (InterPro:IPR001173);…	-1.30237	V12 stage
	10.2	cell wall.cellulose synthesis	zm00001d046681	Transcript	(at5g03760 : 782.0) encodes a beta-mannan synthase that is required for agrobacterium-mediated plant genetic transformation involves a complex interaction between the bacterium and the host plant. 3' UTR is involved in transcriptional regulation and the gene is expressed in the elongation zone of the root.; ATCSLA09; CONTAINS InterPro DOMAIN/s: Glycosyl transferase, family 2 (InterPro:IPR001173);…	1.1834	V12 stage
	10.2	cell wall.cellulose synthesis	zm00001d053696	Transcript	(at5g22740 : 152.0) encodes a beta-mannan synthase based on in vitro enzyme assays from heterologously expressed protein; cellulose synthase-like A02 (CSLA02); CONTAINS InterPro DOMAIN/s: Glycosyl transferase, family 2 (InterPro:IPR001173); BEST Arabidopsis thaliana protein match is: Nucleotide-diphospho-sugar transferases superfamily protein (TAIR:AT5G03760.1); Has 5133 Blast hits to 5129 protei…	-1.47569	V12 stage
	10.2.1	cell wall.cellulose synthesis.cellulose synthase	zm00001d048319	Transcript	(at5g03760 : 617.0) encodes a beta-mannan synthase that is required for agrobacterium-mediated plant genetic transformation involves a complex interaction between the bacterium and the host plant. 3' UTR is involved in transcriptional regulation and the gene is expressed in the elongation zone of the root.; ATCSLA09; CONTAINS InterPro DOMAIN/s: Glycosyl transferase, family 2 (InterPro:IPR001173);…	-1.30237	V12 stage
	10.2.1	cell wall.cellulose synthesis.cellulose synthase	zm00001d020852	Transcript	(at1g55850 : 720.0) encodes a protein similar to cellulose synthase; cellulose synthase like E1 (CSLE1); FUNCTIONS IN: cellulose synthase activity, transferase activity, transferring glycosyl groups; INVOLVED IN: plant-type cell wall biogenesis, cellulose biosynthetic process, polysaccharide biosynthetic process; LOCATED IN: endoplasmic reticulum, plasma membrane; EXPRESSED IN: 24 plant structure…	1.17011	V12 stage
	10.2.1	cell wall.cellulose synthesis.cellulose synthase	zm00001d046681	Transcript	(at5g03760 : 782.0) encodes a beta-mannan synthase that is required for agrobacterium-mediated plant genetic transformation involves a complex interaction between the bacterium and the host plant. 3' UTR is involved in transcriptional regulation and the gene is expressed in the elongation zone of the root.; ATCSLA09; CONTAINS InterPro DOMAIN/s: Glycosyl transferase, family 2 (InterPro:IPR001173);…	1.1834	V12 stage
	10.2.1	cell wall.cellulose synthesis.cellulose synthase	zm00001d043477	Transcript	(gnl|cdd|67186 : 1527.0) no description available & (at4g18780 : 1469.0) Encodes a member of the cellulose synthase family involved in secondary cell wall biosynthesis. Mutants have abnormal xylem formation, reduced cellulose content, and enhanced drought and osmotic stress tolerance. Mediates resistance towards bacterial pathogens via ABA. Confers resistance towards bacterial and fungal pathogen…	-1.09823	V12 stage
	10.2.1	cell wall.cellulose synthesis.cellulose synthase	zm00001d045557	Transcript	(at3g03050 : 1852.0) encodes a cellulose synthase like protein. mutations initiate root hairs that rupture at their tip soon after initiation. is required for the synthesis of a noncellulosic wall polysaccharide.; cellulose synthase-like D3 (CSLD3); FUNCTIONS IN: cellulose synthase activity, transferase activity, transferring glycosyl groups; INVOLVED IN: response to cyclopentenone, plant-type ce…	0.954751	V12 stage
	10.2.1	cell wall.cellulose synthesis.cellulose synthase	zm00001d024531	Transcript	(gnl|cdd|67186 : 928.0) no description available & (at5g16910 : 910.0) encodes a gene similar to cellulose synthase. Located in golgi membranes.; cellulose-synthase like D2 (CSLD2); FUNCTIONS IN: cellulose synthase activity, transferase activity, transferring glycosyl groups; INVOLVED IN: plant-type cell wall biogenesis, response to cold, polysaccharide biosynthetic process, root hair elongation;…	-1.05881	V12 stage
	10.2.1	cell wall.cellulose synthesis.cellulose synthase	zm00001d003676	Transcript	(at2g32540 : 514.0) encodes a gene similar to cellulose synthase; cellulose synthase-like B4 (CSLB04); FUNCTIONS IN: cellulose synthase activity, transferase activity, transferring glycosyl groups, transferase activity; INVOLVED IN: cellulose biosynthetic process, polysaccharide biosynthetic process; LOCATED IN: membrane; CONTAINS InterPro DOMAIN/s: Cellulose synthase (InterPro:IPR005150); BEST A…	0.962668	V12 stage
	10.2.1	cell wall.cellulose synthesis.cellulose synthase	zm00001d030121	Transcript	(at3g03050 : 1791.0) encodes a cellulose synthase like protein. mutations initiate root hairs that rupture at their tip soon after initiation. is required for the synthesis of a noncellulosic wall polysaccharide.; cellulose synthase-like D3 (CSLD3); FUNCTIONS IN: cellulose synthase activity, transferase activity, transferring glycosyl groups; INVOLVED IN: response to cyclopentenone, plant-type ce…	2.16546	V12 stage
	10.2.1	cell wall.cellulose synthesis.cellulose synthase	zm00001d021736	Transcript	(gnl|cdd|67186 : 463.0) no description available & (at3g03050 : 452.0) encodes a cellulose synthase like protein. mutations initiate root hairs that rupture at their tip soon after initiation. is required for the synthesis of a noncellulosic wall polysaccharide.; cellulose synthase-like D3 (CSLD3); FUNCTIONS IN: cellulose synthase activity, transferase activity, transferring glycosyl groups; INVO…	-1.48897	V12 stage
	10.2.1	cell wall.cellulose synthesis.cellulose synthase	zm00001d032776	Transcript	(gnl|cdd|67186 : 1550.0) no description available & (at5g64740 : 1252.0) Encodes a cellulose synthase isomer. CESA6 mutants have cellulose defect in the primary cell wall. Multiple lines of evidence suggest that CESA6, along with CESA1 and CESA3 are present in the same plasma membrane complex for cellulose biosynthesis. CESA2 and CESA5 are related to CESA6, having partially redundant roles. As in…	-1.39002	V12 stage
	10.2.1	cell wall.cellulose synthesis.cellulose synthase	zm00001d020531	Transcript	(at5g17420 : 1736.0) Encodes a xylem-specific cellulose synthase that is phosphorylated on one or more serine residues (on either S185 or one of S180 or S181).; IRREGULAR XYLEM 3 (IRX3); FUNCTIONS IN: cellulose synthase activity; INVOLVED IN: cellulose biosynthetic process, plant-type cell wall biogenesis, secondary cell wall biogenesis, rhamnogalacturonan I side chain metabolic process; LOCATED …	-1.24828	V12 stage
	10.2.1	cell wall.cellulose synthesis.cellulose synthase	zm00001d053696	Transcript	(at5g22740 : 152.0) encodes a beta-mannan synthase based on in vitro enzyme assays from heterologously expressed protein; cellulose synthase-like A02 (CSLA02); CONTAINS InterPro DOMAIN/s: Glycosyl transferase, family 2 (InterPro:IPR001173); BEST Arabidopsis thaliana protein match is: Nucleotide-diphospho-sugar transferases superfamily protein (TAIR:AT5G03760.1); Has 5133 Blast hits to 5129 protei…	-1.47569	V12 stage
	10.2.1	cell wall.cellulose synthesis.cellulose synthase	zm00001d032909	Transcript	(gnl|cdd|67186 : 784.0) no description available & (at5g17420 : 573.0) Encodes a xylem-specific cellulose synthase that is phosphorylated on one or more serine residues (on either S185 or one of S180 or S181).; IRREGULAR XYLEM 3 (IRX3); FUNCTIONS IN: cellulose synthase activity; INVOLVED IN: cellulose biosynthetic process, plant-type cell wall biogenesis, secondary cell wall biogenesis, rhamnogal…	1.09396	V12 stage
	10.2.1	cell wall.cellulose synthesis.cellulose synthase	zm00001d036900	Transcript	(gnl|cdd|67186 : 863.0) no description available & (at5g17420 : 512.0) Encodes a xylem-specific cellulose synthase that is phosphorylated on one or more serine residues (on either S185 or one of S180 or S181).; IRREGULAR XYLEM 3 (IRX3); FUNCTIONS IN: cellulose synthase activity; INVOLVED IN: cellulose biosynthetic process, plant-type cell wall biogenesis, secondary cell wall biogenesis, rhamnogal…	2.66275	V12 stage
	10.2.2	cell wall.cellulose synthesis.COBRA	zm00001d007208	Transcript	(at4g16120 : 587.0) putative membrane-anchored cell wall protein; COBRA-like protein-7 precursor (COBL7); FUNCTIONS IN: molecular_function unknown; INVOLVED IN: biological_process unknown; LOCATED IN: anchored to plasma membrane, Golgi apparatus, anchored to membrane; EXPRESSED IN: 25 plant structures; EXPRESSED DURING: 13 growth stages; CONTAINS InterPro DOMAIN/s: Glycosyl-phosphatidyl inositol-…	1.65213	V12 stage
	10.3.2	cell wall.hemicellulose synthesis.glucuronoxylan	zm00001d028725	Transcript	(at2g37090 : 227.0) The IRX9 gene encodes a putative family 43 glycosyl transferase. It was coordinately expressed with the cellulose synthase subunits during secondary cell wall formation. Cell wall analysis revealed a decrease in the abundance of xylan in the irx9 mutant, indicating that IRX9 is required for xylan synthesis. Mutants have irregular xylem phenotype suggesting a role in secondary …	-1.81529	V12 stage
	10.4	cell wall.pectin synthesis	zm00001d052260	Transcript	(at3g02350 : 432.0) Encodes a protein with putative galacturonosyltransferase activity.; galacturonosyltransferase 9 (GAUT9); CONTAINS InterPro DOMAIN/s: Glycosyl transferase, family 8 (InterPro:IPR002495); BEST Arabidopsis thaliana protein match is: Nucleotide-diphospho-sugar transferases superfamily protein (TAIR:AT3G25140.1); Has 1426 Blast hits to 1422 proteins in 244 species: Archae - 0; Bac…	2.37732	V12 stage
	10.4.1.1	cell wall.pectin synthesis.homogalacturonan.Galacturonic Acid Trnasferase	zm00001d014849	Transcript	(at4g38270 : 720.0) Encodes a protein with putative galacturonosyltransferase activity.; galacturonosyltransferase 3 (GAUT3); CONTAINS InterPro DOMAIN/s: Glycosyl transferase, family 8 (InterPro:IPR002495); BEST Arabidopsis thaliana protein match is: galacturonosyltransferase 1 (TAIR:AT3G61130.1). & (gnl|cdd|85496 : 183.0) no description available & (reliability: 1312.0) & (original description: …	1.05156	V12 stage
	10.5.1.1	cell wall.cell wall proteins.AGPs.AGP	zm00001d009567	Transcript	(at5g44130 : 100.0) FASCICLIN-like arabinogalactan protein 13 precursor (FLA13); FUNCTIONS IN: molecular_function unknown; LOCATED IN: anchored to plasma membrane, plasma membrane, anchored to membrane, plant-type cell wall; EXPRESSED IN: 23 plant structures; EXPRESSED DURING: 14 growth stages; CONTAINS InterPro DOMAIN/s: FAS1 domain (InterPro:IPR000782); BEST Arabidopsis thaliana protein match i…	-1.03674	V12 stage
	10.5.1.1	cell wall.cell wall proteins.AGPs.AGP	zm00001d042917	Transcript	(at3g46550 : 222.0) Isolated in a screen for salt hypersensitive mutants. Mutants have thinner cell walls, abnormal siliques and root growth is inhibited under salt stress. The gene has similarity to arabinogalactan proteins and domains associated with cell adhesion.; salt overly sensitive 5 (SOS5); FUNCTIONS IN: polysaccharide binding; INVOLVED IN: multidimensional cell growth, cell adhesion, re…	-1.28629	V12 stage
	10.5.1.1	cell wall.cell wall proteins.AGPs.AGP	zm00001d039770	Transcript	(at5g03170 : 148.0) FASCICLIN-like arabinogalactan-protein 11 (FLA11); CONTAINS InterPro DOMAIN/s: FAS1 domain (InterPro:IPR000782); BEST Arabidopsis thaliana protein match is: FASCICLIN-like arabinogalactan-protein 12 (TAIR:AT5G60490.1); Has 965 Blast hits to 948 proteins in 162 species: Archae - 18; Bacteria - 233; Metazoa - 22; Fungi - 18; Plants - 634; Viruses - 0; Other Eukaryotes - 40 (sour…	-2.53272	V12 stage
	10.5.1.1	cell wall.cell wall proteins.AGPs.AGP	zm00001d020840	Transcript	(at5g55730 : 151.0) fasciclin-like arabinogalactan-protein 1 (Fla1); FASCICLIN-like arabinogalactan 1 (FLA1); CONTAINS InterPro DOMAIN/s: FAS1 domain (InterPro:IPR000782); BEST Arabidopsis thaliana protein match is: FASCICLIN-like arabinogalactan 2 (TAIR:AT4G12730.1). & (reliability: 302.0) & (original description: pep chromosome:AGPv4:7:134445122:134445928:1 gene:Zm00001d020840 transcript:Zm0000…	-2.03211	V12 stage
	10.5.1.1	cell wall.cell wall proteins.AGPs.AGP	zm00001d052819	Transcript	(at5g55730 : 144.0) fasciclin-like arabinogalactan-protein 1 (Fla1); FASCICLIN-like arabinogalactan 1 (FLA1); CONTAINS InterPro DOMAIN/s: FAS1 domain (InterPro:IPR000782); BEST Arabidopsis thaliana protein match is: FASCICLIN-like arabinogalactan 2 (TAIR:AT4G12730.1). & (reliability: 288.0) & (original description: pep chromosome:AGPv4:4:201961773:201962576:1 gene:Zm00001d052819 transcript:Zm0000…	-3.04662	V12 stage
	10.5.1.1	cell wall.cell wall proteins.AGPs.AGP	zm00001d023984	Transcript	(gnl|cdd|58514 : 293.0) no description available & (at1g33811 : 152.0) GDSL-like Lipase/Acylhydrolase superfamily protein; FUNCTIONS IN: hydrolase activity, acting on ester bonds, carboxylesterase activity; INVOLVED IN: lipid metabolic process; LOCATED IN: endomembrane system; EXPRESSED IN: 18 plant structures; EXPRESSED DURING: 13 growth stages; CONTAINS InterPro DOMAIN/s: Lipase, GDSL (InterPro…	-3.96922	V12 stage
	10.5.1.1	cell wall.cell wall proteins.AGPs.AGP	zm00001d020903	Transcript	(at2g04780 : 185.0) fasciclin-like arabinogalactan-protein 7 (Fla7); FASCICLIN-like arabinoogalactan 7 (FLA7); LOCATED IN: anchored to plasma membrane, plasma membrane, anchored to membrane, membrane; EXPRESSED IN: 22 plant structures; EXPRESSED DURING: 13 growth stages; CONTAINS InterPro DOMAIN/s: FAS1 domain (InterPro:IPR000782); BEST Arabidopsis thaliana protein match is: FASCICLIN-like arabin…	-1.61342	V12 stage
	10.5.3	cell wall.cell wall proteins.LRR	zm00001d037711	Transcript	(at3g24480 : 385.0) Leucine-rich repeat (LRR) family protein; FUNCTIONS IN: structural constituent of cell wall; LOCATED IN: cell wall, plant-type cell wall; EXPRESSED IN: 22 plant structures; EXPRESSED DURING: 13 growth stages; CONTAINS InterPro DOMAIN/s: Leucine-rich repeat-containing N-terminal domain, type 2 (InterPro:IPR013210), Leucine-rich repeat (InterPro:IPR001611); BEST Arabidopsis thal…	-2.16748	V12 stage
	10.5.3	cell wall.cell wall proteins.LRR	zm00001d013080	Transcript	(at3g22800 : 383.0) Leucine-rich repeat (LRR) family protein; FUNCTIONS IN: structural constituent of cell wall; LOCATED IN: endomembrane system; EXPRESSED IN: 8 plant structures; EXPRESSED DURING: petal differentiation and expansion stage; CONTAINS InterPro DOMAIN/s: Leucine-rich repeat-containing N-terminal domain, type 2 (InterPro:IPR013210), Leucine-rich repeat (InterPro:IPR001611); BEST Arab…	-2.10099	V12 stage
	10.5.3	cell wall.cell wall proteins.LRR	zm00001d009952	Transcript	(at4g13340 : 393.0) Leucine-rich repeat (LRR) family protein; FUNCTIONS IN: structural constituent of cell wall; LOCATED IN: cell wall, plant-type cell wall; EXPRESSED IN: 23 plant structures; EXPRESSED DURING: 13 growth stages; CONTAINS InterPro DOMAIN/s: Leucine-rich repeat-containing N-terminal domain, type 2 (InterPro:IPR013210); BEST Arabidopsis thaliana protein match is: Leucine-rich repeat…	-1.66133	V12 stage
	10.5.3	cell wall.cell wall proteins.LRR	zm00001d034427	Transcript	(at3g22800 : 380.0) Leucine-rich repeat (LRR) family protein; FUNCTIONS IN: structural constituent of cell wall; LOCATED IN: endomembrane system; EXPRESSED IN: 8 plant structures; EXPRESSED DURING: petal differentiation and expansion stage; CONTAINS InterPro DOMAIN/s: Leucine-rich repeat-containing N-terminal domain, type 2 (InterPro:IPR013210), Leucine-rich repeat (InterPro:IPR001611); BEST Arab…	-2.59905	V12 stage
	10.5.3	cell wall.cell wall proteins.LRR	zm00001d006435	Transcript	(at4g13340 : 265.0) Leucine-rich repeat (LRR) family protein; FUNCTIONS IN: structural constituent of cell wall; LOCATED IN: cell wall, plant-type cell wall; EXPRESSED IN: 23 plant structures; EXPRESSED DURING: 13 growth stages; CONTAINS InterPro DOMAIN/s: Leucine-rich repeat-containing N-terminal domain, type 2 (InterPro:IPR013210); BEST Arabidopsis thaliana protein match is: Leucine-rich repeat…	-2.06409	V12 stage
	10.5.3	cell wall.cell wall proteins.LRR	zm00001d003104	Transcript	(at4g06744 : 356.0) Leucine-rich repeat (LRR) family protein; BEST Arabidopsis thaliana protein match is: Leucine-rich repeat (LRR) family protein (TAIR:AT3G19320.1); Has 45026 Blast hits to 12967 proteins in 516 species: Archae - 11; Bacteria - 711; Metazoa - 1155; Fungi - 115; Plants - 40928; Viruses - 0; Other Eukaryotes - 2106 (source: NCBI BLink). & (p93194|rpk1_iponi : 105.0) Receptor-like …	-0.935841	V12 stage
	10.6.1	cell wall.degradation.cellulases and beta -1,4-glucanases	zm00001d051814	Transcript	(q6z5p2|gun7_orysa : 738.0) Endoglucanase 7 precursor (EC 3.2.1.4) (Endo-1,4-beta glucanase 7) (OsGLU10) - Oryza sativa (Rice) & (at2g32990 : 575.0) glycosyl hydrolase 9B8 (GH9B8); FUNCTIONS IN: hydrolase activity, hydrolyzing O-glycosyl compounds, catalytic activity; INVOLVED IN: carbohydrate metabolic process; LOCATED IN: endomembrane system; EXPRESSED IN: 17 plant structures; EXPRESSED DURING:…	-2.41266	V12 stage
	10.6.1	cell wall.degradation.cellulases and beta -1,4-glucanases	zm00001d017978	Transcript	(q6z5p2|gun7_orysa : 779.0) Endoglucanase 7 precursor (EC 3.2.1.4) (Endo-1,4-beta glucanase 7) (OsGLU10) - Oryza sativa (Rice) & (at2g32990 : 592.0) glycosyl hydrolase 9B8 (GH9B8); FUNCTIONS IN: hydrolase activity, hydrolyzing O-glycosyl compounds, catalytic activity; INVOLVED IN: carbohydrate metabolic process; LOCATED IN: endomembrane system; EXPRESSED IN: 17 plant structures; EXPRESSED DURING:…	-0.933624	V12 stage
	10.6.1	cell wall.degradation.cellulases and beta -1,4-glucanases	zm00001d021304	Transcript	(q69sg5|gun24_orysa : 862.0) Endoglucanase 24 precursor (EC 3.2.1.4) (Endo-1,4-beta glucanase 24) - Oryza sativa (Rice) & (at1g75680 : 593.0) glycosyl hydrolase 9B7 (GH9B7); FUNCTIONS IN: hydrolase activity, hydrolyzing O-glycosyl compounds, catalytic activity; INVOLVED IN: carbohydrate metabolic process; LOCATED IN: plasma membrane; EXPRESSED IN: 23 plant structures; EXPRESSED DURING: 13 growth …	-0.932465	V12 stage
	10.6.2	cell wall.degradation.mannan-xylose-arabinose-fucose	zm00001d026415	Transcript	(at5g64570 : 931.0) Encodes a beta-d-xylosidase that belongs to family 3 of glycoside hydrolases.; beta-D-xylosidase 4 (XYL4); FUNCTIONS IN: xylan 1,4-beta-xylosidase activity, hydrolase activity, hydrolyzing O-glycosyl compounds; INVOLVED IN: xylan catabolic process; LOCATED IN: apoplast, cell wall; EXPRESSED IN: 24 plant structures; EXPRESSED DURING: 13 growth stages; CONTAINS InterPro DOMAIN/s…	-3.14053	V12 stage
	10.6.2	cell wall.degradation.mannan-xylose-arabinose-fucose	zm00001d035149	Transcript	(at5g01930 : 497.0) Glycosyl hydrolase superfamily protein; FUNCTIONS IN: cation binding, hydrolase activity, hydrolyzing O-glycosyl compounds, catalytic activity; INVOLVED IN: carbohydrate metabolic process; LOCATED IN: endomembrane system; EXPRESSED IN: 19 plant structures; EXPRESSED DURING: 10 growth stages; CONTAINS InterPro DOMAIN/s: Glycoside hydrolase, catalytic core (InterPro:IPR017853), …	5.13614	V12 stage
	10.6.2	cell wall.degradation.mannan-xylose-arabinose-fucose	zm00001d034723	Transcript	(at5g66460 : 387.0) Glycosyl hydrolase superfamily protein; FUNCTIONS IN: cation binding, hydrolase activity, hydrolyzing O-glycosyl compounds, catalytic activity; INVOLVED IN: carbohydrate metabolic process; LOCATED IN: endomembrane system; EXPRESSED IN: 17 plant structures; EXPRESSED DURING: 4 anthesis, C globular stage, 4 leaf senescence stage, petal differentiation and expansion stage, E expa…	1.50167	V12 stage
	10.6.3	cell wall.degradation.pectate lyases and polygalacturonases	zm00001d032806	Transcript	(at3g53190 : 452.0) Pectin lyase-like superfamily protein; CONTAINS InterPro DOMAIN/s: Pectin lyase fold/virulence factor (InterPro:IPR011050), AmbAllergen (InterPro:IPR018082), Pectate lyase/Amb allergen (InterPro:IPR002022), Pectin lyase fold (InterPro:IPR012334); BEST Arabidopsis thaliana protein match is: Pectin lyase-like superfamily protein (TAIR:AT5G04310.1); Has 1735 Blast hits to 1728 pr…	2.02031	V12 stage
	10.6.3	cell wall.degradation.pectate lyases and polygalacturonases	zm00001d035899	Transcript	(at3g61490 : 616.0) Pectin lyase-like superfamily protein; FUNCTIONS IN: polygalacturonase activity; INVOLVED IN: carbohydrate metabolic process; LOCATED IN: endomembrane system; EXPRESSED IN: 22 plant structures; EXPRESSED DURING: 14 growth stages; CONTAINS InterPro DOMAIN/s: Pectin lyase fold/virulence factor (InterPro:IPR011050), Glycoside hydrolase, family 28 (InterPro:IPR000743), Pectin lyas…	1.26042	V12 stage
	10.6.3	cell wall.degradation.pectate lyases and polygalacturonases	zm00001d052418	Transcript	(at1g09880 : 548.0) Rhamnogalacturonate lyase family protein; CONTAINS InterPro DOMAIN/s: Rhamnogalacturonate lyase (InterPro:IPR010325), Carbohydrate-binding-like fold (InterPro:IPR013784), Galactose-binding domain-like (InterPro:IPR008979); BEST Arabidopsis thaliana protein match is: Rhamnogalacturonate lyase family protein (TAIR:AT1G09890.1); Has 288 Blast hits to 274 proteins in 61 species: A…	-9.67467	V12 stage
	10.6.3	cell wall.degradation.pectate lyases and polygalacturonases	zm00001d038875	Transcript	(at1g80170 : 239.0) Pectin lyase-like superfamily protein; FUNCTIONS IN: polygalacturonase activity; INVOLVED IN: carbohydrate metabolic process; LOCATED IN: plant-type cell wall; EXPRESSED IN: 15 plant structures; EXPRESSED DURING: 6 growth stages; CONTAINS InterPro DOMAIN/s: Pectin lyase fold/virulence factor (InterPro:IPR011050), Pectin lyase fold (InterPro:IPR012334), Glycoside hydrolase, fam…	-1.55834	V12 stage
	10.6.3	cell wall.degradation.pectate lyases and polygalacturonases	zm00001d011444	Transcript	(at1g60590 : 384.0) Pectin lyase-like superfamily protein; FUNCTIONS IN: polygalacturonase activity; INVOLVED IN: carbohydrate metabolic process; EXPRESSED IN: 20 plant structures; EXPRESSED DURING: 10 growth stages; CONTAINS InterPro DOMAIN/s: Pectin lyase fold/virulence factor (InterPro:IPR011050), Pectin lyase fold (InterPro:IPR012334), Glycoside hydrolase, family 28 (InterPro:IPR000743), Para…	-1.92986	V12 stage
	10.6.3	cell wall.degradation.pectate lyases and polygalacturonases	zm00001d009057	Transcript	(at1g02460 : 367.0) Pectin lyase-like superfamily protein; FUNCTIONS IN: polygalacturonase activity; INVOLVED IN: carbohydrate metabolic process; EXPRESSED IN: stem, root, stamen, seed; EXPRESSED DURING: 4 anthesis, E expanded cotyledon stage; CONTAINS InterPro DOMAIN/s: Pectin lyase fold/virulence factor (InterPro:IPR011050), Glycoside hydrolase, family 28 (InterPro:IPR000743), Pectin lyase fold…	1.77365	V12 stage
	10.7	cell wall.modification	zm00001d046723	Transcript	(q69xv9|exp16_orysa : 423.0) Expansin-A16 precursor (OsEXPA16) (Alpha-expansin-16) (OsEXP16) (OsaEXPa1.27) - Oryza sativa (Rice) & (at4g38210 : 287.0) expansin -like protein. Naming convention from the Expansin Working Group (Kende et al, 2004. Plant Mol Bio). Involved in the formation of nematode-induced syncytia in roots of Arabidopsis thaliana.; expansin A20 (EXPA20); INVOLVED IN: plant-type c…	-1.43169	V12 stage
	10.7	cell wall.modification	zm00001d052651	Transcript	(q41542|xth_wheat : 509.0) Probable xyloglucan endotransglucosylase/hydrolase precursor (EC 2.4.1.207) - Triticum aestivum (Wheat) & (at5g13870 : 457.0) EXGT-A4, endoxyloglucan transferase,; xyloglucan endotransglucosylase/hydrolase 5 (XTH5); FUNCTIONS IN: hydrolase activity, acting on glycosyl bonds, hydrolase activity, hydrolyzing O-glycosyl compounds, xyloglucan:xyloglucosyl transferase activi…	-4.55807	V12 stage
	10.7	cell wall.modification	zm00001d048344	Transcript	(q10s70|exla1_orysa : 127.0) Expansin-like A1 precursor (OsEXLA1) (OsEXPL1) (OsaEXPb2.1) - Oryza sativa (Rice) & (at4g38400 : 80.1) member of EXPANSIN-LIKE. Naming convention from the Expansin Working Group (Kende et al, 2004. Plant Mol Bio); expansin-like A2 (EXLA2); INVOLVED IN: response to cyclopentenone, plant-type cell wall organization, unidimensional cell growth, plant-type cell wall loose…	1.41232	V12 stage
	10.7	cell wall.modification	zm00001d021667	Transcript	(at1g11545 : 336.0) xyloglucan endotransglucosylase/hydrolase 8 (XTH8); FUNCTIONS IN: hydrolase activity, acting on glycosyl bonds, xyloglucan:xyloglucosyl transferase activity, hydrolase activity, hydrolyzing O-glycosyl compounds; INVOLVED IN: carbohydrate metabolic process, cellular glucan metabolic process; LOCATED IN: endomembrane system, cell wall, apoplast; EXPRESSED IN: 21 plant structures…	-2.81252	V12 stage
	10.7	cell wall.modification	zm00001d033231	Transcript	(q10g40|exb12_orysa : 393.0) Expansin-B12 precursor (OsEXPB12) (Beta-expansin-12) (OsaEXPb1.17) - Oryza sativa (Rice) & (at1g65680 : 228.0) member of BETA-EXPANSINS. Naming convention from the Expansin Working Group (Kende et al, 2004. Plant Mol Bio); expansin B2 (EXPB2); INVOLVED IN: plant-type cell wall modification involved in multidimensional cell growth, unidimensional cell growth, plant-typ…	2.51258	V12 stage
	10.8.1	cell wall.pectin*esterases.PME	zm00001d040650	Transcript	(gnl|cdd|85238 : 524.0) no description available & (o04886|pme1_citsi : 512.0) Pectinesterase-1 precursor (EC 3.1.1.11) (Pectin methylesterase) (PE) - Citrus sinensis (Sweet orange) & (at1g53830 : 482.0) encodes a pectin methylesterase; pectin methylesterase 2 (PME2); FUNCTIONS IN: pectinesterase activity; INVOLVED IN: cell wall modification; LOCATED IN: extracellular region, plant-type cell wall…	-4.47505	V12 stage
	10.8.1	cell wall.pectin*esterases.PME	zm00001d024308	Transcript	(at2g36710 : 231.0) Pectin lyase-like superfamily protein; FUNCTIONS IN: pectinesterase activity; INVOLVED IN: cell wall modification; LOCATED IN: endomembrane system, cell wall, plant-type cell wall; EXPRESSED IN: flower; CONTAINS InterPro DOMAIN/s: Pectinesterase, active site (InterPro:IPR018040), Pectin lyase fold/virulence factor (InterPro:IPR011050), Pectinesterase, catalytic (InterPro:IPR00…	4.07227	V12 stage
	10.8.1	cell wall.pectin*esterases.PME	zm00001d047251	Transcript	(gnl|cdd|85238 : 399.0) no description available & (at2g26450 : 382.0) Plant invertase/pectin methylesterase inhibitor superfamily; FUNCTIONS IN: enzyme inhibitor activity, pectinesterase activity; INVOLVED IN: cell wall modification; LOCATED IN: cell wall, plant-type cell wall; EXPRESSED IN: 9 plant structures; EXPRESSED DURING: L mature pollen stage, M germinated pollen stage, 4 anthesis, C glo…	-2.48161	V12 stage
	10.8.2	cell wall.pectin*esterases.acetyl esterase	zm00001d017753	Transcript	(at4g19420 : 545.0) Pectinacetylesterase family protein; CONTAINS InterPro DOMAIN/s: Pectinacetylesterase (InterPro:IPR004963); BEST Arabidopsis thaliana protein match is: Pectinacetylesterase family protein (TAIR:AT4G19410.1); Has 543 Blast hits to 535 proteins in 96 species: Archae - 2; Bacteria - 44; Metazoa - 119; Fungi - 0; Plants - 298; Viruses - 0; Other Eukaryotes - 80 (source: NCBI BLink…	-0.983579	V12 stage
	10.8.2	cell wall.pectin*esterases.acetyl esterase	zm00001d037787	Transcript	(at4g19410 : 95.9) Pectinacetylesterase family protein; FUNCTIONS IN: actin binding, carboxylesterase activity; INVOLVED IN: cytoskeleton organization; LOCATED IN: plant-type cell wall; EXPRESSED IN: 23 plant structures; EXPRESSED DURING: 13 growth stages; CONTAINS InterPro DOMAIN/s: Pectinacetylesterase (InterPro:IPR004963), Profilin/allergen (InterPro:IPR002097); BEST Arabidopsis thaliana prote…	1.31094	V12 stage
	10.8.99	cell wall.pectin*esterases.misc	zm00001d040650	Transcript	(gnl|cdd|85238 : 524.0) no description available & (o04886|pme1_citsi : 512.0) Pectinesterase-1 precursor (EC 3.1.1.11) (Pectin methylesterase) (PE) - Citrus sinensis (Sweet orange) & (at1g53830 : 482.0) encodes a pectin methylesterase; pectin methylesterase 2 (PME2); FUNCTIONS IN: pectinesterase activity; INVOLVED IN: cell wall modification; LOCATED IN: extracellular region, plant-type cell wall…	-4.47505	V12 stage
	11.1.1.1	lipid metabolism.FA synthesis and FA elongation.Acetyl CoA Carboxylation.homomeric Enzyme	zm00001d014294	Transcript	(at1g36160 : 3337.0) Encodes acetyl-CoA carboxylase. Mutant displays uncoordinated cell divisions which are enhanced by cytokinins. Mutant also has aberrant organization of the apical region in the embryo and abnormal root and shoot development. Essential for very long chain fatty acid elongation.; acetyl-CoA carboxylase 1 (ACC1); CONTAINS InterPro DOMAIN/s: Acetyl-coenzyme A carboxyltransferase,…	1.16236	V12 stage
	11.1.10	lipid metabolism.FA synthesis and FA elongation.beta ketoacyl CoA synthase	zm00001d032728	Transcript	(at2g28630 : 478.0) Encodes KCS12, a member of the 3-ketoacyl-CoA synthase family involved in the biosynthesis of VLCFA (very long chain fatty acids).; 3-ketoacyl-CoA synthase 12 (KCS12); FUNCTIONS IN: transferase activity, transferring acyl groups other than amino-acyl groups, catalytic activity, acyltransferase activity; INVOLVED IN: response to osmotic stress; LOCATED IN: endoplasmic reticulum…	-2.95436	V12 stage
	11.1.12	lipid metabolism.FA synthesis and FA elongation.ACP protein	zm00001d048163	Transcript	(at1g65290 : 134.0) Encodes a member of the mitochondrial acyl carrier protein (ACP) family. As part of the mitochondrial matrix, it is likely to be involved in fatty acid or lipoic acid biogenesis.; mitochondrial acyl carrier protein 2 (mtACP2); FUNCTIONS IN: acyl carrier activity, cobalt ion binding, metal ion binding; INVOLVED IN: fatty acid biosynthetic process; LOCATED IN: mitochondrion, mit…	-1.24428	V12 stage
	11.1.12	lipid metabolism.FA synthesis and FA elongation.ACP protein	zm00001d023887	Transcript	(p02902|acp1_horvu : 150.0) Acyl carrier protein 1, chloroplast precursor (Acyl carrier protein I) (ACP I) - Hordeum vulgare (Barley) & (at1g54580 : 99.0) encodes an acyl carrier protein expressed in leaves, roots, and dry seeds. Gene expression is not regulated by light but downregulated by starvation and upregulated by increased level of exogenous sucrose.; acyl carrier protein 2 (ACP2); FUNCTI…	-1.03232	V12 stage
	11.1.12	lipid metabolism.FA synthesis and FA elongation.ACP protein	zm00001d041701	Transcript	(p02902|acp1_horvu : 152.0) Acyl carrier protein 1, chloroplast precursor (Acyl carrier protein I) (ACP I) - Hordeum vulgare (Barley) & (at1g54630 : 95.1) encodes an acyl carrier protein expressed in leaves, roots, and dry seeds. Gene expression is not regulated by light.; acyl carrier protein 3 (ACP3); FUNCTIONS IN: acyl carrier activity; INVOLVED IN: fatty acid biosynthetic process; LOCATED IN:…	-1.47556	V12 stage
	11.1.12	lipid metabolism.FA synthesis and FA elongation.ACP protein	zm00001d049267	Transcript	(at4g25050 : 100.0) encodes an acyl carrier protein predominantly expressed in leaves. Gene expression is upregulated by light.; acyl carrier protein 4 (ACP4); CONTAINS InterPro DOMAIN/s: Acyl carrier protein-like (InterPro:IPR009081); BEST Arabidopsis thaliana protein match is: acyl carrier protein 1 (TAIR:AT3G05020.1). & (gnl|cdd|36959 : 99.6) no description available & (p23235|acp2_spiol : 99.…	-2.40223	V12 stage
	11.1.13	lipid metabolism.FA synthesis and FA elongation.acyl-CoA binding protein	zm00001d045539	Transcript	(o04066|acbp_ricco : 126.0) Acyl-CoA-binding protein (ACBP) - Ricinus communis (Castor bean) & (at1g31812 : 115.0) Acyl-CoA-binding protein. Bind acyl-CoA esters and protect acyl-CoAs from degradation by microsomal acyl-hydrolases.; acyl-CoA-binding protein 6 (ACBP6); FUNCTIONS IN: phosphatidylcholine binding, acyl-CoA binding; INVOLVED IN: response to freezing, response to cold, lipid transport;…	-1.92637	V12 stage
	11.1.31	lipid metabolism.FA synthesis and FA elongation.pyruvate DH	zm00001d032224	Transcript	(at3g25860 : 496.0) Nuclear encoded dihydrolipoamide S-acetyltransferase (LTA2) that encodes teh Pyruvate Decarboxylase E2 subunit. Mutant has embryo defect.; LTA2; FUNCTIONS IN: dihydrolipoyllysine-residue acetyltransferase activity; INVOLVED IN: metabolic process, acetyl-CoA biosynthetic process from pyruvate; LOCATED IN: cytosolic ribosome, chloroplast stroma, chloroplast, membrane, chloroplas…	-1.82551	V12 stage
	11.1.6	lipid metabolism.FA synthesis and FA elongation.enoyl ACP reductase	zm00001d019926	Transcript	(at2g05990 : 458.0) Encodes enoyl-ACP reductase a component of the fatty acid synthase complex. A reduced function mutation in this gene, mod1, was found in a screen for premature cell death mutants. Mutant plants have reduced lipid level and pleiotropic morphological defects, including chlorotic and abnormally shaped leaves.; MOSAIC DEATH 1 (MOD1); FUNCTIONS IN: enoyl-[acyl-carrier-protein] redu…	-1.4925	V12 stage
	11.1.8	lipid metabolism.FA synthesis and FA elongation.acyl coa ligase	zm00001d034832	Transcript	(at3g23790 : 517.0) acyl activating enzyme 16 (AAE16); FUNCTIONS IN: catalytic activity; INVOLVED IN: metabolic process; LOCATED IN: chloroplast envelope; EXPRESSED IN: 21 plant structures; EXPRESSED DURING: 9 growth stages; CONTAINS InterPro DOMAIN/s: AMP-binding (InterPro:IPR020459), AMP-binding, conserved site (InterPro:IPR020845), AMP-dependent synthetase/ligase (InterPro:IPR000873); BEST Ara…	1.14222	V12 stage
	11.1.8	lipid metabolism.FA synthesis and FA elongation.acyl coa ligase	zm00001d000133	Transcript	(at5g36880 : 1144.0) Encodes a plastidic acetyl-coA synthetase. This enzyme plays a role in converting acetate to acetyl-coA in the plastids. It does not appear to be a major contributor to fatty acid biosynthesis based on mutant phenotypes. The enzyme seems to act as a monomer and may play an important role in preventing the toxic accumulation of fermentation products including acetaldehyde, ace…	0.972508	V12 stage
	11.1.9	lipid metabolism.FA synthesis and FA elongation.long chain fatty acid CoA ligase	zm00001d045295	Transcript	(at4g23850 : 928.0) long-chain acyl-CoA synthetase 4 (LACS4); FUNCTIONS IN: catalytic activity; INVOLVED IN: fatty acid biosynthetic process; LOCATED IN: plasma membrane; EXPRESSED IN: 26 plant structures; EXPRESSED DURING: 13 growth stages; CONTAINS InterPro DOMAIN/s: AMP-binding, conserved site (InterPro:IPR020845), AMP-dependent synthetase/ligase (InterPro:IPR000873); BEST Arabidopsis thaliana…	-2.19539	V12 stage
	11.3	lipid metabolism.Phospholipid synthesis	zm00001d038366	Transcript	(at3g11430 : 454.0) Encodes a protein with glycerol-3-phosphate acyltransferase activity, involved in the biosynthesis of suberin polyester.; glycerol-3-phosphate acyltransferase 5 (GPAT5); CONTAINS InterPro DOMAIN/s: Phospholipid/glycerol acyltransferase (InterPro:IPR002123); BEST Arabidopsis thaliana protein match is: glycerol-3-phosphate acyltransferase 7 (TAIR:AT5G06090.1); Has 397 Blast hits…	1.03425	V12 stage
	11.3	lipid metabolism.Phospholipid synthesis	zm00001d040076	Transcript	(at1g15110 : 201.0) phosphatidyl serine synthase family protein; FUNCTIONS IN: CDP-diacylglycerol-serine O-phosphatidyltransferase activity; INVOLVED IN: phosphatidylserine biosynthetic process; LOCATED IN: cellular_component unknown; EXPRESSED IN: 17 plant structures; EXPRESSED DURING: 7 growth stages; CONTAINS InterPro DOMAIN/s: Phosphatidyl serine synthase (InterPro:IPR004277); Has 335 Blast h…	2.37846	V12 stage
	11.3	lipid metabolism.Phospholipid synthesis	zm00001d038891	Transcript	(at3g18000 : 791.0) Arabidopsis thaliana N-methyltransferase-like protein mRNA. Reduce transmission through pollen.; XIPOTL 1 (XPL1); CONTAINS InterPro DOMAIN/s: Methyltransferase type 11 (InterPro:IPR013216); BEST Arabidopsis thaliana protein match is: S-adenosyl-L-methionine-dependent methyltransferases superfamily protein (TAIR:AT1G48600.2); Has 22524 Blast hits to 22132 proteins in 2666 speci…	1.22721	V12 stage
	11.3	lipid metabolism.Phospholipid synthesis	zm00001d011642	Transcript	(at3g18000 : 662.0) Arabidopsis thaliana N-methyltransferase-like protein mRNA. Reduce transmission through pollen.; XIPOTL 1 (XPL1); CONTAINS InterPro DOMAIN/s: Methyltransferase type 11 (InterPro:IPR013216); BEST Arabidopsis thaliana protein match is: S-adenosyl-L-methionine-dependent methyltransferases superfamily protein (TAIR:AT1G48600.2); Has 22524 Blast hits to 22132 proteins in 2666 speci…	1.3132	V12 stage
	11.3	lipid metabolism.Phospholipid synthesis	zm00001d008493	Transcript	(at1g15110 : 640.0) phosphatidyl serine synthase family protein; FUNCTIONS IN: CDP-diacylglycerol-serine O-phosphatidyltransferase activity; INVOLVED IN: phosphatidylserine biosynthetic process; LOCATED IN: cellular_component unknown; EXPRESSED IN: 17 plant structures; EXPRESSED DURING: 7 growth stages; CONTAINS InterPro DOMAIN/s: Phosphatidyl serine synthase (InterPro:IPR004277); Has 335 Blast h…	1.5503	V12 stage
	11.3.1	lipid metabolism.Phospholipid synthesis.1-acylglycerol-3-phosphate O-acyltransferase	zm00001d014426	Transcript	(at1g32200 : 154.0) Encodes a chloroplast glycerol-3-phosphate acyltransferase.Involved in the biosynthesis of chloroplast phosphatidylglycerol.; ATS1; FUNCTIONS IN: glycerol-3-phosphate O-acyltransferase activity; INVOLVED IN: phosphatidylglycerol biosynthetic process; LOCATED IN: chloroplast stroma, chloroplast, plastid; EXPRESSED IN: 22 plant structures; EXPRESSED DURING: 14 growth stages; CON…	-1.31579	V12 stage
	11.3.2	lipid metabolism.Phospholipid synthesis.choline kinase	zm00001d020612	Transcript	(at2g26830 : 467.0) embryo defective 1187 (emb1187); CONTAINS InterPro DOMAIN/s: Choline/ethanolamine kinase (InterPro:IPR002573), Protein kinase-like domain (InterPro:IPR011009); BEST Arabidopsis thaliana protein match is: Protein kinase superfamily protein (TAIR:AT4G09760.1); Has 1627 Blast hits to 1577 proteins in 424 species: Archae - 0; Bacteria - 424; Metazoa - 442; Fungi - 246; Plants - 16…	1.59732	V12 stage
	11.3.6	lipid metabolism.Phospholipid synthesis.choline-phosphate cytidylyltransferase	zm00001d015399	Transcript	(at2g32260 : 360.0) phosphorylcholine cytidylyltransferase (CCT1); CONTAINS InterPro DOMAIN/s: Rossmann-like alpha/beta/alpha sandwich fold (InterPro:IPR014729), Cytidyltransferase-related (InterPro:IPR004821), Cytidylyltransferase (InterPro:IPR004820); BEST Arabidopsis thaliana protein match is: phosphorylcholine cytidylyltransferase2 (TAIR:AT4G15130.1); Has 2466 Blast hits to 2109 proteins in 6…	0.942247	V12 stage
	11.3.7	lipid metabolism.Phospholipid synthesis.cyclopropane-fatty-acyl-phospholipid synthase	zm00001d006098	Transcript	(at3g23530 : 457.0) Cyclopropane-fatty-acyl-phospholipid synthase; FUNCTIONS IN: cyclopropane-fatty-acyl-phospholipid synthase activity; INVOLVED IN: lipid biosynthetic process; LOCATED IN: endomembrane system; CONTAINS InterPro DOMAIN/s: Amine oxidase (InterPro:IPR002937), Cyclopropane-fatty-acyl-phospholipid/mycolic acid synthase (InterPro:IPR003333), Adrenodoxin reductase (InterPro:IPR000759);…	-1.67587	V12 stage
	11.8	lipid metabolism.'exotics'(steroids, squalene etc)	zm00001d022092	Transcript	(gnl|cdd|36797 : 303.0) no description available & (gnl|cdd|84950 : 222.0) no description available & (at3g45070 : 214.0) P-loop containing nucleoside triphosphate hydrolases superfamily protein; FUNCTIONS IN: sulfotransferase activity; INVOLVED IN: biological_process unknown; LOCATED IN: cellular_component unknown; CONTAINS InterPro DOMAIN/s: Sulfotransferase domain (InterPro:IPR000863); BEST Ar…	-1.76843	V12 stage
	11.8.1	lipid metabolism.'exotics' (steroids, squalene etc).sphingolipids	zm00001d041220	Transcript	(at4g36830 : 174.0) HOS3-1; FUNCTIONS IN: molecular_function unknown; INVOLVED IN: biological_process unknown; LOCATED IN: integral to membrane; EXPRESSED IN: 13 plant structures; EXPRESSED DURING: 7 growth stages; CONTAINS InterPro DOMAIN/s: GNS1/SUR4 membrane protein (InterPro:IPR002076); BEST Arabidopsis thaliana protein match is: GNS1/SUR4 membrane protein family (TAIR:AT1G75000.1); Has 156 B…	-1.34411	V12 stage
	11.8.1.1	lipid metabolism.'exotics' (steroids, squalene etc).sphingolipids.ceramidase	zm00001d037070	Transcript	(at1g07380 : 193.0) Neutral/alkaline non-lysosomal ceramidase; FUNCTIONS IN: ceramidase activity; INVOLVED IN: biological_process unknown; LOCATED IN: plasma membrane; EXPRESSED IN: 23 plant structures; EXPRESSED DURING: 13 growth stages; CONTAINS InterPro DOMAIN/s: Neutral/alkaline nonlysosomal ceramidase (InterPro:IPR006823); BEST Arabidopsis thaliana protein match is: Neutral/alkaline non-lyso…	2.85956	V12 stage
	11.8.10	lipid metabolism.'exotics' (steroids, squalene etc).phosphatidylcholinesterol O-acyltransferase	zm00001d018011	Transcript	(at4g19860 : 659.0) alpha/beta-Hydrolases superfamily protein; FUNCTIONS IN: phosphatidylcholine-sterol O-acyltransferase activity; INVOLVED IN: lipid metabolic process; LOCATED IN: cellular_component unknown; EXPRESSED IN: 23 plant structures; EXPRESSED DURING: 15 growth stages; CONTAINS InterPro DOMAIN/s: Lecithin:cholesterol acyltransferase (InterPro:IPR003386); BEST Arabidopsis thaliana prote…	0.942013	V12 stage
	11.8.2	lipid metabolism.'exotics' (steroids, squalene etc).methylsterol monooxygenase	zm00001d029810	Transcript	(at4g12110 : 415.0) Encodes a member of the SMO1 family of sterol 4alpha-methyl oxidases. More specifically functions as a 4,4-dimethyl-9beta,19-cyclopropylsterol-4alpha- methyl oxidase.; sterol-4alpha-methyl oxidase 1-1 (SMO1-1); CONTAINS InterPro DOMAIN/s: Fatty acid hydroxylase (InterPro:IPR006694); BEST Arabidopsis thaliana protein match is: sterol C4-methyl oxidase 1-2 (TAIR:AT4G22756.1); Ha…	1.46408	V12 stage
	11.8.2	lipid metabolism.'exotics' (steroids, squalene etc).methylsterol monooxygenase	zm00001d048585	Transcript	(at2g29390 : 314.0) Encodes a sterol 4-alpha-methyl-oxidase, specifically a 4-alpha-methyl-delta-7-sterol-4alpha-methyl-oxidase.; sterol 4-alpha-methyl-oxidase 2-2; CONTAINS InterPro DOMAIN/s: Fatty acid hydroxylase (InterPro:IPR006694); BEST Arabidopsis thaliana protein match is: sterol 4-alpha-methyl-oxidase 2-1 (TAIR:AT1G07420.1); Has 2759 Blast hits to 2754 proteins in 480 species: Archae - 0…	-0.995143	V12 stage
	11.8.2	lipid metabolism.'exotics' (steroids, squalene etc).methylsterol monooxygenase	zm00001d040979	Transcript	(at4g22756 : 228.0) Encodes a member of the SMO1 family of sterol 4alpha-methyl oxidases. More specifically functions as a 4,4-dimethyl-9beta,19-cyclopropylsterol-4alpha- methyl oxidase.; sterol C4-methyl oxidase 1-2 (SMO1-2); FUNCTIONS IN: C-4 methylsterol oxidase activity, 4,4-dimethyl-9beta,19-cyclopropylsterol-4alpha-methyl oxidase activity, catalytic activity; INVOLVED IN: sterol biosyntheti…	1.92284	V12 stage
	11.8.6	lipid metabolism.'exotics' (steroids, squalene etc).cycloartenol synthase	zm00001d030821	Transcript	(gnl|cdd|35718 : 99.2) no description available & (at1g78955 : 90.1) camelliol C synthase 1 (CAMS1); CONTAINS InterPro DOMAIN/s: Terpenoid cylases/protein prenyltransferase alpha-alpha toroid (InterPro:IPR008930), Squalene cyclase (InterPro:IPR018333), Prenyltransferase/squalene oxidase (InterPro:IPR001330); BEST Arabidopsis thaliana protein match is: Terpenoid cyclases family protein (TAIR:AT1G7…	-1.07854	V12 stage
	11.8.6	lipid metabolism.'exotics' (steroids, squalene etc).cycloartenol synthase	zm00001d030824	Transcript	(gnl|cdd|35718 : 373.0) no description available & (at2g07050 : 322.0) Involved in the biosynthesis of brassinosteroids. Catalyzes the reaction from epoxysqualene to cycloartenol.; cycloartenol synthase 1 (CAS1); FUNCTIONS IN: cycloartenol synthase activity; INVOLVED IN: pentacyclic triterpenoid biosynthetic process, thylakoid membrane organization, pollen development; LOCATED IN: vacuole; EXPRES…	1.26506	V12 stage
	11.9.2	lipid metabolism.lipid degradation.lipases	zm00001d008934	Transcript	(gnl|cdd|58514 : 156.0) no description available & (at1g28640 : 144.0) GDSL-like Lipase/Acylhydrolase superfamily protein; FUNCTIONS IN: lipase activity, hydrolase activity, acting on ester bonds, carboxylesterase activity; INVOLVED IN: glycerol biosynthetic process, lipid metabolic process; LOCATED IN: endomembrane system; CONTAINS InterPro DOMAIN/s: Lipase, GDSL (InterPro:IPR001087); BEST Arabi…	4.40687	V12 stage
	11.9.2	lipid metabolism.lipid degradation.lipases	zm00001d011334	Transcript	(at2g27360 : 326.0) GDSL-like Lipase/Acylhydrolase superfamily protein; FUNCTIONS IN: hydrolase activity, acting on ester bonds, carboxylesterase activity; INVOLVED IN: glycerol biosynthetic process, lipid metabolic process; LOCATED IN: endomembrane system; EXPRESSED IN: 20 plant structures; EXPRESSED DURING: 13 growth stages; CONTAINS InterPro DOMAIN/s: Lipase, GDSL (InterPro:IPR001087); BEST Ar…	-0.988273	V12 stage
	11.9.2	lipid metabolism.lipid degradation.lipases	zm00001d044045	Transcript	(gnl|cdd|58514 : 314.0) no description available & (at1g28600 : 306.0) GDSL-like Lipase/Acylhydrolase superfamily protein; FUNCTIONS IN: hydrolase activity, acting on ester bonds, carboxylesterase activity; INVOLVED IN: lipid metabolic process; LOCATED IN: cell wall; EXPRESSED IN: 18 plant structures; EXPRESSED DURING: 9 growth stages; CONTAINS InterPro DOMAIN/s: Lipase, GDSL (InterPro:IPR001087)…	0.974192	V12 stage
	11.9.2	lipid metabolism.lipid degradation.lipases	zm00001d046136	Transcript	(gnl|cdd|58514 : 319.0) no description available & (at5g45910 : 307.0) GDSL-like Lipase/Acylhydrolase superfamily protein; FUNCTIONS IN: hydrolase activity, acting on ester bonds, carboxylesterase activity; INVOLVED IN: lipid metabolic process; LOCATED IN: endomembrane system; EXPRESSED IN: 9 plant structures; EXPRESSED DURING: 4 anthesis, C globular stage, D bilateral stage; CONTAINS InterPro DO…	-1.56874	V12 stage
	11.9.2.1	lipid metabolism.lipid degradation.lipases.triacylglycerol lipase	zm00001d043616	Transcript	(at4g10955 : 315.0) alpha/beta-Hydrolases superfamily protein; FUNCTIONS IN: triglyceride lipase activity; INVOLVED IN: lipid metabolic process; LOCATED IN: cellular_component unknown; CONTAINS InterPro DOMAIN/s: Lipase, class 3 (InterPro:IPR002921); BEST Arabidopsis thaliana protein match is: alpha/beta-Hydrolases superfamily protein (TAIR:AT2G05260.1). & (reliability: 630.0) & (original descrip…	-1.86064	V12 stage
	11.9.2.1	lipid metabolism.lipid degradation.lipases.triacylglycerol lipase	zm00001d044202	Transcript	(at3g61680 : 414.0) alpha/beta-Hydrolases superfamily protein; FUNCTIONS IN: triglyceride lipase activity; INVOLVED IN: lipid metabolic process; LOCATED IN: chloroplast; CONTAINS InterPro DOMAIN/s: Lipase, class 3 (InterPro:IPR002921); BEST Arabidopsis thaliana protein match is: alpha/beta-Hydrolases superfamily protein (TAIR:AT1G02660.1); Has 210 Blast hits to 205 proteins in 59 species: Archae …	-2.03489	V12 stage
	11.9.2.1	lipid metabolism.lipid degradation.lipases.triacylglycerol lipase	zm00001d011365	Transcript	(at1g02660 : 339.0) alpha/beta-Hydrolases superfamily protein; FUNCTIONS IN: triglyceride lipase activity; INVOLVED IN: lipid metabolic process; LOCATED IN: cellular_component unknown; EXPRESSED IN: 24 plant structures; EXPRESSED DURING: 15 growth stages; CONTAINS InterPro DOMAIN/s: Lipase, class 3 (InterPro:IPR002921); BEST Arabidopsis thaliana protein match is: alpha/beta-Hydrolases superfamily…	-1.96746	V12 stage
	11.9.2.1	lipid metabolism.lipid degradation.lipases.triacylglycerol lipase	zm00001d017457	Transcript	(at4g16820 : 347.0) Encodes a lipase that hydrolyzes phosphatidylcholine, glycolipids as well as triacylglycerols.; alpha/beta-Hydrolases superfamily protein; FUNCTIONS IN: galactolipase activity, triglyceride lipase activity, phospholipase A1 activity; INVOLVED IN: lipid metabolic process; LOCATED IN: chloroplast; EXPRESSED IN: sperm cell, cultured cell; CONTAINS InterPro DOMAIN/s: Lipase, class…	-1.45145	V12 stage
	11.9.2.1	lipid metabolism.lipid degradation.lipases.triacylglycerol lipase	zm00001d000037	Transcript	(at4g16820 : 342.0) Encodes a lipase that hydrolyzes phosphatidylcholine, glycolipids as well as triacylglycerols.; alpha/beta-Hydrolases superfamily protein; FUNCTIONS IN: galactolipase activity, triglyceride lipase activity, phospholipase A1 activity; INVOLVED IN: lipid metabolic process; LOCATED IN: chloroplast; EXPRESSED IN: sperm cell, cultured cell; CONTAINS InterPro DOMAIN/s: Lipase, class…	-1.64747	V12 stage
	11.9.2.1	lipid metabolism.lipid degradation.lipases.triacylglycerol lipase	zm00001d042486	Transcript	(at1g05800 : 397.0) Encodes a galactolipase. Located in the chloroplast. Involved in the initial step of jasmonic acid biosynthesis. Expressed in vegetative tissues and is necessary for the biosynthesis of basal-level JAs in vegetative tissues.; DONGLE (DGL); CONTAINS InterPro DOMAIN/s: Lipase, class 3 (InterPro:IPR002921); BEST Arabidopsis thaliana protein match is: alpha/beta-Hydrolases superfa…	-1.52832	V12 stage
	11.9.2.1	lipid metabolism.lipid degradation.lipases.triacylglycerol lipase	zm00001d008340	Transcript	(at1g02660 : 440.0) alpha/beta-Hydrolases superfamily protein; FUNCTIONS IN: triglyceride lipase activity; INVOLVED IN: lipid metabolic process; LOCATED IN: cellular_component unknown; EXPRESSED IN: 24 plant structures; EXPRESSED DURING: 15 growth stages; CONTAINS InterPro DOMAIN/s: Lipase, class 3 (InterPro:IPR002921); BEST Arabidopsis thaliana protein match is: alpha/beta-Hydrolases superfamily…	-1.81406	V12 stage
	11.9.3	lipid metabolism.lipid degradation.lysophospholipases	zm00001d034875	Transcript	(at3g03530 : 488.0) PHOSPHOESTERASE FAMILY PROTEIN, NPC4 is significantly induced upon phosphate starvation and plays an important role in the supply of inorganic phosphate and diacylglycerol from membrane-phospholipids during phosphate deprivation.; non-specific phospholipase C4 (NPC4); FUNCTIONS IN: hydrolase activity, acting on ester bonds, phospholipase C activity; INVOLVED IN: phospholipid c…	3.53102	V12 stage
	11.9.3.1	lipid metabolism.lipid degradation.lysophospholipases.phospholipase D	zm00001d008727	Transcript	(q43270|plda1_maize : 1628.0) Phospholipase D alpha 1 (EC 3.1.4.4) (PLD alpha 1) (Choline phosphatase 1) (Phosphatidylcholine-hydrolyzing phospholipase D 1) - Zea mays (Maize) & (at3g15730 : 1371.0) Encodes phospholipase D alpha 1 (PLD alpha 1). Positive regulator of abscisic acid (ABA) mediated stomatal movements. PLD alpha 1 plays an important role in seed deterioration and aging in Arabidopsis…	1.71562	V12 stage
	11.9.3.2	lipid metabolism.lipid degradation.lysophospholipases.carboxylesterase	zm00001d031801	Transcript	(gnl|cdd|36728 : 219.0) no description available & (at1g47480 : 204.0) alpha/beta-Hydrolases superfamily protein; FUNCTIONS IN: hydrolase activity; INVOLVED IN: metabolic process; LOCATED IN: cellular_component unknown; EXPRESSED IN: stem, hypocotyl, root, flower; EXPRESSED DURING: petal differentiation and expansion stage; CONTAINS InterPro DOMAIN/s: Lipase, GDXG, active site (InterPro:IPR002168…	1.63722	V12 stage
	11.9.3.3	lipid metabolism.lipid degradation.lysophospholipases.glycerophosphodiester phosphodiesterase	zm00001d008468	Transcript	(at1g70250 : 326.0) Encodes a Protease inhibitor/seed storage/LTP family protein; receptor serine/threonine kinase, putative; FUNCTIONS IN: protein serine/threonine kinase activity, transmembrane receptor protein serine/threonine kinase activity, protein kinase activity, ATP binding; INVOLVED IN: protein amino acid phosphorylation; LOCATED IN: endomembrane system; EXPRESSED IN: 20 plant structure…	1.5715	V12 stage
	11.9.3.3	lipid metabolism.lipid degradation.lysophospholipases.glycerophosphodiester phosphodiesterase	zm00001d050917	Transcript	(at1g66980 : 352.0) Encodes SNC4 (suppressor of npr1-1, constitutive 4), an atypical receptor-like kinase with two predicted extracellular glycerophosphoryl diester phosphodiesterase domains.; suppressor of npr1-1 constitutive 4 (SNC4); CONTAINS InterPro DOMAIN/s: Protein kinase, ATP binding site (InterPro:IPR017441), Serine/threonine-protein kinase domain (InterPro:IPR002290), Serine-threonine/t…	-1.30787	V12 stage
	11.9.3.3	lipid metabolism.lipid degradation.lysophospholipases.glycerophosphodiester phosphodiesterase	zm00001d052875	Transcript	(at5g55480 : 582.0) Glycerophosphoryl diester phosphodiesterase-like protein involved in cell wall cellulose accumulation and pectin linking. Impacts root hair, trichome and epidermal cell development.; SHV3-like 1 (SVL1); FUNCTIONS IN: phosphoric diester hydrolase activity, glycerophosphodiester phosphodiesterase activity; INVOLVED IN: trichome differentiation, cell wall pectin metabolic process…	-1.21775	V12 stage
	11.9.3.5	lipid metabolism.lipid degradation.lysophospholipases.phosphoinositide phospholipase C	zm00001d034875	Transcript	(at3g03530 : 488.0) PHOSPHOESTERASE FAMILY PROTEIN, NPC4 is significantly induced upon phosphate starvation and plays an important role in the supply of inorganic phosphate and diacylglycerol from membrane-phospholipids during phosphate deprivation.; non-specific phospholipase C4 (NPC4); FUNCTIONS IN: hydrolase activity, acting on ester bonds, phospholipase C activity; INVOLVED IN: phospholipid c…	3.53102	V12 stage
	11.9.3.5	lipid metabolism.lipid degradation.lysophospholipases.phosphoinositide phospholipase C	zm00001d050737	Transcript	(at3g51460 : 757.0) Encodes RHD4 (ROOT HAIR DEFECTIVE4), a phosphatidylinositol-4-phosphate phosphatase required for root hair development.; ROOT HAIR DEFECTIVE4 (RHD4); FUNCTIONS IN: phosphatidylinositol-4,5-bisphosphate 5-phosphatase activity, phosphatidylinositol-4-phosphate phosphatase activity; INVOLVED IN: root hair cell tip growth; LOCATED IN: plasma membrane of cell tip, plasma membrane; …	1.13542	V12 stage
	11.9.4.13	lipid metabolism.lipid degradation.beta-oxidation.acyl CoA reductase	zm00001d019850	Transcript	(gnl|cdd|36435 : 451.0) no description available & (at5g22500 : 394.0) Encodes a member of the eight-member gene family encoding alcohol-forming fatty acyl-CoA reductases (FARs) identified in Arabidopsis thaliana. Three of the FARs, FAR1 (At5g22500), FAR4 (At3g44540) and FAR5 (At3g44550), are shown to generate the fatty alcohols found in root, seed coat, and wound-induced leaf tissue.; fatty acid…	-1.09969	V12 stage
	11.9.4.5	lipid metabolism.lipid degradation.beta-oxidation.acyl-CoA thioesterase	zm00001d048584	Transcript	(at2g29590 : 122.0) Thioesterase superfamily protein; CONTAINS InterPro DOMAIN/s: Thioesterase superfamily (InterPro:IPR006683); BEST Arabidopsis thaliana protein match is: Thioesterase superfamily protein (TAIR:AT1G04290.1); Has 283 Blast hits to 282 proteins in 58 species: Archae - 0; Bacteria - 0; Metazoa - 92; Fungi - 21; Plants - 166; Viruses - 0; Other Eukaryotes - 4 (source: NCBI BLink). &…	6.02035	V12 stage
	12.1.1	N-metabolism.nitrate metabolism.NR	zm00001d049995	Transcript	(p16081|nia1_orysa : 1026.0) Nitrate reductase [NADH] 1 (EC 1.7.1.1) (NR1) - Oryza sativa (Rice) & (at1g37130 : 806.0) Identified as a mutant resistant to chlorate. Encodes nitrate reductase structural gene. Involved in nitrate assimilation. Has nitrate reductase activity. Up-regulated by the fungus P. indica. Binds transcription factor At2g35940.; nitrate reductase 2 (NIA2); FUNCTIONS IN: nitrat…	1.07241	V12 stage
	12.2.1.1	N-metabolism.ammonia metabolism.glutamate synthase.ferredoxin dependent	zm00001d022388	Transcript	(p23225|gltb_maize : 419.0) Ferredoxin-dependent glutamate synthase, chloroplast precursor (EC 1.4.7.1) (Fd-GOGAT) - Zea mays (Maize) & (at5g04140 : 323.0) Encodes a gene whose sequence is similar to ferredoxin dependent glutamate synthase (Fd-GOGAT). Expression in leaves is induced by light and sucrose. Proposed to be involved in photorespiration and nitrogen assimilation.; glutamate synthase 1 …	1.25405	V12 stage
	12.2.2	N-metabolism.ammonia metabolism.glutamine synthetase	zm00001d048050	Transcript	(p38563|glna5_maize : 408.0) Glutamine synthetase root isozyme 5 (EC 6.3.1.2) (Glutamate--ammonia ligase) (GS117) - Zea mays (Maize) & (at5g37600 : 362.0) encodes a cytosolic glutamine synthetase, the enzyme has high affinity with substrate ammonium; glutamine synthase clone R1 (GSR 1); FUNCTIONS IN: glutamate-ammonia ligase activity, copper ion binding; INVOLVED IN: nitrate assimilation, respons…	-1.5158	V12 stage
	12.2.2	N-metabolism.ammonia metabolism.glutamine synthetase	zm00001d026501	Transcript	(p25462|glnac_maize : 805.0) Glutamine synthetase, chloroplast precursor (EC 6.3.1.2) (Glutamate--ammonia ligase) (GS2) - Zea mays (Maize) & (at5g35630 : 671.0) chloroplastic glutamine synthetase; glutamine synthetase 2 (GS2); FUNCTIONS IN: glutamate-ammonia ligase activity; INVOLVED IN: in 8 processes; LOCATED IN: in 6 components; EXPRESSED IN: 23 plant structures; EXPRESSED DURING: 14 growth st…	-1.42054	V12 stage
	12.2.99	N-metabolism.ammonia metabolism.unspecified	zm00001d024155	Transcript	(at5g57440 : 298.0) a member of haloacid dehalogenase-like hydrolase family; GS1; FUNCTIONS IN: hydrolase activity, catalytic activity; INVOLVED IN: metabolic process; LOCATED IN: mitochondrion; EXPRESSED IN: 22 plant structures; EXPRESSED DURING: 13 growth stages; CONTAINS InterPro DOMAIN/s: Haloacid dehalogenase-like hydrolase (InterPro:IPR005834), HAD-superfamily hydrolase, subfamily IA, varia…	1.10236	V12 stage
	13.1.1.1.1	amino acid metabolism.synthesis.central amino acid metabolism.GABA.Glutamate decarboxylase	zm00001d031749	Transcript	(q07346|dce_pethy : 796.0) Glutamate decarboxylase (EC 4.1.1.15) (GAD) - Petunia hybrida (Petunia) & (at5g17330 : 790.0) Encodes one of two isoforms of glutamate decarboxylase.; glutamate decarboxylase (GAD); FUNCTIONS IN: calmodulin binding, glutamate decarboxylase activity; INVOLVED IN: response to cadmium ion; EXPRESSED IN: 13 plant structures; EXPRESSED DURING: 6 growth stages; CONTAINS Inter…	1.13487	V12 stage
	13.1.1.1.4	amino acid metabolism.synthesis.central amino acid metabolism.GABA.gamma-hydroxybutyrate DH	zm00001d044267	Transcript	(at1g17650 : 123.0) Glyoxylate reductase located in chloroplasts.; glyoxylate reductase 2 (GLYR2); FUNCTIONS IN: phosphogluconate dehydrogenase (decarboxylating) activity, glyoxylate reductase (NADP) activity; INVOLVED IN: oxidation reduction, pentose-phosphate shunt, metabolic process; LOCATED IN: chloroplast stroma, chloroplast; EXPRESSED IN: 22 plant structures; EXPRESSED DURING: 13 growth sta…	-1.0514	V12 stage
	13.1.1.3.1	amino acid metabolism.synthesis.central amino acid metabolism.alanine.alanine aminotransferase	zm00001d014258	Transcript	(p52894|ala2_horvu : 617.0) Alanine aminotransferase 2 (EC 2.6.1.2) (GPT) (Glutamic--pyruvic transaminase 2) (Glutamic--alanine transaminase 2) (ALAAT-2) - Hordeum vulgare (Barley) & (at1g72330 : 594.0) Encodes for alanine aminotransferase ALAAT2.; alanine aminotransferase 2 (ALAAT2); FUNCTIONS IN: copper ion binding, L-alanine:2-oxoglutarate aminotransferase activity; INVOLVED IN: biosynthetic p…	1.08398	V12 stage
	13.1.1.3.1	amino acid metabolism.synthesis.central amino acid metabolism.alanine.alanine aminotransferase	zm00001d020590	Transcript	(at1g72330 : 535.0) Encodes for alanine aminotransferase ALAAT2.; alanine aminotransferase 2 (ALAAT2); FUNCTIONS IN: copper ion binding, L-alanine:2-oxoglutarate aminotransferase activity; INVOLVED IN: biosynthetic process; CONTAINS InterPro DOMAIN/s: 1-aminocyclopropane-1-carboxylate synthase (InterPro:IPR001176), Pyridoxal phosphate-dependent transferase, major domain (InterPro:IPR015424), Amin…	-1.98965	V12 stage
	13.1.1.3.1	amino acid metabolism.synthesis.central amino acid metabolism.alanine.alanine aminotransferase	zm00001d006875	Transcript	(at1g17290 : 756.0) Encodes for alanine aminotransferase (ALAAT1), involved in alanine catabolism during plants recovery from hypoxia; alanine aminotransferas (AlaAT1); FUNCTIONS IN: L-alanine:2-oxoglutarate aminotransferase activity, ATP binding; INVOLVED IN: response to cadmium ion, response to hypoxia, L-alanine catabolic process, by transamination; LOCATED IN: mitochondrion, chloroplast; EXPR…	-4.49516	V12 stage
	13.1.2.3.31	amino acid metabolism.synthesis.glutamate family.arginine.aspartate racemase	zm00001d009404	Transcript	(at1g15410 : 209.0) aspartate-glutamate racemase family; FUNCTIONS IN: racemase and epimerase activity, acting on amino acids and derivatives; INVOLVED IN: metabolic process, cellular amino acid metabolic process; LOCATED IN: chloroplast; EXPRESSED IN: 22 plant structures; EXPRESSED DURING: 13 growth stages; CONTAINS InterPro DOMAIN/s: Asp/Glu/hydantoin racemase (InterPro:IPR015942), Aspartate ra…	-1.60872	V12 stage
	13.1.3.5.2	amino acid metabolism.synthesis.aspartate family.lysine.dihydrodipicolinate reductase	zm00001d027363	Transcript	(at5g52100 : 385.0) Is essential for chloroplast NAD(P)H dehydrogenase activity, which is involved in electron transfer between PSII and PSI. Likely functions in biogenesis or stabilization of the NAD(P)H dehydrogenase complex.; chlororespiration reduction 1 (crr1); FUNCTIONS IN: dihydrodipicolinate reductase activity; INVOLVED IN: photosynthesis, light reaction, lysine biosynthetic process via d…	-1.36688	V12 stage
	13.1.5.3.1	amino acid metabolism.synthesis.serine-glycine-cysteine group.cysteine.OASTL	zm00001d043101	Transcript	(at3g03630 : 123.0) Encodes a protein that possesses S-sulfocysteine synthase activity and lacks O-acetylserien(thiol)lyase activity.; cysteine synthase 26 (CS26); FUNCTIONS IN: cysteine synthase activity; INVOLVED IN: regulation of hydrogen peroxide metabolic process, cysteine biosynthetic process, regulation of superoxide metabolic process, photosynthesis; LOCATED IN: chloroplast; EXPRESSED IN:…	-1.25428	V12 stage
	13.1.6.1.10	amino acid metabolism.synthesis.aromatic aa.chorismate.dehydroquinate/shikimate dehydrogenase	zm00001d023892	Transcript	(at3g06350 : 564.0) MATERNAL EFFECT EMBRYO ARREST 32 (MEE32); FUNCTIONS IN: NADP or NADPH binding, 3-dehydroquinate dehydratase activity, shikimate 5-dehydrogenase activity, binding, catalytic activity; INVOLVED IN: embryo development ending in seed dormancy; LOCATED IN: chloroplast stroma, chloroplast; EXPRESSED IN: 23 plant structures; EXPRESSED DURING: 15 growth stages; CONTAINS InterPro DOMAI…	-0.936532	V12 stage
	13.1.6.1.5	amino acid metabolism.synthesis.aromatic aa.chorismate.shikimate kinase	zm00001d002128	Transcript	(at2g21940 : 270.0) shikimate kinase 1 (SK1); FUNCTIONS IN: shikimate kinase activity, ATP binding; EXPRESSED IN: 19 plant structures; EXPRESSED DURING: 10 growth stages; CONTAINS InterPro DOMAIN/s: Shikimate kinase (InterPro:IPR000623); BEST Arabidopsis thaliana protein match is: shikimate kinase 2 (TAIR:AT4G39540.2); Has 7831 Blast hits to 7831 proteins in 2412 species: Archae - 26; Bacteria - …	-1.07289	V12 stage
	13.1.6.1.5	amino acid metabolism.synthesis.aromatic aa.chorismate.shikimate kinase	zm00001d030109	Transcript	(at2g35500 : 325.0) shikimate kinase like 2 (SKL2); FUNCTIONS IN: shikimate kinase activity, ATP binding; INVOLVED IN: aromatic amino acid family biosynthetic process; LOCATED IN: chloroplast; EXPRESSED IN: 20 plant structures; EXPRESSED DURING: 13 growth stages; CONTAINS InterPro DOMAIN/s: CS-like domain (InterPro:IPR007052), Shikimate kinase (InterPro:IPR000623), HSP20-like chaperone (InterPro:…	-0.926754	V12 stage
	13.1.6.2.1	amino acid metabolism.synthesis.aromatic aa.phenylalanine and tyrosine.chorismate mutase	zm00001d050412	Transcript	(gnl|cdd|36014 : 278.0) no description available & (at5g10870 : 239.0) Encodes chorismate mutase AtCM2.; chorismate mutase 2 (CM2); CONTAINS InterPro DOMAIN/s: Chorismate mutase, type II (InterPro:IPR020822), Chorismate mutase, AroQ class, eukaryotic type (InterPro:IPR008238); BEST Arabidopsis thaliana protein match is: chorismate mutase 3 (TAIR:AT1G69370.1); Has 1807 Blast hits to 1807 proteins …	-1.97044	V12 stage
	13.1.6.3.1	amino acid metabolism.synthesis.aromatic aa.phenylalanine.arogenate dehydratase / prephenate dehydratase	zm00001d005351	Transcript	(at1g08250 : 523.0) Encodes a plastid-localized arogenate dehydratase involved in phenylalanine biosynthesis. Although this enzyme has sequence similarity to prephenate dehydratases, it is 98 times more active with arogenate than prephenate in enzymatic assays.; arogenate dehydratase 6 (ADT6); FUNCTIONS IN: arogenate dehydratase activity, prephenate dehydratase activity; INVOLVED IN: L-phenylalan…	-1.449	V12 stage
	13.1.6.5	amino acid metabolism.synthesis.aromatic aa.tryptophan	zm00001d036804	Transcript	(at3g57880 : 637.0) Calcium-dependent lipid-binding (CaLB domain) plant phosphoribosyltransferase family protein; FUNCTIONS IN: molecular_function unknown; INVOLVED IN: tryptophan biosynthetic process; LOCATED IN: endoplasmic reticulum, cell wall; EXPRESSED IN: 24 plant structures; EXPRESSED DURING: 13 growth stages; CONTAINS InterPro DOMAIN/s: C2 membrane targeting protein (InterPro:IPR018029), …	-1.17853	V12 stage
	13.1.6.5.2	amino acid metabolism.synthesis.aromatic aa.tryptophan.anthranilate phosphoribosyltransferase	zm00001d048461	Transcript	(at5g17990 : 408.0) Encodes the tryptophan biosynthetic enzyme phosphoribosylanthranilate transferase (PAT1, called trpD in bacteria). Converts anthranilate and phosphoribosylpyrophosphate into phosphoribosylanthranilate and inorganic pyrophosphate.; tryptophan biosynthesis 1 (TRP1); FUNCTIONS IN: anthranilate phosphoribosyltransferase activity; INVOLVED IN: tryptophan biosynthetic process; LOCAT…	1.99715	V12 stage
	13.1.6.5.2	amino acid metabolism.synthesis.aromatic aa.tryptophan.anthranilate phosphoribosyltransferase	zm00001d015135	Transcript	(at1g70570 : 726.0) anthranilate phosphoribosyltransferase, putative; FUNCTIONS IN: anthranilate phosphoribosyltransferase activity, transferase activity, transferring glycosyl groups; INVOLVED IN: tryptophan biosynthetic process, metabolic process; EXPRESSED IN: 22 plant structures; EXPRESSED DURING: 13 growth stages; CONTAINS InterPro DOMAIN/s: Glycosyl transferase, family 3, N-terminal (InterP…	-0.962788	V12 stage
	13.1.6.5.5	amino acid metabolism.synthesis.aromatic aa.tryptophan.tryptophan synthase	zm00001d048709	Transcript	(p42390|trpa_maize : 509.0) Indole-3-glycerol phosphate lyase, chloroplast precursor (EC 4.1.2.8) (Indole synthase) (Tryptophan synthase alpha chain) (EC 4.2.1.20) (Benzoxazineless 1) - Zea mays (Maize) & (at4g02610 : 306.0) Aldolase-type TIM barrel family protein; CONTAINS InterPro DOMAIN/s: Tryptophan synthase, alpha chain, active site (InterPro:IPR018204), Aldolase-type TIM barrel (InterPro:IP…	3.29929	V12 stage
	13.1.6.5.5	amino acid metabolism.synthesis.aromatic aa.tryptophan.tryptophan synthase	zm00001d024702	Transcript	(p43284|trpb2_maize : 810.0) Tryptophan synthase beta chain 2, chloroplast precursor (EC 4.2.1.20) (Orange pericarp 2) (Fragment) - Zea mays (Maize) & (at5g54810 : 731.0) A.thaliana tryptophan synthase beta subunit (trpB); tryptophan synthase beta-subunit 1 (TSB1); FUNCTIONS IN: tryptophan synthase activity; INVOLVED IN: response to oxidative stress, tryptophan biosynthetic process, response to s…	-1.17693	V12 stage
	13.2.2.1	amino acid metabolism.degradation.glutamate family.glutamine	zm00001d002156	Transcript	(at5g13780 : 280.0) Acyl-CoA N-acyltransferases (NAT) superfamily protein; FUNCTIONS IN: N-acetyltransferase activity; INVOLVED IN: metabolic process; LOCATED IN: endomembrane system; EXPRESSED IN: 22 plant structures; EXPRESSED DURING: 13 growth stages; CONTAINS InterPro DOMAIN/s: GCN5-related N-acetyltransferase, C-terminal (InterPro:IPR022610), GCN5-related N-acetyltransferase (InterPro:IPR000…	-0.933783	V12 stage
	13.2.2.2	amino acid metabolism.degradation.glutamate family.proline	zm00001d038841	Transcript	(at5g62530 : 602.0) Encodes mitochondrial Delta-pyrroline-5- carboxylate dehydrogenase. Involved in the catabolism of proline to glutamate. Involved in protection from proline toxicity. Induced at pathogen infection sites. P5CDH and SRO5 (an overlapping gene in the sense orientation) generate 24-nt and 21-nt siRNAs, which together are components of a regulatory loop controlling reactive oxygen sp…	1.3344	V12 stage
	13.2.2.3	amino acid metabolism.degradation.glutamate family.arginine	zm00001d009580	Transcript	(at2g34470 : 457.0) Encodes a urease accessory protein which is essential for the activation of plant urease.; urease accessory protein G (UREG); FUNCTIONS IN: nickel ion binding, nucleotide binding, metal ion binding, ATP binding; INVOLVED IN: nitrogen compound metabolic process, positive regulation of metalloenzyme activity; LOCATED IN: membrane; EXPRESSED IN: 22 plant structures; EXPRESSED DUR…	-1.43679	V12 stage
	13.2.5.2	amino acid metabolism.degradation.serine-glycine-cysteine group.glycine	zm00001d003059	Transcript	(gnl|cdd|36582 : 433.0) no description available & (at1g08630 : 410.0) Encodes a threonine aldolase, involved in threonine degradation to glycine. Primarily expressed in seeds and seedlings.; threonine aldolase 1 (THA1); CONTAINS InterPro DOMAIN/s: Pyridoxal phosphate-dependent transferase, major domain (InterPro:IPR015424), Aromatic amino acid beta-eliminating lyase/threonine aldolase (InterPro:…	-1.05696	V12 stage
	13.2.5.2	amino acid metabolism.degradation.serine-glycine-cysteine group.glycine	zm00001d014919	Transcript	(p13443|dhgy_cucsa : 585.0) Glycerate dehydrogenase (EC 1.1.1.29) (NADH-dependent hydroxypyruvate reductase) (HPR) (GDH) - Cucumis sativus (Cucumber) & (at1g68010 : 576.0) Encodes hydroxypyruvate reductase.; hydroxypyruvate reductase (HPR); CONTAINS InterPro DOMAIN/s: D-isomer specific 2-hydroxyacid dehydrogenase, catalytic domain (InterPro:IPR006139), D-isomer specific 2-hydroxyacid dehydrogenas…	1.55881	V12 stage
	13.2.7	amino acid metabolism.degradation.histidine	zm00001d050694	Transcript	(at1g43710 : 779.0) embryo defective 1075 (emb1075); FUNCTIONS IN: pyridoxal phosphate binding, carboxy-lyase activity, catalytic activity; INVOLVED IN: cellular amino acid metabolic process, embryo development ending in seed dormancy; LOCATED IN: cellular_component unknown; EXPRESSED IN: 25 plant structures; EXPRESSED DURING: 15 growth stages; CONTAINS InterPro DOMAIN/s: Pyridoxal phosphate-depe…	-1.06912	V12 stage
	14.1	S-assimilation.ATPS	zm00001d004513	Transcript	(at1g19920 : 687.0) encodes a chloroplast form of ATP sulfurylase; APS2; FUNCTIONS IN: sulfate adenylyltransferase (ATP) activity; INVOLVED IN: sulfate assimilation; LOCATED IN: chloroplast; EXPRESSED IN: 25 plant structures; EXPRESSED DURING: 13 growth stages; CONTAINS InterPro DOMAIN/s: Rossmann-like alpha/beta/alpha sandwich fold (InterPro:IPR014729), Pseudouridine synthase/archaeosine transgl…	-1.67205	V12 stage
	16.1	secondary metabolism.isoprenoids	zm00001d024211	Transcript	(gnl|cdd|29478 : 505.0) no description available & (p93665|dcs1_goshi : 369.0) (+)-delta-cadinene synthase (EC 4.2.3.13) (D-cadinene synthase) - Gossypium hirsutum (Upland cotton) & (at1g70080 : 273.0) Terpenoid cyclases/Protein prenyltransferases superfamily protein; FUNCTIONS IN: lyase activity, magnesium ion binding; INVOLVED IN: metabolic process; EXPRESSED IN: root; CONTAINS InterPro DOMAIN/…	-5.14546	V12 stage
	16.1	secondary metabolism.isoprenoids	zm00001d030821	Transcript	(gnl|cdd|35718 : 99.2) no description available & (at1g78955 : 90.1) camelliol C synthase 1 (CAMS1); CONTAINS InterPro DOMAIN/s: Terpenoid cylases/protein prenyltransferase alpha-alpha toroid (InterPro:IPR008930), Squalene cyclase (InterPro:IPR018333), Prenyltransferase/squalene oxidase (InterPro:IPR001330); BEST Arabidopsis thaliana protein match is: Terpenoid cyclases family protein (TAIR:AT1G7…	-1.07854	V12 stage
	16.1	secondary metabolism.isoprenoids	zm00001d030824	Transcript	(gnl|cdd|35718 : 373.0) no description available & (at2g07050 : 322.0) Involved in the biosynthesis of brassinosteroids. Catalyzes the reaction from epoxysqualene to cycloartenol.; cycloartenol synthase 1 (CAS1); FUNCTIONS IN: cycloartenol synthase activity; INVOLVED IN: pentacyclic triterpenoid biosynthetic process, thylakoid membrane organization, pollen development; LOCATED IN: vacuole; EXPRES…	1.26506	V12 stage
	16.1.1.10	secondary metabolism.isoprenoids.non-mevalonate pathway.geranylgeranyl pyrophosphate synthase	zm00001d021929	Transcript	(q94id7|ggpps_hevbr : 349.0) Geranylgeranyl pyrophosphate synthetase, chloroplast precursor (GGPP synthetase) [Includes: Dimethylallyltranstransferase (EC 2.5.1.1); Geranyltranstransferase (EC 2.5.1.10); Farnesyltranstransferase (EC 2.5.1.29)] - Hevea brasiliensis & (at4g36810 : 337.0) Encodes a protein with geranylgeranyl pyrophosphate synthase activity involved in isoprenoid biosynthesis. The e…	-2.1863	V12 stage
	16.1.1.10	secondary metabolism.isoprenoids.non-mevalonate pathway.geranylgeranyl pyrophosphate synthase	zm00001d017540	Transcript	(at4g38460 : 224.0) geranylgeranyl reductase (GGR); INVOLVED IN: isoprenoid biosynthetic process; LOCATED IN: chloroplast; EXPRESSED IN: 24 plant structures; EXPRESSED DURING: 13 growth stages; CONTAINS InterPro DOMAIN/s: Polyprenyl synthetase-related (InterPro:IPR017446), Terpenoid synthase (InterPro:IPR008949), Polyprenyl synthetase (InterPro:IPR000092); BEST Arabidopsis thaliana protein match …	-1.34932	V12 stage
	16.1.1.4	secondary metabolism.isoprenoids.non-mevalonate pathway.CMK	zm00001d031342	Transcript	(at2g26930 : 82.4) Encodes a 4-(cytidine 5'-phospho)-2-C-methyl-D-erithritol kinase.; 4-(cytidine 5'-phospho)-2-C-methyl-D-erithritol kinase (CDPMEK); FUNCTIONS IN: 4-(cytidine 5'-diphospho)-2-C-methyl-D-erythritol kinase activity; INVOLVED IN: response to light stimulus; LOCATED IN: chloroplast; EXPRESSED IN: 23 plant structures; EXPRESSED DURING: 13 growth stages; CONTAINS InterPro DOMAIN/s: 4-…	-2.99918	V12 stage
	16.1.2	secondary metabolism.isoprenoids.mevalonate pathway	zm00001d021358	Transcript	(gnl|cdd|30370 : 173.0) no description available & (at5g58780 : 156.0) Undecaprenyl pyrophosphate synthetase family protein; FUNCTIONS IN: dehydrodolichyl diphosphate synthase activity; INVOLVED IN: dolichol biosynthetic process; LOCATED IN: endomembrane system; CONTAINS InterPro DOMAIN/s: Di-trans-poly-cis-decaprenylcistransferase-like, conserved site (InterPro:IPR018520), Di-trans-poly-cis-deca…	-3.7195	V12 stage
	16.1.3.2	secondary metabolism.isoprenoids.tocopherol biosynthesis.homogentisate phytyltransferase	zm00001d046909	Transcript	(at2g18950 : 438.0) Encodes homogentisate phytyltransferase involved in tocopherol biosynthesis. Has impact on seed longevity and plays a role in the adaptation to low temperature stress, notably phloem loading.; homogentisate phytyltransferase 1 (HPT1); CONTAINS InterPro DOMAIN/s: UbiA prenyltransferase (InterPro:IPR000537); BEST Arabidopsis thaliana protein match is: homogentisate prenyltransfe…	-1.22848	V12 stage
	16.1.4.1	secondary metabolism.isoprenoids.carotenoids.phytoene synthase	zm00001d021410	Transcript	(at5g17230 : 439.0) Encodes phytoene synthase.; PHYTOENE SYNTHASE (PSY); CONTAINS InterPro DOMAIN/s: Squalene/phytoene synthase, conserved site (InterPro:IPR019845), Terpenoid synthase (InterPro:IPR008949), Squalene/phytoene synthase (InterPro:IPR002060); Has 5365 Blast hits to 5364 proteins in 1001 species: Archae - 81; Bacteria - 2469; Metazoa - 28; Fungi - 64; Plants - 1002; Viruses - 0; Other…	2.0716	V12 stage
	16.1.4.6	secondary metabolism.isoprenoids.carotenoids.carotenoid beta ring hydroxylase	zm00001d026056	Transcript	(at4g25700 : 299.0) Converts beta-carotene to zeaxanthin via cryptoxanthin.; beta-hydroxylase 1 (BETA-OHASE 1); FUNCTIONS IN: carotene beta-ring hydroxylase activity; INVOLVED IN: xanthophyll biosynthetic process, carotene metabolic process; LOCATED IN: endoplasmic reticulum, chloroplast; EXPRESSED IN: 21 plant structures; EXPRESSED DURING: 13 growth stages; CONTAINS InterPro DOMAIN/s: Fatty acid…	-0.934351	V12 stage
	16.1.4.6	secondary metabolism.isoprenoids.carotenoids.carotenoid beta ring hydroxylase	zm00001d048469	Transcript	(at4g25700 : 301.0) Converts beta-carotene to zeaxanthin via cryptoxanthin.; beta-hydroxylase 1 (BETA-OHASE 1); FUNCTIONS IN: carotene beta-ring hydroxylase activity; INVOLVED IN: xanthophyll biosynthetic process, carotene metabolic process; LOCATED IN: endoplasmic reticulum, chloroplast; EXPRESSED IN: 21 plant structures; EXPRESSED DURING: 13 growth stages; CONTAINS InterPro DOMAIN/s: Fatty acid…	4.83036	V12 stage
	16.1.5	secondary metabolism.isoprenoids.terpenoids	zm00001d015053	Transcript	(gnl|cdd|29478 : 352.0) no description available & (at1g61680 : 327.0) terpene synthase 14 (TPS14); CONTAINS InterPro DOMAIN/s: Terpene synthase, metal-binding domain (InterPro:IPR005630), Terpenoid synthase (InterPro:IPR008949), Terpenoid cylases/protein prenyltransferase alpha-alpha toroid (InterPro:IPR008930), Terpene synthase-like (InterPro:IPR001906); BEST Arabidopsis thaliana protein match …	1.65966	V12 stage
	16.1.5	secondary metabolism.isoprenoids.terpenoids	zm00001d024211	Transcript	(gnl|cdd|29478 : 505.0) no description available & (p93665|dcs1_goshi : 369.0) (+)-delta-cadinene synthase (EC 4.2.3.13) (D-cadinene synthase) - Gossypium hirsutum (Upland cotton) & (at1g70080 : 273.0) Terpenoid cyclases/Protein prenyltransferases superfamily protein; FUNCTIONS IN: lyase activity, magnesium ion binding; INVOLVED IN: metabolic process; EXPRESSED IN: root; CONTAINS InterPro DOMAIN/…	-5.14546	V12 stage
	16.1.5	secondary metabolism.isoprenoids.terpenoids	zm00001d004279	Transcript	(gnl|cdd|29478 : 381.0) no description available & (at3g25810 : 321.0) Terpenoid cyclases/Protein prenyltransferases superfamily protein; CONTAINS InterPro DOMAIN/s: Terpene synthase, metal-binding domain (InterPro:IPR005630), Terpenoid synthase (InterPro:IPR008949), Terpenoid cylases/protein prenyltransferase alpha-alpha toroid (InterPro:IPR008930), Terpene synthase-like (InterPro:IPR001906); BE…	1.37062	V12 stage
	16.1.5	secondary metabolism.isoprenoids.terpenoids	zm00001d030821	Transcript	(gnl|cdd|35718 : 99.2) no description available & (at1g78955 : 90.1) camelliol C synthase 1 (CAMS1); CONTAINS InterPro DOMAIN/s: Terpenoid cylases/protein prenyltransferase alpha-alpha toroid (InterPro:IPR008930), Squalene cyclase (InterPro:IPR018333), Prenyltransferase/squalene oxidase (InterPro:IPR001330); BEST Arabidopsis thaliana protein match is: Terpenoid cyclases family protein (TAIR:AT1G7…	-1.07854	V12 stage
	16.1.5	secondary metabolism.isoprenoids.terpenoids	zm00001d030824	Transcript	(gnl|cdd|35718 : 373.0) no description available & (at2g07050 : 322.0) Involved in the biosynthesis of brassinosteroids. Catalyzes the reaction from epoxysqualene to cycloartenol.; cycloartenol synthase 1 (CAS1); FUNCTIONS IN: cycloartenol synthase activity; INVOLVED IN: pentacyclic triterpenoid biosynthetic process, thylakoid membrane organization, pollen development; LOCATED IN: vacuole; EXPRES…	1.26506	V12 stage
	16.10	secondary metabolism.simple phenols	zm00001d043019	Transcript	(at5g05390 : 706.0) putative laccase, a member of laccase family of genes (17 members in Arabidopsis).; laccase 12 (LAC12); FUNCTIONS IN: laccase activity; INVOLVED IN: oxidation reduction, lignin catabolic process; LOCATED IN: endomembrane system, apoplast; EXPRESSED IN: 7 plant structures; EXPRESSED DURING: petal differentiation and expansion stage; CONTAINS InterPro DOMAIN/s: Multicopper oxida…	5.03259	V12 stage
	16.10	secondary metabolism.simple phenols	zm00001d042905	Transcript	(at5g60020 : 725.0) putative laccase, a member of laccase family of genes (17 members in Arabidopsis).; laccase 17 (LAC17); FUNCTIONS IN: laccase activity; INVOLVED IN: oxidation reduction, lignin catabolic process; LOCATED IN: endomembrane system, apoplast; EXPRESSED IN: 14 plant structures; EXPRESSED DURING: LP.04 four leaves visible, 4 anthesis, C globular stage, petal differentiation and expa…	-3.47451	V12 stage
	16.10	secondary metabolism.simple phenols	zm00001d012408	Transcript	(at5g60020 : 798.0) putative laccase, a member of laccase family of genes (17 members in Arabidopsis).; laccase 17 (LAC17); FUNCTIONS IN: laccase activity; INVOLVED IN: oxidation reduction, lignin catabolic process; LOCATED IN: endomembrane system, apoplast; EXPRESSED IN: 14 plant structures; EXPRESSED DURING: LP.04 four leaves visible, 4 anthesis, C globular stage, petal differentiation and expa…	-5.92155	V12 stage
	16.10	secondary metabolism.simple phenols	zm00001d042906	Transcript	(at5g60020 : 845.0) putative laccase, a member of laccase family of genes (17 members in Arabidopsis).; laccase 17 (LAC17); FUNCTIONS IN: laccase activity; INVOLVED IN: oxidation reduction, lignin catabolic process; LOCATED IN: endomembrane system, apoplast; EXPRESSED IN: 14 plant structures; EXPRESSED DURING: LP.04 four leaves visible, 4 anthesis, C globular stage, petal differentiation and expa…	-2.18275	V12 stage
	16.2	secondary metabolism.phenylpropanoids	zm00001d013992	Transcript	(gnl|cdd|30785 : 316.0) no description available & (gnl|cdd|35478 : 305.0) no description available & (at1g77670 : 230.0) Pyridoxal phosphate (PLP)-dependent transferases superfamily protein; FUNCTIONS IN: 1-aminocyclopropane-1-carboxylate synthase activity, transferase activity, transferring nitrogenous groups, pyridoxal phosphate binding, transaminase activity, catalytic activity; INVOLVED IN: …	-1.19921	V12 stage
	16.2	secondary metabolism.phenylpropanoids	zm00001d003319	Transcript	(gnl|cdd|81764 : 307.0) no description available & (gnl|cdd|36391 : 180.0) no description available & (o24145|4cl1_tobac : 84.0) 4-coumarate--CoA ligase 1 (EC 6.2.1.12) (4CL 1) (4-coumaroyl-CoA synthase 1) - Nicotiana tabacum (Common tobacco) & (at1g20480 : 82.8) AMP-dependent synthetase and ligase family protein; FUNCTIONS IN: 4-coumarate-CoA ligase activity; INVOLVED IN: phenylpropanoid metabol…	2.45424	V12 stage
	16.2	secondary metabolism.phenylpropanoids	zm00001d049020	Transcript	(p47917|zrp4_maize : 646.0) O-methyltransferase ZRP4 (EC 2.1.1.-) (OMT) - Zea mays (Maize) & (gnl|cdd|85101 : 262.0) no description available & (gnl|cdd|38388 : 185.0) no description available & (at4g35160 : 161.0) O-methyltransferase family protein; FUNCTIONS IN: methyltransferase activity, O-methyltransferase activity, protein dimerization activity; LOCATED IN: cytosol; CONTAINS InterPro DOMAIN…	2.29221	V12 stage
	16.2	secondary metabolism.phenylpropanoids	zm00001d045338	Transcript	(at1g31490 : 191.0) HXXXD-type acyl-transferase family protein; FUNCTIONS IN: transferase activity, transferring acyl groups other than amino-acyl groups, quinone binding, primary amine oxidase activity, copper ion binding, transferase activity; INVOLVED IN: oxidation reduction, amine metabolic process; LOCATED IN: chloroplast; EXPRESSED IN: 8 plant structures; EXPRESSED DURING: 4 anthesis, C glo…	1.64537	V12 stage
	16.2	secondary metabolism.phenylpropanoids	zm00001d004689	Transcript	(p47917|zrp4_maize : 169.0) O-methyltransferase ZRP4 (EC 2.1.1.-) (OMT) - Zea mays (Maize) & (gnl|cdd|85101 : 149.0) no description available & (gnl|cdd|38388 : 137.0) no description available & (at4g35160 : 90.1) O-methyltransferase family protein; FUNCTIONS IN: methyltransferase activity, O-methyltransferase activity, protein dimerization activity; LOCATED IN: cytosol; CONTAINS InterPro DOMAIN/…	2.26328	V12 stage
	16.2	secondary metabolism.phenylpropanoids	zm00001d051557	Transcript	(at2g23910 : 154.0) NAD(P)-binding Rossmann-fold superfamily protein; FUNCTIONS IN: coenzyme binding, binding, cinnamoyl-CoA reductase activity, catalytic activity; INVOLVED IN: lignin biosynthetic process, response to karrikin; LOCATED IN: cellular_component unknown; EXPRESSED IN: 19 plant structures; EXPRESSED DURING: 13 growth stages; CONTAINS InterPro DOMAIN/s: NAD-dependent epimerase/dehydra…	-1.00075	V12 stage
	16.2	secondary metabolism.phenylpropanoids	zm00001d042826	Transcript	(at2g39980 : 444.0) HXXXD-type acyl-transferase family protein; FUNCTIONS IN: transferase activity, transferring acyl groups other than amino-acyl groups, transferase activity; INVOLVED IN: response to karrikin; LOCATED IN: cellular_component unknown; EXPRESSED IN: 17 plant structures; EXPRESSED DURING: 10 growth stages; CONTAINS InterPro DOMAIN/s: Transferase (InterPro:IPR003480); BEST Arabidops…	-0.944814	V12 stage
	16.2.1	secondary metabolism.phenylpropanoids.lignin biosynthesis	zm00001d002707	Transcript	(q6jah0|czog_sorbi : 531.0) Putative cis-zeatin O-glucosyltransferase (EC 2.4.1.215) - Sorghum bicolor (Sorghum) (Sorghum vulgare) & (at2g31750 : 175.0) UDP-glucosyl transferase 74D1 (UGT74D1); FUNCTIONS IN: transferase activity, transferring hexosyl groups, UDP-glycosyltransferase activity, transferase activity, transferring glycosyl groups; INVOLVED IN: metabolic process; EXPRESSED IN: 22 plant…	-2.94555	V12 stage
	16.2.1.1	secondary metabolism.phenylpropanoids.lignin biosynthesis.PAL	zm00001d017276	Transcript	(p53443|pal2_orysa : 1291.0) Phenylalanine ammonia-lyase (EC 4.3.1.5) - Oryza sativa (Rice) & (at2g37040 : 1076.0) Encodes PAL1, a phenylalanine ammonia-lyase. Arabidopsis has four PALs: AT2G37040 (PAL1), AT3G53260 (PAL2), AT5G04230 (PAL3) and AT3G10340 (PAL4).; PHE ammonia lyase 1 (PAL1); FUNCTIONS IN: phenylalanine ammonia-lyase activity; INVOLVED IN: in 10 processes; LOCATED IN: cytoplasm; EXP…	-1.22216	V12 stage
	16.2.1.3	secondary metabolism.phenylpropanoids.lignin biosynthesis.4CL	zm00001d003319	Transcript	(gnl|cdd|81764 : 307.0) no description available & (gnl|cdd|36391 : 180.0) no description available & (o24145|4cl1_tobac : 84.0) 4-coumarate--CoA ligase 1 (EC 6.2.1.12) (4CL 1) (4-coumaroyl-CoA synthase 1) - Nicotiana tabacum (Common tobacco) & (at1g20480 : 82.8) AMP-dependent synthetase and ligase family protein; FUNCTIONS IN: 4-coumarate-CoA ligase activity; INVOLVED IN: phenylpropanoid metabol…	2.45424	V12 stage
	16.2.1.3	secondary metabolism.phenylpropanoids.lignin biosynthesis.4CL	zm00001d030132	Transcript	(at4g19010 : 463.0) AMP-dependent synthetase and ligase family protein; FUNCTIONS IN: 4-coumarate-CoA ligase activity; INVOLVED IN: metabolic process; EXPRESSED IN: 21 plant structures; EXPRESSED DURING: 11 growth stages; CONTAINS InterPro DOMAIN/s: AMP-binding, conserved site (InterPro:IPR020845), AMP-dependent synthetase/ligase (InterPro:IPR000873); BEST Arabidopsis thaliana protein match is: O…	1.01099	V12 stage
	16.2.1.3	secondary metabolism.phenylpropanoids.lignin biosynthesis.4CL	zm00001d051529	Transcript	(gnl|cdd|36391 : 450.0) no description available & (q42982|4cl2_orysa : 403.0) 4-coumarate--CoA ligase 2 (EC 6.2.1.12) (4CL 2) (4-coumaroyl-CoA synthase 2) - Oryza sativa (Rice) & (gnl|cdd|30666 : 336.0) no description available & (at1g65060 : 321.0) encodes an isoform of 4-coumarate:CoA ligase (4CL), which is involved in the last step of the general phenylpropanoid pathway. mRNA levels are not i…	-1.04019	V12 stage
	16.2.1.4	secondary metabolism.phenylpropanoids.lignin biosynthesis.HCT	zm00001d039833	Transcript	(gnl|cdd|66174 : 270.0) no description available & (at5g48930 : 237.0) At5g48930 has been shown to encode for the hydroxycinnamoyl-Coenzyme A shikimate/quinate hydroxycinnamoyltransferase (HCT) both synthesizing and catabolizing the hydroxycinnamoylesters (coumaroyl/caffeoyl shikimate and quinate) involved in the phenylpropanoid pathway. Influence on the accumulation of flavonoids which in turn i…	-1.7238	V12 stage
	16.2.1.6	secondary metabolism.phenylpropanoids.lignin biosynthesis.CCoAOMT	zm00001d036293	Transcript	(q9xgd6|camt1_maize : 476.0) Caffeoyl-CoA O-methyltransferase 1 (EC 2.1.1.104) (Trans-caffeoyl-CoA 3-O-methyltransferase 1) (CCoAMT-1) (CCoAOMT-1) - Zea mays (Maize) & (at4g34050 : 414.0) caffeoyl coenzyme A O-methyltransferase 1 (CCoAOMT1); FUNCTIONS IN: caffeoyl-CoA O-methyltransferase activity; INVOLVED IN: coumarin biosynthetic process, response to cadmium ion; LOCATED IN: cytosol; EXPRESSED …	-1.06632	V12 stage
	16.2.1.6	secondary metabolism.phenylpropanoids.lignin biosynthesis.CCoAOMT	zm00001d005998	Transcript	(gnl|cdd|85557 : 239.0) no description available & (q8h9b6|camt_soltu : 232.0) Caffeoyl-CoA O-methyltransferase (EC 2.1.1.104) (Trans-caffeoyl-CoA 3-O-methyltransferase) (CCoAMT) (CCoAOMT) - Solanum tuberosum (Potato) & (at4g34050 : 229.0) caffeoyl coenzyme A O-methyltransferase 1 (CCoAOMT1); FUNCTIONS IN: caffeoyl-CoA O-methyltransferase activity; INVOLVED IN: coumarin biosynthetic process, resp…	-1.32596	V12 stage
	16.2.1.7	secondary metabolism.phenylpropanoids.lignin biosynthesis.CCR1	zm00001d019669	Transcript	(at1g80820 : 392.0) Encodes an cinnamoyl CoA reductase isoform. Involved in lignin biosynthesis.; cinnamoyl coa reductase (CCR2); CONTAINS InterPro DOMAIN/s: NAD-dependent epimerase/dehydratase (InterPro:IPR001509), NAD(P)-binding domain (InterPro:IPR016040); BEST Arabidopsis thaliana protein match is: cinnamoyl coa reductase 1 (TAIR:AT1G15950.1); Has 10779 Blast hits to 10766 proteins in 1817 sp…	1.92699	V12 stage
	16.2.1.7	secondary metabolism.phenylpropanoids.lignin biosynthesis.CCR1	zm00001d044104	Transcript	(at5g14700 : 271.0) NAD(P)-binding Rossmann-fold superfamily protein; FUNCTIONS IN: coenzyme binding, binding, cinnamoyl-CoA reductase activity, catalytic activity; INVOLVED IN: lignin biosynthetic process, cellular metabolic process, metabolic process; LOCATED IN: cellular_component unknown; EXPRESSED IN: 22 plant structures; EXPRESSED DURING: 13 growth stages; CONTAINS InterPro DOMAIN/s: NAD-de…	-1.16398	V12 stage
	16.2.1.7	secondary metabolism.phenylpropanoids.lignin biosynthesis.CCR1	zm00001d051557	Transcript	(at2g23910 : 154.0) NAD(P)-binding Rossmann-fold superfamily protein; FUNCTIONS IN: coenzyme binding, binding, cinnamoyl-CoA reductase activity, catalytic activity; INVOLVED IN: lignin biosynthetic process, response to karrikin; LOCATED IN: cellular_component unknown; EXPRESSED IN: 19 plant structures; EXPRESSED DURING: 13 growth stages; CONTAINS InterPro DOMAIN/s: NAD-dependent epimerase/dehydra…	-1.00075	V12 stage
	16.2.1.7	secondary metabolism.phenylpropanoids.lignin biosynthesis.CCR1	zm00001d045101	Transcript	(at1g15950 : 402.0) Encodes a cinnamoyl CoA reductase. Involved in lignin biosynthesis.; cinnamoyl coa reductase 1 (CCR1); CONTAINS InterPro DOMAIN/s: NAD-dependent epimerase/dehydratase (InterPro:IPR001509), NAD(P)-binding domain (InterPro:IPR016040); BEST Arabidopsis thaliana protein match is: cinnamoyl coa reductase (TAIR:AT1G80820.1); Has 11995 Blast hits to 11983 proteins in 1896 species: Ar…	-2.05206	V12 stage
	16.4.1	secondary metabolism.N misc.alkaloid-like	zm00001d027947	Transcript	(q06086|tydc2_petcr : 517.0) Tyrosine decarboxylase 2 (EC 4.1.1.25) - Petroselinum crispum (Parsley) (Petroselinum hortense) & (at2g20340 : 508.0) Pyridoxal phosphate (PLP)-dependent transferases superfamily protein; FUNCTIONS IN: pyridoxal phosphate binding, carboxy-lyase activity, catalytic activity, tyrosine decarboxylase activity; INVOLVED IN: response to wounding, cellular amino acid metabol…	-1.44055	V12 stage
	16.4.1	secondary metabolism.N misc.alkaloid-like	zm00001d007687	Transcript	(at5g06060 : 234.0) NAD(P)-binding Rossmann-fold superfamily protein; FUNCTIONS IN: oxidoreductase activity, binding, catalytic activity; INVOLVED IN: oxidation reduction, metabolic process; EXPRESSED IN: 23 plant structures; EXPRESSED DURING: 14 growth stages; CONTAINS InterPro DOMAIN/s: Short-chain dehydrogenase/reductase, conserved site (InterPro:IPR020904), NAD(P)-binding domain (InterPro:IPR…	1.18195	V12 stage
	16.4.1	secondary metabolism.N misc.alkaloid-like	zm00001d020308	Transcript	(gnl|cdd|36733 : 146.0) no description available & (at3g57030 : 119.0) Calcium-dependent phosphotriesterase superfamily protein; FUNCTIONS IN: strictosidine synthase activity; INVOLVED IN: alkaloid biosynthetic process, biosynthetic process; LOCATED IN: endoplasmic reticulum, plasma membrane, plant-type cell wall; EXPRESSED IN: 24 plant structures; EXPRESSED DURING: 13 growth stages; CONTAINS Int…	4.38164	V12 stage
	16.5.1.1.1.4	secondary metabolism.sulfur-containing.glucosinolates.synthesis.aliphatic.methylthioalkylmalate isomerase small subunit (MAM-IS)	zm00001d017467	Transcript	(at2g43090 : 229.0) Aconitase/3-isopropylmalate dehydratase protein; FUNCTIONS IN: hydro-lyase activity, 3-isopropylmalate dehydratase activity; INVOLVED IN: metabolic process; EXPRESSED IN: 23 plant structures; EXPRESSED DURING: 13 growth stages; CONTAINS InterPro DOMAIN/s: 3-isopropylmalate dehydratase, small subunit-like (InterPro:IPR012305), Aconitase-like core (InterPro:IPR015937), Aconitase…	-1.15377	V12 stage
	16.5.1.1.3.4	secondary metabolism.sulfur-containing.glucosinolates.synthesis.indole.cytochrome P450 monooxygenase	zm00001d029183	Transcript	(gnl|cdd|35378 : 385.0) no description available & (at4g37370 : 271.0) member of CYP81D; "cytochrome P450, family 81, subfamily D, polypeptide 8" (CYP81D8); FUNCTIONS IN: electron carrier activity, monooxygenase activity, iron ion binding, oxygen binding, heme binding; INVOLVED IN: response to karrikin; LOCATED IN: endoplasmic reticulum, plasma membrane; EXPRESSED IN: 20 plant structures; EXPRESS…	2.01832	V12 stage
	16.5.1.1.3.4	secondary metabolism.sulfur-containing.glucosinolates.synthesis.indole.cytochrome P450 monooxygenase	zm00001d034096	Transcript	(gnl|cdd|35378 : 194.0) no description available & (at5g57220 : 132.0) member of CYP81F, involved in glucosinolate metabolism. Mutants had impaired resistance to fungi.; "cytochrome P450, family 81, subfamily F, polypeptide 2" (CYP81F2); FUNCTIONS IN: electron carrier activity, monooxygenase activity, iron ion binding, oxygen binding, heme binding; INVOLVED IN: in 7 processes; LOCATED IN: endomem…	4.25246	V12 stage
	16.5.1.2.3	secondary metabolism.sulfur-containing.glucosinolates.regulation.indole	zm00001d035604	Transcript	(gnl|cdd|35271 : 135.0) no description available & (q4jl76|myba2_orysa : 119.0) Myb-related protein MYBAS2 - Oryza sativa (Rice) & (at5g59780 : 118.0) Encodes a putative transcription factor (MYB59).; myb domain protein 59 (MYB59); FUNCTIONS IN: DNA binding, sequence-specific DNA binding transcription factor activity; INVOLVED IN: response to cadmium ion, regulation of transcription, DNA-dependen…	1.91159	V12 stage
	16.5.1.2.3	secondary metabolism.sulfur-containing.glucosinolates.regulation.indole	zm00001d030727	Transcript	(at5g02460 : 141.0) Dof-type zinc finger DNA-binding family protein; CONTAINS InterPro DOMAIN/s: Zinc finger, Dof-type (InterPro:IPR003851); BEST Arabidopsis thaliana protein match is: DNA binding with one finger 2.4 (TAIR:AT2G37590.1); Has 1212 Blast hits to 1182 proteins in 84 species: Archae - 0; Bacteria - 4; Metazoa - 69; Fungi - 10; Plants - 1097; Viruses - 0; Other Eukaryotes - 32 (source:…	-1.11301	V12 stage
	16.8.1	secondary metabolism.flavonoids.anthocyanins	zm00001d042739	Transcript	(at2g22590 : 328.0) UDP-Glycosyltransferase superfamily protein; FUNCTIONS IN: transferase activity, transferring glycosyl groups; INVOLVED IN: metabolic process; LOCATED IN: cellular_component unknown; CONTAINS InterPro DOMAIN/s: UDP-glucuronosyl/UDP-glucosyltransferase (InterPro:IPR002213); BEST Arabidopsis thaliana protein match is: UDP-Glycosyltransferase superfamily protein (TAIR:AT5G65550.1…	-2.89608	V12 stage
	16.8.1	secondary metabolism.flavonoids.anthocyanins	zm00001d042826	Transcript	(at2g39980 : 444.0) HXXXD-type acyl-transferase family protein; FUNCTIONS IN: transferase activity, transferring acyl groups other than amino-acyl groups, transferase activity; INVOLVED IN: response to karrikin; LOCATED IN: cellular_component unknown; EXPRESSED IN: 17 plant structures; EXPRESSED DURING: 10 growth stages; CONTAINS InterPro DOMAIN/s: Transferase (InterPro:IPR003480); BEST Arabidops…	-0.944814	V12 stage
	16.8.1.12	secondary metabolism.flavonoids.anthocyanins.anthocyanidin 3-O-glucosyltransferase	zm00001d042739	Transcript	(at2g22590 : 328.0) UDP-Glycosyltransferase superfamily protein; FUNCTIONS IN: transferase activity, transferring glycosyl groups; INVOLVED IN: metabolic process; LOCATED IN: cellular_component unknown; CONTAINS InterPro DOMAIN/s: UDP-glucuronosyl/UDP-glucosyltransferase (InterPro:IPR002213); BEST Arabidopsis thaliana protein match is: UDP-Glycosyltransferase superfamily protein (TAIR:AT5G65550.1…	-2.89608	V12 stage
	16.8.2	secondary metabolism.flavonoids.chalcones	zm00001d044683	Transcript	(at5g05270 : 169.0) Chalcone-flavanone isomerase family protein; FUNCTIONS IN: intramolecular lyase activity, chalcone isomerase activity; INVOLVED IN: response to karrikin; LOCATED IN: cellular_component unknown; EXPRESSED IN: 20 plant structures; EXPRESSED DURING: 13 growth stages; CONTAINS InterPro DOMAIN/s: Chalcone isomerase, subgroup (InterPro:IPR003466), Chalcone isomerase, 3-layer sandwic…	-1.4691	V12 stage
	16.8.2	secondary metabolism.flavonoids.chalcones	zm00001d000060	Transcript	(q7g764|nado1_orysa : 363.0) Probable NAD(P)H-dependent oxidoreductase 1 (EC 1.1.1.-) - Oryza sativa (Rice) & (at1g59960 : 321.0) NAD(P)-linked oxidoreductase superfamily protein; FUNCTIONS IN: oxidoreductase activity; INVOLVED IN: response to salt stress; EXPRESSED IN: 21 plant structures; EXPRESSED DURING: 13 growth stages; CONTAINS InterPro DOMAIN/s: Aldo/keto reductase (InterPro:IPR001395), A…	1.41685	V12 stage
	16.8.2.1	secondary metabolism.flavonoids.chalcones.naringenin-chalcone synthase	zm00001d016014	Transcript	(p51090|chsy_vitvi : 377.0) Chalcone synthase (EC 2.3.1.74) (Naringenin-chalcone synthase) - Vitis vinifera (Grape) & (at5g13930 : 359.0) Encodes chalcone synthase (CHS), a key enzyme involved in the biosynthesis of flavonoids. Required for the accumulation of purple anthocyanins in leaves and stems. Also involved in the regulation of auxin transport and the modulation of root gravitropism.; TRAN…	-1.35123	V12 stage
	16.8.2.1	secondary metabolism.flavonoids.chalcones.naringenin-chalcone synthase	zm00001d040483	Transcript	(gnl|cdd|29418 : 288.0) no description available & (q9mb40|chs3_ipoba : 281.0) Chalcone synthase LF3 (EC 2.3.1.74) (Naringenin-chalcone synthase LF3) - Ipomoea batatas (Sweet potato) (Batate) & (at5g13930 : 270.0) Encodes chalcone synthase (CHS), a key enzyme involved in the biosynthesis of flavonoids. Required for the accumulation of purple anthocyanins in leaves and stems. Also involved in the …	4.6924	V12 stage
	16.8.3	secondary metabolism.flavonoids.dihydroflavonols	zm00001d029636	Transcript	(gnl|cdd|35365 : 274.0) no description available & (at1g17020 : 231.0) Encodes a novel member of the Fe(II)/ascorbate oxidase gene family; senescence-related gene.; senescence-related gene 1 (SRG1); CONTAINS InterPro DOMAIN/s: Oxoglutarate/iron-dependent oxygenase (InterPro:IPR005123); BEST Arabidopsis thaliana protein match is: 2-oxoglutarate (2OG) and Fe(II)-dependent oxygenase superfamily prot…	-3.53539	V12 stage
	16.8.3	secondary metabolism.flavonoids.dihydroflavonols	zm00001d053938	Transcript	(at1g01390 : 156.0) UDP-Glycosyltransferase superfamily protein; FUNCTIONS IN: UDP-glycosyltransferase activity, transferase activity, transferring glycosyl groups; INVOLVED IN: metabolic process; EXPRESSED IN: 7 plant structures; EXPRESSED DURING: 9 growth stages; CONTAINS InterPro DOMAIN/s: UDP-glucuronosyl/UDP-glucosyltransferase (InterPro:IPR002213); BEST Arabidopsis thaliana protein match is…	1.57383	V12 stage
	16.8.3	secondary metabolism.flavonoids.dihydroflavonols	zm00001d029218	Transcript	(gnl|cdd|35365 : 283.0) no description available & (at3g21420 : 254.0) 2-oxoglutarate (2OG) and Fe(II)-dependent oxygenase superfamily protein; FUNCTIONS IN: oxidoreductase activity; INVOLVED IN: metabolic process; LOCATED IN: cellular_component unknown; EXPRESSED IN: 16 plant structures; EXPRESSED DURING: 8 growth stages; CONTAINS InterPro DOMAIN/s: Oxoglutarate/iron-dependent oxygenase (InterPr…	1.2538	V12 stage
	16.8.3	secondary metabolism.flavonoids.dihydroflavonols	zm00001d029744	Transcript	(at5g24530 : 429.0) Encodes a putative 2OG-Fe(II) oxygenase that is defense-associated but required for susceptibility to downy mildew.; DOWNY MILDEW RESISTANT 6 (DMR6); FUNCTIONS IN: oxidoreductase activity, acting on paired donors, with incorporation or reduction of molecular oxygen, 2-oxoglutarate as one donor, and incorporation of one atom each of oxygen into both donors, oxidoreductase activ…	-1.00789	V12 stage
	16.8.3	secondary metabolism.flavonoids.dihydroflavonols	zm00001d037384	Transcript	(at4g15280 : 181.0) UDP-glucosyl transferase 71B5 (UGT71B5); FUNCTIONS IN: quercetin 3-O-glucosyltransferase activity, UDP-glycosyltransferase activity, transferase activity, transferring glycosyl groups; INVOLVED IN: metabolic process; LOCATED IN: cellular_component unknown; CONTAINS InterPro DOMAIN/s: UDP-glucuronosyl/UDP-glucosyltransferase (InterPro:IPR002213); BEST Arabidopsis thaliana prote…	-1.70918	V12 stage
	16.8.3	secondary metabolism.flavonoids.dihydroflavonols	zm00001d002707	Transcript	(q6jah0|czog_sorbi : 531.0) Putative cis-zeatin O-glucosyltransferase (EC 2.4.1.215) - Sorghum bicolor (Sorghum) (Sorghum vulgare) & (at2g31750 : 175.0) UDP-glucosyl transferase 74D1 (UGT74D1); FUNCTIONS IN: transferase activity, transferring hexosyl groups, UDP-glycosyltransferase activity, transferase activity, transferring glycosyl groups; INVOLVED IN: metabolic process; EXPRESSED IN: 22 plant…	-2.94555	V12 stage
	16.8.3.1	secondary metabolism.flavonoids.dihydroflavonols.dihydroflavonol 4-reductase	zm00001d044122	Transcript	(p51108|dfra_maize : 700.0) Dihydroflavonol-4-reductase (EC 1.1.1.219) (DFR) (Dihydrokaempferol 4-reductase) - Zea mays (Maize) & (at5g42800 : 444.0) dihydroflavonol reductase. Catalyzes the conversion of dihydroquercetin to leucocyanidin in the biosynthesis of anthocyanins.; dihydroflavonol 4-reductase (DFR); CONTAINS InterPro DOMAIN/s: NAD-dependent epimerase/dehydratase (InterPro:IPR001509), N…	-2.79112	V12 stage
	16.8.3.1	secondary metabolism.flavonoids.dihydroflavonols.dihydroflavonol 4-reductase	zm00001d014481	Transcript	(at4g27250 : 266.0) NAD(P)-binding Rossmann-fold superfamily protein; FUNCTIONS IN: cinnamyl-alcohol dehydrogenase activity; INVOLVED IN: cellular metabolic process, metabolic process; LOCATED IN: cellular_component unknown; EXPRESSED IN: 13 plant structures; EXPRESSED DURING: 6 growth stages; CONTAINS InterPro DOMAIN/s: NAD-dependent epimerase/dehydratase (InterPro:IPR001509), NAD(P)-binding dom…	1.84673	V12 stage
	16.8.3.3	secondary metabolism.flavonoids.dihydroflavonols.flavonoid 3''-monooxygenase	zm00001d035178	Transcript	(q43257|c71c4_maize : 449.0) Cytochrome P450 71C4 (EC 1.14.-.-) (Benzoxazineless 2) - Zea mays (Maize) & (gnl|cdd|35378 : 448.0) no description available & (at3g26310 : 289.0) putative cytochrome P450; "cytochrome P450, family 71, subfamily B, polypeptide 35" (CYP71B35); FUNCTIONS IN: electron carrier activity, monooxygenase activity, iron ion binding, oxygen binding, heme binding; INVOLVED IN: o…	1.55705	V12 stage
	16.8.4	secondary metabolism.flavonoids.flavonols	zm00001d029636	Transcript	(gnl|cdd|35365 : 274.0) no description available & (at1g17020 : 231.0) Encodes a novel member of the Fe(II)/ascorbate oxidase gene family; senescence-related gene.; senescence-related gene 1 (SRG1); CONTAINS InterPro DOMAIN/s: Oxoglutarate/iron-dependent oxygenase (InterPro:IPR005123); BEST Arabidopsis thaliana protein match is: 2-oxoglutarate (2OG) and Fe(II)-dependent oxygenase superfamily prot…	-3.53539	V12 stage
	16.8.4	secondary metabolism.flavonoids.flavonols	zm00001d001924	Transcript	(at3g60290 : 259.0) 2-oxoglutarate (2OG) and Fe(II)-dependent oxygenase superfamily protein; FUNCTIONS IN: oxidoreductase activity, acting on paired donors, with incorporation or reduction of molecular oxygen, 2-oxoglutarate as one donor, and incorporation of one atom each of oxygen into both donors, oxidoreductase activity; INVOLVED IN: response to karrikin, biosynthetic process; LOCATED IN: cel…	-1.81196	V12 stage
	16.8.4	secondary metabolism.flavonoids.flavonols	zm00001d029218	Transcript	(gnl|cdd|35365 : 283.0) no description available & (at3g21420 : 254.0) 2-oxoglutarate (2OG) and Fe(II)-dependent oxygenase superfamily protein; FUNCTIONS IN: oxidoreductase activity; INVOLVED IN: metabolic process; LOCATED IN: cellular_component unknown; EXPRESSED IN: 16 plant structures; EXPRESSED DURING: 8 growth stages; CONTAINS InterPro DOMAIN/s: Oxoglutarate/iron-dependent oxygenase (InterPr…	1.2538	V12 stage
	16.8.4.1	secondary metabolism.flavonoids.flavonols.flavonol synthase (FLS)	zm00001d018184	Transcript	(q07512|fls_pethy : 322.0) Flavonol synthase/flavanone 3-hydroxylase (EC 1.14.11.23) (EC 1.14.11.9) (FLS) - Petunia hybrida (Petunia) & (at5g08640 : 300.0) Encodes a flavonol synthase that catalyzes formation of flavonols from dihydroflavonols.; flavonol synthase 1 (FLS1); CONTAINS InterPro DOMAIN/s: Oxoglutarate/iron-dependent oxygenase (InterPro:IPR005123); BEST Arabidopsis thaliana protein mat…	-2.44915	V12 stage
	16.8.5.1	secondary metabolism.flavonoids.isoflavones.isoflavone reductase	zm00001d009022	Transcript	(p52579|ifrh_tobac : 271.0) Isoflavone reductase homolog A622 (EC 1.3.1.-) - Nicotiana tabacum (Common tobacco) & (at4g39230 : 258.0) encodes a protein whose sequence is similar to phenylcoumaran benzylic ether reductase (PCBER), which catalyzes NADPH-dependent reduction of 8-5' linked lignans such as dehydrodiconiferyl alcohol to give isodihydrodehydrodiconiferyl alcohol.; NmrA-like negative tra…	1.7347	V12 stage
	16.8.5.1	secondary metabolism.flavonoids.isoflavones.isoflavone reductase	zm00001d034357	Transcript	(p52579|ifrh_tobac : 196.0) Isoflavone reductase homolog A622 (EC 1.3.1.-) - Nicotiana tabacum (Common tobacco) & (at1g75290 : 179.0) encodes a protein whose sequence is similar to an isoflavone reductase; NAD(P)-binding Rossmann-fold superfamily protein; FUNCTIONS IN: oxidoreductase activity, acting on NADH or NADPH; INVOLVED IN: metabolic process; LOCATED IN: cellular_component unknown; EXPRESS…	1.95944	V12 stage
	19.11	tetrapyrrole synthesis.magnesium protoporphyrin IX methyltransferase	zm00001d036046	Transcript	(at4g25080 : 322.0) Encodes a protein with methyltransferase activity responsible for the methylation of magnesium protoporphyrin IX. Mutants defective in this gene are affected in chlorophyll biosynthesis and show a reduction in the accumulation of a number of major thylakoid-associated proteins including components of PSI (LHCI), PSII (LHCII, D1, CP43) and the cytochrome b6f complex (Cytf). By …	-1.21951	V12 stage
	19.14	tetrapyrrole synthesis.protochlorophyllide reductase	zm00001d032576	Transcript	(q42850|porb_horvu : 633.0) Protochlorophyllide reductase B, chloroplast precursor (EC 1.3.1.33) (PCR B) (NADPH-protochlorophyllide oxidoreductase B) (POR B) - Hordeum vulgare (Barley) & (at5g54190 : 551.0) light-dependent NADPH:protochlorophyllide oxidoreductase A; protochlorophyllide oxidoreductase A (PORA); FUNCTIONS IN: oxidoreductase activity, protochlorophyllide reductase activity; INVOLVED…	-1.25757	V12 stage
	2.1.2.1	major CHO metabolism.synthesis.starch.AGPase	zm00001d039131	Transcript	(p55234|glgl2_maize : 504.0) Glucose-1-phosphate adenylyltransferase large subunit 2, chloroplast precursor (EC 2.7.7.27) (ADP-glucose synthase) (ADP-glucose pyrophosphorylase) (AGPase S) (Alpha-D-glucose-1-phosphate adenyl transferase) - Zea mays (Maize) & (at4g39210 : 267.0) Encodes the large subunit of ADP-Glucose Pyrophosphorylase which catalyzes the first, rate limiting step in starch biosyn…	1.0884	V12 stage
	2.1.2.2	major CHO metabolism.synthesis.starch.starch synthase	zm00001d045261	Transcript	(q43654|ssy1_wheat : 375.0) Starch synthase 1, chloroplast precursor (EC 2.4.1.21) (SS I) (Starch synthase I-2) (SS I-2) - Triticum aestivum (Wheat) & (at5g24300 : 314.0) SSI is a plastidial enzyme and crucial for the synthesis of normal amylopectin in the leaves of Arabidopsis. The absence of SSI results in a deficiency in the number of shorter glucans which in turn affect the formation and conn…	-1.11771	V12 stage
	2.1.2.2	major CHO metabolism.synthesis.starch.starch synthase	zm00001d029360	Transcript	(q8ll05|ssg1b_horvu : 324.0) Granule-bound starch synthase 1b, chloroplast precursor (EC 2.4.1.242) (Granule-bound starch synthase Ib) (Fragment) - Hordeum vulgare (Barley) & (at1g32900 : 249.0) UDP-Glycosyltransferase superfamily protein; FUNCTIONS IN: protein binding, transferase activity, transferring glycosyl groups; INVOLVED IN: biosynthetic process, glucan biosynthetic process; LOCATED IN: …	-1.0042	V12 stage
	2.1.2.4	major CHO metabolism.synthesis.starch.debranching	zm00001d049753	Transcript	(at2g39930 : 496.0) Encodes an isoamylase-type debranching enzyme. Mutations in this gene cause the loss of detectable isoamylase activity and the disruption of normal starch structure. Mutants have reduced starch content and abnormally structured amylopectins and phytoglycogens. It has been postulated that AtISA1 interacts with AtISA2 to form the Iso1 complex.; isoamylase 1 (ISA1); FUNCTIONS IN:…	-1.00183	V12 stage
	2.2.2.1.1	major CHO metabolism.degradation.starch.starch cleavage.alpha amylase	zm00001d020350	Transcript	(p00693|amy1_horvu : 347.0) Alpha-amylase type A isozyme precursor (EC 3.2.1.1) (1,4-alpha-D-glucan glucanohydrolase) (AMY1) (Low pI alpha-amylase) - Hordeum vulgare (Barley) & (at4g25000 : 231.0) Predicted to be secreted protein based on signalP prediction. Involved in starch mobilization. Mutants are defective in alpha-amylase activity. (Note: AMY1 has been found in the literature to be referre…	-4.23101	V12 stage
	2.2.2.1.1	major CHO metabolism.degradation.starch.starch cleavage.alpha amylase	zm00001d043662	Transcript	(at1g69830 : 1039.0) Encodes a plastid-localized &#945;-amylase. Expression is reduced in the SEX4 mutant. Loss of function mutations show normal diurnal pattern of starch accumulation/degradation. Expression follows circadian rhythms.; alpha-amylase-like 3 (AMY3); FUNCTIONS IN: alpha-amylase activity; INVOLVED IN: circadian rhythm, starch catabolic process; LOCATED IN: chloroplast stroma, chloro…	-1.2565	V12 stage
	2.2.2.1.2	major CHO metabolism.degradation.starch.starch cleavage.beta amylase	zm00001d029154	Transcript	(at5g18670 : 327.0) putative beta-amylase BMY3 (BMY3); beta-amylase 3 (BMY3); FUNCTIONS IN: cation binding, beta-amylase activity, catalytic activity; INVOLVED IN: cellulose biosynthetic process, carbohydrate metabolic process, polysaccharide catabolic process; EXPRESSED IN: 23 plant structures; EXPRESSED DURING: 13 growth stages; CONTAINS InterPro DOMAIN/s: Glycoside hydrolase, family 14 (InterP…	2.58439	V12 stage
	2.2.2.1.2	major CHO metabolism.degradation.starch.starch cleavage.beta amylase	zm00001d021702	Transcript	(p55005|amyb_maize : 1023.0) Beta-amylase (EC 3.2.1.2) (1,4-alpha-D-glucan maltohydrolase) - Zea mays (Maize) & (at4g15210 : 661.0) cytosolic beta-amylase expressed in rosette leaves and inducible by sugar. RAM1 mutants have reduced beta amylase in leaves and stems.; ARABIDOPSIS THALIANA BETA-AMYLASE (ATBETA-AMY); FUNCTIONS IN: beta-amylase activity; INVOLVED IN: response to herbivore, starch cat…	-1.12838	V12 stage
	2.2.2.1.2	major CHO metabolism.degradation.starch.starch cleavage.beta amylase	zm00001d014083	Transcript	(at3g23920 : 660.0) Encodes a chloroplast beta-amylase. Is necessary for leaf starch breakdown in the absence of BAM3.; beta-amylase 1 (BAM1); FUNCTIONS IN: beta-amylase activity; INVOLVED IN: response to water deprivation, starch catabolic process; LOCATED IN: cytosol, nucleus; EXPRESSED IN: 25 plant structures; EXPRESSED DURING: 15 growth stages; CONTAINS InterPro DOMAIN/s: Glycoside hydrolase,…	3.57028	V12 stage
	2.2.2.2	major CHO metabolism.degradation.starch.starch phosphorylase	zm00001d034074	Transcript	(p27598|phsl_ipoba : 748.0) Alpha-1,4 glucan phosphorylase L isozyme, chloroplast precursor (EC 2.4.1.1) (Starch phosphorylase L) - Ipomoea batatas (Sweet potato) (Batate) & (at3g29320 : 732.0) Encodes a plastidic alpha-glucan phosphorylase. In vitro, the enzyme has a preference for maltooligosaccharides, such as maltoheptaose.; Glycosyl transferase, family 35; FUNCTIONS IN: phosphorylase activit…	-1.45606	V12 stage
	21.2	redox.ascorbate and glutathione	zm00001d002837	Transcript	(at4g25570 : 198.0) Encodes cytochrome b561.; ACYB-2; FUNCTIONS IN: carbon-monoxide oxygenase activity; LOCATED IN: integral to membrane, chloroplast, vacuole; EXPRESSED IN: 23 plant structures; EXPRESSED DURING: 13 growth stages; CONTAINS InterPro DOMAIN/s: Cytochrome b561, eukaryote (InterPro:IPR004877), Cytochrome b561/ferric reductase transmembrane (InterPro:IPR006593); BEST Arabidopsis thali…	-1.53425	V12 stage
	21.2	redox.ascorbate and glutathione	zm00001d048140	Transcript	(gnl|cdd|36324 : 89.0) no description available & (at4g14965 : 87.8) membrane-associated progesterone binding protein 4 (MAPR4); FUNCTIONS IN: heme binding; LOCATED IN: endomembrane system; EXPRESSED IN: 22 plant structures; EXPRESSED DURING: 13 growth stages; CONTAINS InterPro DOMAIN/s: Cytochrome b5 (InterPro:IPR001199); BEST Arabidopsis thaliana protein match is: membrane-associated progestero…	1.98876	V12 stage
	21.2	redox.ascorbate and glutathione	zm00001d034048	Transcript	(at1g26340 : 146.0) encodes a member of the cytochromes b5 family of proteins that localizes to the outer envelope of the chloroplast. The C-terminal portion of the protein appears to be capable of inserting into a plant microsomal membrane in vitro.; cytochrome B5 isoform A (CB5-A); CONTAINS InterPro DOMAIN/s: Cytochrome b5, heme-binding site (InterPro:IPR018506), Cytochrome b5 (InterPro:IPR0011…	-1.05962	V12 stage
	23.1.1.10	nucleotide metabolism.synthesis.pyrimidine.CTP synthetase	zm00001d009631	Transcript	(gnl|cdd|37598 : 980.0) no description available & (at1g30820 : 837.0) CTP synthase family protein; FUNCTIONS IN: CTP synthase activity, catalytic activity; INVOLVED IN: pyrimidine ribonucleotide metabolic process, pyrimidine nucleotide biosynthetic process; EXPRESSED IN: 21 plant structures; EXPRESSED DURING: 13 growth stages; CONTAINS InterPro DOMAIN/s: Glutamine amidotransferase class-I, C-ter…	2.12482	V12 stage
	23.1.2.1	nucleotide metabolism.synthesis.purine.amidophosphoribosyltransferase	zm00001d038332	Transcript	(at2g16570 : 590.0) Amidophosphoribosyltransferase (ATase: EC 2.4.2.14) is a key enzyme in the pathway of purine nucleotide biosynthesis; GLN phosphoribosyl pyrophosphate amidotransferase 1 (ASE1); FUNCTIONS IN: amidophosphoribosyltransferase activity; INVOLVED IN: purine base biosynthetic process, metabolic process; LOCATED IN: cell wall; EXPRESSED IN: 13 plant structures; EXPRESSED DURING: 7 gr…	-1.38777	V12 stage
	23.1.2.1	nucleotide metabolism.synthesis.purine.amidophosphoribosyltransferase	zm00001d042673	Transcript	(at2g16570 : 589.0) Amidophosphoribosyltransferase (ATase: EC 2.4.2.14) is a key enzyme in the pathway of purine nucleotide biosynthesis; GLN phosphoribosyl pyrophosphate amidotransferase 1 (ASE1); FUNCTIONS IN: amidophosphoribosyltransferase activity; INVOLVED IN: purine base biosynthetic process, metabolic process; LOCATED IN: cell wall; EXPRESSED IN: 13 plant structures; EXPRESSED DURING: 7 gr…	-0.988843	V12 stage
	23.1.2.31	nucleotide metabolism.synthesis.purine.GMP synthetase	zm00001d026685	Transcript	(at1g63660 : 729.0) GMP synthase (glutamine-hydrolyzing), putative / glutamine amidotransferase, putative; FUNCTIONS IN: asparagine synthase (glutamine-hydrolyzing) activity, GMP synthase (glutamine-hydrolyzing) activity, catalytic activity, ATP binding; INVOLVED IN: GMP biosynthetic process, glutamine metabolic process, biosynthetic process, asparagine biosynthetic process; EXPRESSED IN: 22 plan…	-1.33347	V12 stage
	23.1.2.8	nucleotide metabolism.synthesis.purine.SAICAR lyase	zm00001d017520	Transcript	(gnl|cdd|82914 : 146.0) no description available & (at1g36280 : 121.0) L-Aspartase-like family protein; FUNCTIONS IN: N6-(1,2-dicarboxyethyl)AMP AMP-lyase (fumarate-forming) activity, catalytic activity; INVOLVED IN: purine ribonucleotide biosynthetic process, IMP biosynthetic process; LOCATED IN: chloroplast; CONTAINS InterPro DOMAIN/s: L-Aspartase-like (InterPro:IPR008948), Adenylosuccinate lya…	-1.90225	V12 stage
	23.2	nucleotide metabolism.degradation	zm00001d007312	Transcript	(p80595|apy_soltu : 425.0) Apyrase precursor (EC 3.6.1.5) (ATP-diphosphatase) (Adenosine diphosphatase) (ADPase) (ATP-diphosphohydrolase) - Solanum tuberosum (Potato) & (at3g04080 : 405.0) Encodes an enzyme with ATPase and ADPase activity (an apyrase) that when mutated in combination with ATAPY2 causes a complete inhibition of pollen germination.; apyrase 1 (APY1); CONTAINS InterPro DOMAIN/s: Nuc…	2.91983	V12 stage
	23.2	nucleotide metabolism.degradation	zm00001d010313	Transcript	(at5g18860 : 765.0) inosine-uridine preferring nucleoside hydrolase family protein; FUNCTIONS IN: hydrolase activity; INVOLVED IN: biological_process unknown; LOCATED IN: cell wall; CONTAINS InterPro DOMAIN/s: Inosine/uridine-preferring nucleoside hydrolase (InterPro:IPR001910); BEST Arabidopsis thaliana protein match is: Inosine-uridine preferring nucleoside hydrolase family protein (TAIR:AT5G18…	1.20532	V12 stage
	23.3.2.1	nucleotide metabolism.salvage.nucleoside kinases.adenosine kinase	zm00001d017271	Transcript	(at3g09820 : 478.0) Involved in the salvage synthesis of adenylates and methyl recycling; adenosine kinase 1 (ADK1); FUNCTIONS IN: adenosine kinase activity, copper ion binding; INVOLVED IN: response to cadmium ion, response to trehalose-6-phosphate stimulus, adenosine salvage; LOCATED IN: cytosol, apoplast, plasma membrane, membrane; EXPRESSED IN: 33 plant structures; EXPRESSED DURING: 17 growth…	1.18594	V12 stage
	23.3.2.2	nucleotide metabolism.salvage.nucleoside kinases.uridine kinase	zm00001d025125	Transcript	(at2g01460 : 537.0) P-loop containing nucleoside triphosphate hydrolases superfamily protein; FUNCTIONS IN: nucleoside-triphosphatase activity, nucleotide binding, kinase activity, phosphotransferase activity, alcohol group as acceptor, ATP binding; INVOLVED IN: biosynthetic process, metabolic process; LOCATED IN: cellular_component unknown; EXPRESSED IN: 6 plant structures; EXPRESSED DURING: 4 a…	-2.7884	V12 stage
	23.3.3	nucleotide metabolism.salvage.NUDIX hydrolases	zm00001d046656	Transcript	(at5g47650 : 322.0) Encodes an ADP-ribose pyrophosphatase that confers enhanced tolerance to oxidative stress.; nudix hydrolase homolog 2 (NUDT2); FUNCTIONS IN: hydrolase activity, ADP-ribose diphosphatase activity, NAD or NADH binding; INVOLVED IN: response to oxidative stress; LOCATED IN: cytosol; EXPRESSED IN: 17 plant structures; EXPRESSED DURING: 12 growth stages; CONTAINS InterPro DOMAIN/s:…	1.55272	V12 stage
	23.4.1	nucleotide metabolism.phosphotransfer and pyrophosphatases.adenylate kinase	zm00001d041814	Transcript	(at2g37250 : 192.0) encodes adenylate kinase that is located in the chloroplast involved in the coordination of metabolism and growth; adenosine kinase (ADK); CONTAINS InterPro DOMAIN/s: Adenylate kinase, subfamily (InterPro:IPR006259), Adenylate kinase (InterPro:IPR000850); BEST Arabidopsis thaliana protein match is: P-loop containing nucleoside triphosphate hydrolases superfamily protein (TAIR:…	-1.25155	V12 stage
	23.4.1	nucleotide metabolism.phosphotransfer and pyrophosphatases.adenylate kinase	zm00001d026584	Transcript	(at2g39270 : 315.0) P-loop containing nucleoside triphosphate hydrolases superfamily protein; FUNCTIONS IN: nucleobase, nucleoside, nucleotide kinase activity, nucleotide kinase activity, ATP binding, phosphotransferase activity, phosphate group as acceptor; INVOLVED IN: nucleobase, nucleoside, nucleotide and nucleic acid metabolic process, anaerobic respiration, nucleotide metabolic process; CON…	-1.08671	V12 stage
	23.4.1	nucleotide metabolism.phosphotransfer and pyrophosphatases.adenylate kinase	zm00001d035124	Transcript	(at3g01820 : 183.0) P-loop containing nucleoside triphosphate hydrolases superfamily protein; FUNCTIONS IN: nucleobase, nucleoside, nucleotide kinase activity, nucleotide kinase activity, ATP binding; INVOLVED IN: nucleobase, nucleoside, nucleotide and nucleic acid metabolic process, anaerobic respiration, nucleotide metabolic process; LOCATED IN: mitochondrion; EXPRESSED IN: 22 plant structures;…	-1.06519	V12 stage
	23.4.99	nucleotide metabolism.phosphotransfer and pyrophosphatases.misc	zm00001d017770	Transcript	(o22537|ipyr_orysa : 372.0) Soluble inorganic pyrophosphatase (EC 3.6.1.1) (Pyrophosphate phospho-hydrolase) (PPase) - Oryza sativa (Rice) & (at1g01050 : 329.0) Encodes a soluble protein with inorganic pyrophosphatase activity that is highly specific for Mg-inorganic pyrophosphate.; pyrophosphorylase 1 (PPa1); FUNCTIONS IN: inorganic diphosphatase activity; INVOLVED IN: phosphate metabolic proces…	-1.01436	V12 stage
	3.1.1.1	minor CHO metabolism.raffinose family.galactinol synthases.known	zm00001d028931	Transcript	(at2g47180 : 496.0) galactinol synthase 1 (GolS1); FUNCTIONS IN: transferase activity, transferring hexosyl groups, transferase activity, transferring glycosyl groups; INVOLVED IN: response to high light intensity, carbohydrate biosynthetic process, response to hydrogen peroxide, response to heat; LOCATED IN: cellular_component unknown; EXPRESSED IN: 19 plant structures; EXPRESSED DURING: 11 grow…	2.11565	V12 stage
	3.1.1.1	minor CHO metabolism.raffinose family.galactinol synthases.known	zm00001d047582	Transcript	(at2g47180 : 501.0) galactinol synthase 1 (GolS1); FUNCTIONS IN: transferase activity, transferring hexosyl groups, transferase activity, transferring glycosyl groups; INVOLVED IN: response to high light intensity, carbohydrate biosynthetic process, response to hydrogen peroxide, response to heat; LOCATED IN: cellular_component unknown; EXPRESSED IN: 19 plant structures; EXPRESSED DURING: 11 grow…	1.00191	V12 stage
	3.1.1.2	minor CHO metabolism.raffinose family.galactinol synthases.putative	zm00001d028931	Transcript	(at2g47180 : 496.0) galactinol synthase 1 (GolS1); FUNCTIONS IN: transferase activity, transferring hexosyl groups, transferase activity, transferring glycosyl groups; INVOLVED IN: response to high light intensity, carbohydrate biosynthetic process, response to hydrogen peroxide, response to heat; LOCATED IN: cellular_component unknown; EXPRESSED IN: 19 plant structures; EXPRESSED DURING: 11 grow…	2.11565	V12 stage
	3.1.1.2	minor CHO metabolism.raffinose family.galactinol synthases.putative	zm00001d047582	Transcript	(at2g47180 : 501.0) galactinol synthase 1 (GolS1); FUNCTIONS IN: transferase activity, transferring hexosyl groups, transferase activity, transferring glycosyl groups; INVOLVED IN: response to high light intensity, carbohydrate biosynthetic process, response to hydrogen peroxide, response to heat; LOCATED IN: cellular_component unknown; EXPRESSED IN: 19 plant structures; EXPRESSED DURING: 11 grow…	1.00191	V12 stage
	3.1.2.2	minor CHO metabolism.raffinose family.raffinose synthases.putative	zm00001d019163	Transcript	(gnl|cdd|69227 : 1096.0) no description available & (at3g57520 : 1071.0) seed imbibition 2 (SIP2); CONTAINS InterPro DOMAIN/s: Glycoside hydrolase, catalytic core (InterPro:IPR017853), Raffinose synthase (InterPro:IPR008811); BEST Arabidopsis thaliana protein match is: seed imbibition 1 (TAIR:AT1G55740.1); Has 35333 Blast hits to 34131 proteins in 2444 species: Archae - 798; Bacteria - 22429; Met…	1.4154	V12 stage
	3.1.2.2	minor CHO metabolism.raffinose family.raffinose synthases.putative	zm00001d031303	Transcript	(at1g55740 : 422.0) seed imbibition 1 (SIP1); CONTAINS InterPro DOMAIN/s: Glycoside hydrolase, catalytic core (InterPro:IPR017853), Raffinose synthase (InterPro:IPR008811); BEST Arabidopsis thaliana protein match is: seed imbibition 2 (TAIR:AT3G57520.1); Has 563 Blast hits to 527 proteins in 159 species: Archae - 29; Bacteria - 119; Metazoa - 0; Fungi - 82; Plants - 322; Viruses - 0; Other Eukary…	1.71926	V12 stage
	3.1.2.2	minor CHO metabolism.raffinose family.raffinose synthases.putative	zm00001d034564	Transcript	(at3g57520 : 1135.0) seed imbibition 2 (SIP2); CONTAINS InterPro DOMAIN/s: Glycoside hydrolase, catalytic core (InterPro:IPR017853), Raffinose synthase (InterPro:IPR008811); BEST Arabidopsis thaliana protein match is: seed imbibition 1 (TAIR:AT1G55740.1); Has 35333 Blast hits to 34131 proteins in 2444 species: Archae - 798; Bacteria - 22429; Metazoa - 974; Fungi - 991; Plants - 531; Viruses - 0; …	-1.06659	V12 stage
	3.2.2	minor CHO metabolism.trehalose.TPP	zm00001d029371	Transcript	(at5g65140 : 362.0) Haloacid dehalogenase-like hydrolase (HAD) superfamily protein; FUNCTIONS IN: catalytic activity, trehalose-phosphatase activity; INVOLVED IN: response to cadmium ion, trehalose biosynthetic process; EXPRESSED IN: 21 plant structures; EXPRESSED DURING: 14 growth stages; CONTAINS InterPro DOMAIN/s: HAD-superfamily hydrolase, subfamily IIB (InterPro:IPR006379), Trehalose-phospha…	1.6652	V12 stage
	3.2.3	minor CHO metabolism.trehalose.potential TPS/TPP	zm00001d020396	Transcript	(at1g68020 : 728.0) Encodes an enzyme putatively involved in trehalose biosynthesis. The protein has a trehalose synthase (TPS)-like domain and a trehalose phosphatase (TPP)-like domain. It can complement a yeast mutant lacking both of these activities suggesting that this is a bifunctional enzyme.; ATTPS6; CONTAINS InterPro DOMAIN/s: HAD-superfamily hydrolase, subfamily IIB (InterPro:IPR006379),…	1.63495	V12 stage
	3.5	minor CHO metabolism.others	zm00001d031429	Transcript	(at4g28706 : 372.0) pfkB-like carbohydrate kinase family protein; FUNCTIONS IN: kinase activity, ribokinase activity; INVOLVED IN: D-ribose metabolic process; EXPRESSED IN: 21 plant structures; EXPRESSED DURING: 13 growth stages; CONTAINS InterPro DOMAIN/s: Carbohydrate/purine kinase (InterPro:IPR011611), Ribokinase (InterPro:IPR002139), Carbohydrate/puine kinase, PfkB, conserved site (InterPro:I…	-1.07666	V12 stage
	3.6	minor CHO metabolism.callose	zm00001d027472	Transcript	(gnl|cdd|36134 : 1344.0) no description available & (at5g13000 : 1326.0) encodes a gene similar to callose synthase; glucan synthase-like 12 (GSL12); FUNCTIONS IN: transferase activity, transferring glycosyl groups, 1,3-beta-glucan synthase activity; INVOLVED IN: 1,3-beta-glucan biosynthetic process; LOCATED IN: 1,3-beta-glucan synthase complex; EXPRESSED IN: 23 plant structures; EXPRESSED DURING…	1.02214	V12 stage
	3.6	minor CHO metabolism.callose	zm00001d028611	Transcript	(at4g04970 : 171.0) encodes a gene similar to callose synthase; glucan synthase-like 1 (GSL1); FUNCTIONS IN: transferase activity, transferring glycosyl groups, 1,3-beta-glucan synthase activity; INVOLVED IN: reproduction, 1,3-beta-glucan biosynthetic process, pollen development; LOCATED IN: 1,3-beta-glucan synthase complex, plasma membrane; EXPRESSED IN: 22 plant structures; EXPRESSED DURING: 13…	1.34349	V12 stage
	3.6	minor CHO metabolism.callose	zm00001d016156	Transcript	(at3g14570 : 84.0) encodes a protein similar to callose synthase; glucan synthase-like 4 (GSL04); FUNCTIONS IN: transferase activity, transferring glycosyl groups, 1,3-beta-glucan synthase activity; INVOLVED IN: 1,3-beta-glucan biosynthetic process; LOCATED IN: 1,3-beta-glucan synthase complex, membrane; EXPRESSED IN: 23 plant structures; EXPRESSED DURING: 15 growth stages; CONTAINS InterPro DOMA…	1.55016	V12 stage
	3.6	minor CHO metabolism.callose	zm00001d034062	Transcript	(at1g18650 : 117.0) Encodes a member of the X8-GPI family of proteins. It localizes to the plasmodesmata and is predicted to bind callose.; plasmodesmata callose-binding protein 3 (PDCB3); CONTAINS InterPro DOMAIN/s: X8 (InterPro:IPR012946); BEST Arabidopsis thaliana protein match is: glucan endo-1,3-beta-glucosidase-like protein 3 (TAIR:AT5G08000.1); Has 1473 Blast hits to 1425 proteins in 72 sp…	-2.67254	V12 stage
	3.6	minor CHO metabolism.callose	zm00001d018560	Transcript	(at5g13000 : 882.0) encodes a gene similar to callose synthase; glucan synthase-like 12 (GSL12); FUNCTIONS IN: transferase activity, transferring glycosyl groups, 1,3-beta-glucan synthase activity; INVOLVED IN: 1,3-beta-glucan biosynthetic process; LOCATED IN: 1,3-beta-glucan synthase complex; EXPRESSED IN: 23 plant structures; EXPRESSED DURING: 13 growth stages; CONTAINS InterPro DOMAIN/s: Glyco…	0.981971	V12 stage
	3.6	minor CHO metabolism.callose	zm00001d014867	Transcript	(at5g13000 : 1578.0) encodes a gene similar to callose synthase; glucan synthase-like 12 (GSL12); FUNCTIONS IN: transferase activity, transferring glycosyl groups, 1,3-beta-glucan synthase activity; INVOLVED IN: 1,3-beta-glucan biosynthetic process; LOCATED IN: 1,3-beta-glucan synthase complex; EXPRESSED IN: 23 plant structures; EXPRESSED DURING: 13 growth stages; CONTAINS InterPro DOMAIN/s: Glyc…	2.16991	V12 stage
	3.6	minor CHO metabolism.callose	zm00001d027475	Transcript	(at5g13000 : 488.0) encodes a gene similar to callose synthase; glucan synthase-like 12 (GSL12); FUNCTIONS IN: transferase activity, transferring glycosyl groups, 1,3-beta-glucan synthase activity; INVOLVED IN: 1,3-beta-glucan biosynthetic process; LOCATED IN: 1,3-beta-glucan synthase complex; EXPRESSED IN: 23 plant structures; EXPRESSED DURING: 13 growth stages; CONTAINS InterPro DOMAIN/s: Glyco…	3.22461	V12 stage
	4.1.12	glycolysis.cytosolic branch.phosphoglycerate mutase	zm00001d039777	Transcript	(p30792|pmgi_maize : 298.0) 2,3-bisphosphoglycerate-independent phosphoglycerate mutase (EC 5.4.2.1) (Phosphoglyceromutase) (BPG-independent PGAM) (PGAM-I) - Zea mays (Maize) & (at3g08590 : 270.0) Phosphoglycerate mutase, 2,3-bisphosphoglycerate-independent; FUNCTIONS IN: manganese ion binding, phosphoglycerate mutase activity, 2,3-bisphosphoglycerate-independent phosphoglycerate mutase activity,…	1.43402	V12 stage
	4.1.13	glycolysis.cytosolic branch.enolase	zm00001d005674	Transcript	(at1g74030 : 757.0) Encodes the plastid-localized phosphoenolpyruvate enolase. Mutant plants have abnormal trichomes.; enolase 1 (ENO1); FUNCTIONS IN: phosphopyruvate hydratase activity; INVOLVED IN: trichome morphogenesis; LOCATED IN: chloroplast; EXPRESSED IN: 26 plant structures; EXPRESSED DURING: 13 growth stages; CONTAINS InterPro DOMAIN/s: Enolase (InterPro:IPR000941), Enolase, C-terminal (…	1.28389	V12 stage
	4.1.14	glycolysis.cytosolic branch.pyruvate kinase (PK)	zm00001d001831	Transcript	(q42806|kpyc_soybn : 871.0) Pyruvate kinase, cytosolic isozyme (EC 2.7.1.40) (PK) - Glycine max (Soybean) & (at5g08570 : 857.0) Pyruvate kinase family protein; FUNCTIONS IN: pyruvate kinase activity, potassium ion binding, magnesium ion binding, catalytic activity; INVOLVED IN: glycolysis; LOCATED IN: cellular_component unknown; EXPRESSED IN: 22 plant structures; EXPRESSED DURING: 13 growth stage…	1.06326	V12 stage
	4.1.15	glycolysis.cytosolic branch.phospho-enol-pyruvate carboxylase (PEPC)	zm00001d024980	Transcript	(p04711|capp1_maize : 404.0) Phosphoenolpyruvate carboxylase 1 (EC 4.1.1.31) (PEPCase 1) (PEPC 1) - Zea mays (Maize) & (gnl|cdd|64189 : 357.0) no description available & (at3g14940 : 286.0) Encodes a cytosolic phosphoenolpyruvate carboxylase (PEPC) that has activity when expressed in E.coli. Its mRNA is most abundantly expressed in roots and siliques. PPC3 belongs to the plant-type PEPC family. I…	2.17835	V12 stage
	4.1.16	glycolysis.cytosolic branch.phospho-enol-pyruvate carboxylase kinase (PPCK)	zm00001d017270	Transcript	(gnl|cdd|35255 : 240.0) no description available & (gnl|cdd|29142 : 235.0) no description available & (at1g08650 : 224.0) Encodes a phosphoenolpyruvate carboxylase kinase that is expressed at highest levels in leaves. Expression is induced by light.; phosphoenolpyruvate carboxylase kinase 1 (PPCK1); FUNCTIONS IN: protein serine/threonine kinase activity, kinase activity; INVOLVED IN: protein amin…	-1.31166	V12 stage
	4.1.16	glycolysis.cytosolic branch.phospho-enol-pyruvate carboxylase kinase (PPCK)	zm00001d051156	Transcript	(gnl|cdd|35255 : 248.0) no description available & (gnl|cdd|29142 : 247.0) no description available & (at1g08650 : 201.0) Encodes a phosphoenolpyruvate carboxylase kinase that is expressed at highest levels in leaves. Expression is induced by light.; phosphoenolpyruvate carboxylase kinase 1 (PPCK1); FUNCTIONS IN: protein serine/threonine kinase activity, kinase activity; INVOLVED IN: protein amin…	1.1327	V12 stage
	4.1.4	glycolysis.cytosolic branch.phosphofructokinase (PFK)	zm00001d010375	Transcript	(at4g26270 : 727.0) phosphofructokinase 3 (PFK3); CONTAINS InterPro DOMAIN/s: Pyrophosphate-dependent phosphofructokinase TP0108 (InterPro:IPR012004), Phosphofructokinase (InterPro:IPR000023); BEST Arabidopsis thaliana protein match is: phosphofructokinase 7 (TAIR:AT5G56630.1); Has 30201 Blast hits to 17322 proteins in 780 species: Archae - 12; Bacteria - 1396; Metazoa - 17338; Fungi - 3422; Plan…	-2.43931	V12 stage
	4.1.5	glycolysis.cytosolic branch.pyrophosphate-fructose-6-P phosphotransferase	zm00001d045919	Transcript	(q41140|pfpa_ricco : 556.0) Pyrophosphate--fructose 6-phosphate 1-phosphotransferase alpha subunit (EC 2.7.1.90) (PFP) (6-phosphofructokinase, pyrophosphate dependent) (Pyrophosphate-dependent 6-phosphofructose-1-kinase) (PPi-PFK) - Ricinus communis (Castor bean) & (at1g76550 : 536.0) Phosphofructokinase family protein; CONTAINS InterPro DOMAIN/s: Pyrophosphate-dependent phosphofructokinase PfpB …	1.45199	V12 stage
	4.1.7	glycolysis.cytosolic branch.triosephosphate isomerase (TPI)	zm00001d012407	Transcript	(gnl|cdd|36856 : 355.0) no description available & (p48495|tpis_pethy : 353.0) Triosephosphate isomerase, cytosolic (EC 5.3.1.1) (TIM) (Triose-phosphate isomerase) - Petunia hybrida (Petunia) & (at3g55440 : 347.0) Encodes triosephosphate isomerase.; triosephosphate isomerase (TPI); FUNCTIONS IN: triose-phosphate isomerase activity, copper ion binding; INVOLVED IN: in 7 processes; LOCATED IN: in 8…	-2.6974	V12 stage
	4.1.7	glycolysis.cytosolic branch.triosephosphate isomerase (TPI)	zm00001d030216	Transcript	(p12863|tpis_maize : 170.0) Triosephosphate isomerase, cytosolic (EC 5.3.1.1) (TIM) (Triose-phosphate isomerase) - Zea mays (Maize) & (gnl|cdd|36856 : 159.0) no description available & (gnl|cdd|73362 : 146.0) no description available & (at3g55440 : 134.0) Encodes triosephosphate isomerase.; triosephosphate isomerase (TPI); FUNCTIONS IN: triose-phosphate isomerase activity, copper ion binding; INV…	-1.11136	V12 stage
	4.1.7	glycolysis.cytosolic branch.triosephosphate isomerase (TPI)	zm00001d008619	Transcript	(p12863|tpis_maize : 424.0) Triosephosphate isomerase, cytosolic (EC 5.3.1.1) (TIM) (Triose-phosphate isomerase) - Zea mays (Maize) & (gnl|cdd|36856 : 381.0) no description available & (at3g55440 : 363.0) Encodes triosephosphate isomerase.; triosephosphate isomerase (TPI); FUNCTIONS IN: triose-phosphate isomerase activity, copper ion binding; INVOLVED IN: in 7 processes; LOCATED IN: in 8 componen…	-0.971708	V12 stage
	4.1.8	glycolysis.cytosolic branch.glyceraldehyde 3-phosphate dehydrogenase (GAP-DH)	zm00001d017121	Transcript	(q43247|g3pe_maize : 648.0) Glyceraldehyde-3-phosphate dehydrogenase, cytosolic 3 (EC 1.2.1.12) - Zea mays (Maize) & (at1g13440 : 568.0) glyceraldehyde-3-phosphate dehydrogenase C2 (GAPC2); FUNCTIONS IN: copper ion binding, glyceraldehyde-3-phosphate dehydrogenase activity, zinc ion binding; INVOLVED IN: response to oxidative stress, response to cadmium ion, gluconeogenesis, defense response to b…	-1.1795	V12 stage
	4.1.8	glycolysis.cytosolic branch.glyceraldehyde 3-phosphate dehydrogenase (GAP-DH)	zm00001d051001	Transcript	(q43247|g3pe_maize : 633.0) Glyceraldehyde-3-phosphate dehydrogenase, cytosolic 3 (EC 1.2.1.12) - Zea mays (Maize) & (at1g13440 : 554.0) glyceraldehyde-3-phosphate dehydrogenase C2 (GAPC2); FUNCTIONS IN: copper ion binding, glyceraldehyde-3-phosphate dehydrogenase activity, zinc ion binding; INVOLVED IN: response to oxidative stress, response to cadmium ion, gluconeogenesis, defense response to b…	-1.98804	V12 stage
	4.2.12	glycolysis.plastid branch.phosphoglycerate mutase	zm00001d052012	Transcript	(at1g22170 : 226.0) Phosphoglycerate mutase family protein; FUNCTIONS IN: intramolecular transferase activity, phosphotransferases, catalytic activity; INVOLVED IN: glycolysis, metabolic process; LOCATED IN: chloroplast; EXPRESSED IN: 19 plant structures; EXPRESSED DURING: 8 growth stages; CONTAINS InterPro DOMAIN/s: Histidine phosphatase superfamily, clade-1 (InterPro:IPR013078), Phosphoglycerat…	1.51551	V12 stage
	4.2.14	glycolysis.plastid branch.pyruvate kinase (PK)	zm00001d001831	Transcript	(q42806|kpyc_soybn : 871.0) Pyruvate kinase, cytosolic isozyme (EC 2.7.1.40) (PK) - Glycine max (Soybean) & (at5g08570 : 857.0) Pyruvate kinase family protein; FUNCTIONS IN: pyruvate kinase activity, potassium ion binding, magnesium ion binding, catalytic activity; INVOLVED IN: glycolysis; LOCATED IN: cellular_component unknown; EXPRESSED IN: 22 plant structures; EXPRESSED DURING: 13 growth stage…	1.06326	V12 stage
	4.2.2	glycolysis.plastid branch.phosphoglucomutase (PGM)	zm00001d019976	Transcript	(at1g70820 : 683.0) phosphoglucomutase, putative / glucose phosphomutase, putative; FUNCTIONS IN: intramolecular transferase activity, phosphotransferases; INVOLVED IN: carbohydrate metabolic process; LOCATED IN: chloroplast; EXPRESSED IN: 20 plant structures; EXPRESSED DURING: 13 growth stages; CONTAINS InterPro DOMAIN/s: Alpha-D-phosphohexomutase, alpha/beta/alpha domain III (InterPro:IPR005846…	-0.982043	V12 stage
	4.2.3	glycolysis.plastid branch.glucose-6-phosphate isomerase	zm00001d005925	Transcript	(at4g24620 : 904.0) The PGI1 gene encodes the plastid phospho-glucose (Glc) isomerase. While pgi1-1 mutant has a deficiency in leaf starch synthesis, it accumulates starch in root cap cells. Flowering time of the pgi1-1 mutant is significantly delayed under short-day conditions.; phosphoglucose isomerase 1 (PGI1); FUNCTIONS IN: glucose-6-phosphate isomerase activity; INVOLVED IN: positive regulat…	-1.05373	V12 stage
	4.2.4	glycolysis.plastid branch.phosphofructokinase (PFK)	zm00001d010375	Transcript	(at4g26270 : 727.0) phosphofructokinase 3 (PFK3); CONTAINS InterPro DOMAIN/s: Pyrophosphate-dependent phosphofructokinase TP0108 (InterPro:IPR012004), Phosphofructokinase (InterPro:IPR000023); BEST Arabidopsis thaliana protein match is: phosphofructokinase 7 (TAIR:AT5G56630.1); Has 30201 Blast hits to 17322 proteins in 780 species: Archae - 12; Bacteria - 1396; Metazoa - 17338; Fungi - 3422; Plan…	-2.43931	V12 stage
	4.3.12	glycolysis.unclear/dually targeted.phosphoglycerate mutase	zm00001d052012	Transcript	(at1g22170 : 226.0) Phosphoglycerate mutase family protein; FUNCTIONS IN: intramolecular transferase activity, phosphotransferases, catalytic activity; INVOLVED IN: glycolysis, metabolic process; LOCATED IN: chloroplast; EXPRESSED IN: 19 plant structures; EXPRESSED DURING: 8 growth stages; CONTAINS InterPro DOMAIN/s: Histidine phosphatase superfamily, clade-1 (InterPro:IPR013078), Phosphoglycerat…	1.51551	V12 stage
	4.3.12	glycolysis.unclear/dually targeted.phosphoglycerate mutase	zm00001d045570	Transcript	(at3g05170 : 276.0) Phosphoglycerate mutase family protein; FUNCTIONS IN: catalytic activity; INVOLVED IN: metabolic process; LOCATED IN: cellular_component unknown; EXPRESSED IN: 17 plant structures; EXPRESSED DURING: 6 growth stages; CONTAINS InterPro DOMAIN/s: Histidine phosphatase superfamily, clade-1 (InterPro:IPR013078), Phosphoglycerate/bisphosphoglycerate mutase, active site (InterPro:IPR…	-1.05642	V12 stage
	4.3.16	glycolysis.unclear/dually targeted.phospho-enol-pyruvate carboxylase kinase (PEPCK)	zm00001d017270	Transcript	(gnl|cdd|35255 : 240.0) no description available & (gnl|cdd|29142 : 235.0) no description available & (at1g08650 : 224.0) Encodes a phosphoenolpyruvate carboxylase kinase that is expressed at highest levels in leaves. Expression is induced by light.; phosphoenolpyruvate carboxylase kinase 1 (PPCK1); FUNCTIONS IN: protein serine/threonine kinase activity, kinase activity; INVOLVED IN: protein amin…	-1.31166	V12 stage
	4.3.16	glycolysis.unclear/dually targeted.phospho-enol-pyruvate carboxylase kinase (PEPCK)	zm00001d051156	Transcript	(gnl|cdd|35255 : 248.0) no description available & (gnl|cdd|29142 : 247.0) no description available & (at1g08650 : 201.0) Encodes a phosphoenolpyruvate carboxylase kinase that is expressed at highest levels in leaves. Expression is induced by light.; phosphoenolpyruvate carboxylase kinase 1 (PPCK1); FUNCTIONS IN: protein serine/threonine kinase activity, kinase activity; INVOLVED IN: protein amin…	1.1327	V12 stage
	4.3.4	glycolysis.unclear/dually targeted.phosphofructokinase (PFK)	zm00001d010375	Transcript	(at4g26270 : 727.0) phosphofructokinase 3 (PFK3); CONTAINS InterPro DOMAIN/s: Pyrophosphate-dependent phosphofructokinase TP0108 (InterPro:IPR012004), Phosphofructokinase (InterPro:IPR000023); BEST Arabidopsis thaliana protein match is: phosphofructokinase 7 (TAIR:AT5G56630.1); Has 30201 Blast hits to 17322 proteins in 780 species: Archae - 12; Bacteria - 1396; Metazoa - 17338; Fungi - 3422; Plan…	-2.43931	V12 stage
	5.10	fermentation.aldehyde dehydrogenase	zm00001d044339	Transcript	(at3g24503 : 471.0) Arabidopsis thaliana aldehyde dehydrogenase AtALDH1a mRNA. a sinapaldehyde dehydrogenase catalyzes both the oxidation of coniferylaldehyde and sinapaldehyde forming ferulic acid and sinapic acid, respectively; aldehyde dehydrogenase 2C4 (ALDH2C4); FUNCTIONS IN: 3-chloroallyl aldehyde dehydrogenase activity, coniferyl-aldehyde dehydrogenase activity, aldehyde dehydrogenase (NAD…	-0.949637	V12 stage
	5.2	fermentation.PDC	zm00001d010588	Transcript	(p28516|pdc1_maize : 1187.0) Pyruvate decarboxylase isozyme 1 (EC 4.1.1.1) (PDC) - Zea mays (Maize) & (at4g33070 : 966.0) Thiamine pyrophosphate dependent pyruvate decarboxylase family protein; FUNCTIONS IN: in 6 functions; LOCATED IN: membrane; EXPRESSED IN: 11 plant structures; EXPRESSED DURING: 4 anthesis, C globular stage, F mature embryo stage, petal differentiation and expansion stage, E ex…	-2.56611	V12 stage
	5.3	fermentation.ADH	zm00001d049059	Transcript	(p04707|adh2_maize : 761.0) Alcohol dehydrogenase 2 (EC 1.1.1.1) - Zea mays (Maize) & (at1g77120 : 635.0) Catalyzes the reduction of acetaldehyde using NADH as reductant. Requires zinc for activity. Dimer. Anaerobic response polypeptide (ANP). Fermentation. The protein undergoes thiolation following treatment with the oxidant tert-butylhydroperoxide.; alcohol dehydrogenase 1 (ADH1); FUNCTIONS IN:…	1.15551	V12 stage
	7.1.2	OPP.oxidative PP.6-phosphogluconolactonase	zm00001d029525	Transcript	(at1g13700 : 300.0) 6-phosphogluconolactonase 1 (PGL1); FUNCTIONS IN: 6-phosphogluconolactonase activity, catalytic activity; INVOLVED IN: pentose-phosphate shunt, carbohydrate metabolic process; LOCATED IN: cellular_component unknown; EXPRESSED IN: 11 plant structures; EXPRESSED DURING: LP.06 six leaves visible, LP.04 four leaves visible, 4 anthesis, petal differentiation and expansion stage; CO…	-1.53082	V12 stage
	7.2.2	OPP.non-reductive PP.transaldolase	zm00001d049560	Transcript	(at1g12230 : 485.0) Aldolase superfamily protein; FUNCTIONS IN: transaldolase activity, zinc ion binding; INVOLVED IN: carbohydrate metabolic process, metabolic process; EXPRESSED IN: 23 plant structures; EXPRESSED DURING: 13 growth stages; CONTAINS InterPro DOMAIN/s: Aldolase-type TIM barrel (InterPro:IPR013785), Transaldolase (InterPro:IPR001585). & (gnl|cdd|29950 : 372.0) no description availa…	-1.11506	V12 stage
	7.2.4	OPP.non-reductive PP.ribose 5-phosphate isomerase	zm00001d018936	Transcript	(at3g04790 : 352.0) Ribose 5-phosphate isomerase, type A protein; FUNCTIONS IN: ribose-5-phosphate isomerase activity; INVOLVED IN: defense response to bacterium, reductive pentose-phosphate cycle; LOCATED IN: thylakoid, chloroplast thylakoid membrane, chloroplast stroma, chloroplast, chloroplast envelope; EXPRESSED IN: 26 plant structures; EXPRESSED DURING: 14 growth stages; CONTAINS InterPro DO…	-1.10091	V12 stage
	8.1.1.1	TCA / org transformation.TCA.pyruvate DH.E1	zm00001d006107	Transcript	(at5g50850 : 587.0) MACCI-BOU (MAB1); FUNCTIONS IN: pyruvate dehydrogenase (acetyl-transferring) activity, catalytic activity; INVOLVED IN: defense response to bacterium; LOCATED IN: mitochondrion, nucleolus, plasma membrane; EXPRESSED IN: 25 plant structures; EXPRESSED DURING: 17 growth stages; CONTAINS InterPro DOMAIN/s: Transketolase, C-terminal (InterPro:IPR005476), Transketolase-like, C-term…	-1.21697	V12 stage
	8.1.3	TCA / org transformation.TCA.aconitase	zm00001d004564	Transcript	(q6yzx6|acoc_orysa : 926.0) Putative aconitate hydratase, cytoplasmic (EC 4.2.1.3) (Citrate hydro-lyase) (Aconitase) - Oryza sativa (Rice) & (at2g05710 : 877.0) Encodes an aconitase that can catalyze the conversion of citrate to isocitrate through a cis-aconitate intermediate, indicating that it may participate in the TCA cycle and other primary metabolic pathways. The protein is believed to accu…	0.941543	V12 stage
	8.1.4	TCA / org transformation.TCA.IDH	zm00001d044021	Transcript	(gnl|cdd|36739 : 759.0) no description available & (q40345|idhp_medsa : 753.0) Isocitrate dehydrogenase [NADP], chloroplast precursor (EC 1.1.1.42) (Oxalosuccinate decarboxylase) (IDH) (NADP(+)-specific ICDH) (IDP) (Fragment) - Medicago sativa (Alfalfa) & (at1g65930 : 750.0) Encodes a NADP+-isocitrate dehydrogenase that is believed to function in the cytosol. It appears to contribute to NADPH pro…	-2.46485	V12 stage
	8.1.7	TCA / org transformation.TCA.succinate dehydrogenase	zm00001d035136	Transcript	(gnl|cdd|38259 : 325.0) no description available & (at5g40650 : 316.0) One of three isoforms of the iron-sulfur component of the succinate dehydrogenase complex, a component of the mitochondrial respiratory chain complex II. The product of the nuclear encoded gene is imported into the mitochondrion. Expressed during germination and post-germinative growth.; succinate dehydrogenase 2-2 (SDH2-2); C…	-1.03734	V12 stage
	8.1.8	TCA / org transformation.TCA.fumarase	zm00001d029088	Transcript	(gnl|cdd|80687 : 162.0) no description available & (gnl|cdd|36531 : 154.0) no description available & (at2g47510 : 145.0) Encodes a mitochondrial-localized protein. The FUM1 gene appears to be essential, suggesting that FUM1 may play a crucial role as a fumarase in the tricarboxylic acid cycle.; fumarase 1 (FUM1); FUNCTIONS IN: fumarate hydratase activity, protein binding; INVOLVED IN: response t…	-1.44799	V12 stage
	8.2.10	TCA / org transformation.other organic acid transformatons.malic	zm00001d043601	Transcript	(p51615|maox_vitvi : 947.0) NADP-dependent malic enzyme (EC 1.1.1.40) (NADP-ME) - Vitis vinifera (Grape) & (at5g25880 : 936.0) The malic enzyme (EC 1.1.1.40) encoded by the ATNADP-ME3 is presumably cytosolic and restricted in its expression by both developmental and cell-specific signals.; NADP-malic enzyme 3 (NADP-ME3); FUNCTIONS IN: malate dehydrogenase (oxaloacetate-decarboxylating) (NADP+) ac…	1.65527	V12 stage
	8.2.9	TCA / org transformation.other organic acid transformatons.cyt MDH	zm00001d022229	Transcript	(gnl|cdd|36707 : 398.0) no description available & (at3g47520 : 379.0) Encodes a protein with NAD-dependent malate dehydrogenase activity, located in chloroplasts.; malate dehydrogenase (MDH); FUNCTIONS IN: in 6 functions; INVOLVED IN: response to cold; LOCATED IN: in 8 components; EXPRESSED IN: 25 plant structures; EXPRESSED DURING: 14 growth stages; CONTAINS InterPro DOMAIN/s: Lactate/malate de…	-1.1041	V12 stage
	8.3	TCA / org transformation.carbonic anhydrases	zm00001d049240	Transcript	(gnl|cdd|28766 : 229.0) no description available & (at3g52720 : 202.0) Encodes a putative alpha carbonic anhydrase (CAH1) located in the chloroplast stroma. Most chloroplast proteins are encoded by the nuclear genome and imported with the help of sorting signals that are intrinsic parts of the polypeptides. CAH1 takes an alternative route through the secretory pathway, and becomes N-glycosylated …	-1.56817	V12 stage
	8.3	TCA / org transformation.carbonic anhydrases	zm00001d050011	Transcript	(at1g08080 : 267.0) alpha carbonic anhydrase 7 (ACA7); FUNCTIONS IN: carbonate dehydratase activity, zinc ion binding; INVOLVED IN: one-carbon metabolic process; LOCATED IN: endomembrane system; CONTAINS InterPro DOMAIN/s: Carbonic anhydrase, alpha-class, catalytic domain (InterPro:IPR001148), Carbonic anhydrase, CAH1-like (InterPro:IPR018340), Carbonic anhydrase, alpha-class, conserved site (Int…	-1.00789	V12 stage
	8.3	TCA / org transformation.carbonic anhydrases	zm00001d003781	Transcript	(gnl|cdd|28766 : 249.0) no description available & (at3g52720 : 223.0) Encodes a putative alpha carbonic anhydrase (CAH1) located in the chloroplast stroma. Most chloroplast proteins are encoded by the nuclear genome and imported with the help of sorting signals that are intrinsic parts of the polypeptides. CAH1 takes an alternative route through the secretory pathway, and becomes N-glycosylated …	-1.36727	V12 stage
	9.1.1	mitochondrial electron transport / ATP synthesis.NADH-DH.complex I	zm00001d034795	Transcript	(gnl|cdd|38300 : 432.0) no description available & (at4g28510 : 384.0) prohibitin 1 (Atphb1); prohibitin 1 (PHB1); INVOLVED IN: response to stress; LOCATED IN: mitochondrion, plasma membrane, respiratory chain complex I; EXPRESSED IN: 10 plant structures; CONTAINS InterPro DOMAIN/s: Prohibitin (InterPro:IPR000163), Band 7 protein (InterPro:IPR001107); BEST Arabidopsis thaliana protein match is: p…	-2.44472	V12 stage
	9.1.1	mitochondrial electron transport / ATP synthesis.NADH-DH.complex I	zm00001d011845	Transcript	(q941y8|nqr2_orysa : 251.0) Probable NADPH:quinone oxidoreductase 2 (EC 1.6.5.2) - Oryza sativa (Rice) & (at3g27890 : 214.0) Encodes NAD(P)H:quinone reductase which is an FMN binding protein that catalyzes the reduction of quinone substrates to hydroquinones.The enzyme activity was confirmed by in vitro assay.; NADPH:quinone oxidoreductase (NQR); FUNCTIONS IN: FMN reductase activity; INVOLVED IN:…	-1.08836	V12 stage
	9.1.1	mitochondrial electron transport / ATP synthesis.NADH-DH.complex I	zm00001d046083	Transcript	(q01300|nu1m_pethy : 174.0) NADH-ubiquinone oxidoreductase chain 1 (EC 1.6.5.3) (NADH dehydrogenase subunit 1) - Petunia hybrida (Petunia) & (at2g07785 : 166.0) NADH dehydrogenase family protein; FUNCTIONS IN: molecular_function unknown; INVOLVED IN: oxidation reduction; LOCATED IN: membrane; EXPRESSED IN: leaf; CONTAINS InterPro DOMAIN/s: NADH:ubiquinone oxidoreductase, subunit 1 (InterPro:IPR00…	-1.87451	V12 stage
	9.1.1	mitochondrial electron transport / ATP synthesis.NADH-DH.complex I	zm00001d005485	Transcript	(gnl|cdd|38300 : 449.0) no description available & (at1g03860 : 382.0) prohibitin 2; prohibitin 2 (PHB2); INVOLVED IN: biological_process unknown; LOCATED IN: in 7 components; EXPRESSED IN: 30 plant structures; EXPRESSED DURING: 14 growth stages; CONTAINS InterPro DOMAIN/s: Prohibitin (InterPro:IPR000163), Band 7 protein (InterPro:IPR001107); BEST Arabidopsis thaliana protein match is: prohibitin…	-1.03366	V12 stage
	9.1.2	mitochondrial electron transport / ATP synthesis.NADH-DH.localisation not clear	zm00001d046083	Transcript	(q01300|nu1m_pethy : 174.0) NADH-ubiquinone oxidoreductase chain 1 (EC 1.6.5.3) (NADH dehydrogenase subunit 1) - Petunia hybrida (Petunia) & (at2g07785 : 166.0) NADH dehydrogenase family protein; FUNCTIONS IN: molecular_function unknown; INVOLVED IN: oxidation reduction; LOCATED IN: membrane; EXPRESSED IN: leaf; CONTAINS InterPro DOMAIN/s: NADH:ubiquinone oxidoreductase, subunit 1 (InterPro:IPR00…	-1.87451	V12 stage
	9.2.1.2	mitochondrial electron transport / ATP synthesis.NADH-DH.type II.external	zm00001d012615	Transcript	(at4g21490 : 787.0) NAD(P)H dehydrogenase B3 (NDB3); FUNCTIONS IN: NADH dehydrogenase activity; INVOLVED IN: oxidation reduction; EXPRESSED IN: 10 plant structures; EXPRESSED DURING: 4 anthesis, petal differentiation and expansion stage; CONTAINS InterPro DOMAIN/s: FAD-dependent pyridine nucleotide-disulphide oxidoreductase (InterPro:IPR013027), EF-HAND 2 (InterPro:IPR018249), Pyridine nucleotide…	1.4237	V12 stage
	9.2.1.4	mitochondrial electron transport / ATP synthesis.NADH-DH.type II.internal matrix	zm00001d021804	Transcript	(at2g29990 : 582.0) alternative NAD(P)H dehydrogenase 2 (NDA2); FUNCTIONS IN: NADH dehydrogenase activity, oxidoreductase activity, FAD binding; INVOLVED IN: oxidation reduction; LOCATED IN: intrinsic to mitochondrial inner membrane; EXPRESSED IN: 24 plant structures; EXPRESSED DURING: 13 growth stages; CONTAINS InterPro DOMAIN/s: FAD-dependent pyridine nucleotide-disulphide oxidoreductase (Inter…	-4.13788	V12 stage
	9.4	mitochondrial electron transport / ATP synthesis.alternative oxidase	zm00001d002436	Transcript	(gnl|cdd|85678 : 477.0) no description available & (at3g22370 : 463.0) Encodes AOX1a, an isoform of alternative oxidase that is expressed in rosettes, flowers, and root. The alternative oxidase of plant mitochondria transfers electrons from the ubiquinone pool to oxygen without energy conservations. It is regulated through transcriptional control and by pyruvate. Plays a role in shoot acclimation…	-1.68772	V12 stage
	9.6	mitochondrial electron transport / ATP synthesis.cytochrome c	zm00001d038218	Transcript	(p00056|cyc_maize : 199.0) Cytochrome c - Zea mays (Maize) & (at4g10040 : 191.0) Encodes cytochrome c. Promoter directs preferential expression in vascular tissues of cotyledons, leaves, roots, and hypocotyls, and in anthers.; cytochrome c-2 (CYTC-2); CONTAINS InterPro DOMAIN/s: Cytochrome c, class IA/ IB (InterPro:IPR002327), Cytochrome c, class I (InterPro:IPR003088), Cytochrome c domain (Inter…	-1.18429	V12 stage
	9.6	mitochondrial electron transport / ATP synthesis.cytochrome c	zm00001d047397	Transcript	(at3g51790 : 237.0) putative transmembrane protein G1p (AtG1) mRNA, complete; transmembrane protein G1P-related 1 (TG1); FUNCTIONS IN: molecular_function unknown; INVOLVED IN: cytochrome complex assembly, protein-heme linkage; LOCATED IN: plasma membrane; EXPRESSED IN: 22 plant structures; EXPRESSED DURING: 13 growth stages; CONTAINS InterPro DOMAIN/s: CcmE/CycJ protein (InterPro:IPR004329), Nucl…	-1.25837	V12 stage
	9.7	mitochondrial electron transport / ATP synthesis.cytochrome c oxidase	zm00001d005662	Transcript	(at4g39740 : 235.0) Thioredoxin superfamily protein; CONTAINS InterPro DOMAIN/s: Copper chaperone SCO1/SenC (InterPro:IPR003782), Thioredoxin fold (InterPro:IPR012335), Thioredoxin-like fold (InterPro:IPR012336); BEST Arabidopsis thaliana protein match is: electron transport SCO1/SenC family protein (TAIR:AT3G08950.1); Has 30201 Blast hits to 17322 proteins in 780 species: Archae - 12; Bacteria -…	-1.8603	V12 stage
	9.7	mitochondrial electron transport / ATP synthesis.cytochrome c oxidase	zm00001d004057	Transcript	(p04373|cox2_orysa : 235.0) Cytochrome c oxidase subunit 2 (EC 1.9.3.1) (Cytochrome c oxidase polypeptide II) - Oryza sativa (Rice) & (atmg00160 : 194.0) cytochrome c oxidase subunit 2; cytochrome oxidase 2 (COX2); FUNCTIONS IN: cytochrome-c oxidase activity; INVOLVED IN: respiratory electron transport chain; LOCATED IN: mitochondrion, chloroplast, mitochondrial respiratory chain complex IV; EXPR…	-2.87428	V12 stage
	9.8	mitochondrial electron transport / ATP synthesis.uncoupling protein	zm00001d031833	Transcript	(at2g22500 : 349.0) Encodes one of the mitochondrial dicarboxylate carriers (DIC): DIC1 (AT2G22500), DIC2 (AT4G24570), DIC3 (AT5G09470).; uncoupling protein 5 (UCP5); FUNCTIONS IN: binding, dicarboxylic acid transmembrane transporter activity; INVOLVED IN: transport, mitochondrial transport; LOCATED IN: mitochondrion, mitochondrial inner membrane, membrane; EXPRESSED IN: 23 plant structures; EXPR…	-1.11087	V12 stage
	9.9	mitochondrial electron transport / ATP synthesis.F1-ATPase	zm00001d035637	Transcript	(at5g59613 : 84.0) unknown protein; FUNCTIONS IN: molecular_function unknown; INVOLVED IN: biological_process unknown; LOCATED IN: mitochondrial respiratory chain complex III; BEST Arabidopsis thaliana protein match is: unknown protein (TAIR:AT3G46430.1). & (reliability: 168.0) & (original description: pep chromosome:AGPv4:6:38040736:38040906:1 gene:Zm00001d035637 transcript:Zm00001d035637_T001 g…	-1.061	V12 stage
	9.9	mitochondrial electron transport / ATP synthesis.F1-ATPase	zm00001d040880	Transcript	(p05494|atpam_maize : 981.0) ATP synthase subunit alpha, mitochondrial (EC 3.6.3.14) - Zea mays (Maize) & (at2g07698 : 918.0) ATPase, F1 complex, alpha subunit protein; FUNCTIONS IN: hydrogen ion transporting ATP synthase activity, rotational mechanism, poly(U) RNA binding, zinc ion binding; INVOLVED IN: proton transport, ATP metabolic process, ATP synthesis coupled proton transport; LOCATED IN: …	-2.69201	V12 stage
	1.1.1.2	PS.lightreaction.photosystem II.PSII polypeptide subunits	zm00001d000260	Transcript	(gnl|cdd|79223 : 670.0) no description available & (q6eny1|psbd_sacof : 660.0) Photosystem II D2 protein (Photosystem Q(A) protein) (PSII D2 protein) - Saccharum officinarum (Sugarcane) & (atcg00270 : 648.0) PSII D2 protein; photosystem II reaction center protein D (PSBD); FUNCTIONS IN: electron transporter, transferring electrons within the noncyclic electron transport pathway of photosynthesis …	1.7735	VT stage
	1.1.2.2	PS.lightreaction.photosystem I.PSI polypeptide subunits	zm00001d000272	Transcript	(gnl|cdd|79273 : 1076.0) no description available & (q9t2l6|psaa_sorbi : 1023.0) Photosystem I P700 chlorophyll a apoprotein A1 (PsaA) (PSI-A) - Sorghum bicolor (Sorghum) (Sorghum vulgare) & (atcg00350 : 1006.0) Encodes psaA protein comprising the reaction center for photosystem I along with psaB protein; hydrophobic protein encoded by the chloroplast genome.; PSAA; FUNCTIONS IN: chlorophyll bind…	1.63991	VT stage
	1.1.3.2	PS.lightreaction.cytochrome b6/f.subunit 4 (PETD)	zm00001d018162	Transcript	(q6ent3|petd_sacof : 202.0) Cytochrome b6-f complex subunit 4 (17 kDa polypeptide) - Saccharum officinarum (Sugarcane) & (gnl|cdd|79275 : 202.0) no description available & (atcg00730 : 200.0) A chloroplast gene encoding subunit IV of the cytochrome b6/f complex; photosynthetic electron transfer D (PETD); FUNCTIONS IN: electron carrier activity, oxidoreductase activity, electron transporter, trans…	1.14108	VT stage
	1.1.6	PS.lightreaction.NADH DH	zm00001d019605	Transcript	(q6enp4|nu6c_sacof : 261.0) NAD(P)H-quinone oxidoreductase chain 6, chloroplast (EC 1.6.5.-) (NAD(P)H dehydrogenase, chain 6) (NADH-plastoquinone oxidoreductase chain 6) - Saccharum officinarum (Sugarcane) & (gnl|cdd|79235 : 252.0) no description available & (atcg01080 : 190.0) NADH dehydrogenase ND6; NDHG; CONTAINS InterPro DOMAIN/s: NADH:ubiquinone/plastoquinone oxidoreductase, chain 6 (InterPr…	1.90661	VT stage
	1.2.6	PS.photorespiration.hydroxypyruvate reductase	zm00001d030544	Transcript	(at1g79870 : 281.0) D-isomer specific 2-hydroxyacid dehydrogenase family protein; FUNCTIONS IN: in 6 functions; INVOLVED IN: metabolic process; EXPRESSED IN: 22 plant structures; EXPRESSED DURING: 13 growth stages; CONTAINS InterPro DOMAIN/s: D-isomer specific 2-hydroxyacid dehydrogenase, catalytic domain (InterPro:IPR006139), D-isomer specific 2-hydroxyacid dehydrogenase, NAD-binding (InterPro:I…	1.18905	VT stage
	10.1.5	cell wall.precursor synthesis.UXS	zm00001d047774	Transcript	(at3g53520 : 422.0) Encodes an isoform of UDP-glucuronic acid decarboxylase, which is predicted to be membrane-bound by PSORT analysis. This enzyme produces UDP-xylose, which is a substrate for many cell wall carbohydrates including hemicellulose and pectin. UDP-xylose is also known to feedback regulate several cell wall biosynthetic enzymes.; UDP-glucuronic acid decarboxylase 1 (UXS1); CONTAINS …	1.69855	VT stage
	10.1.6	cell wall.precursor synthesis.GAE	zm00001d018350	Transcript	(at4g30440 : 697.0) UDP-D-glucuronate 4-epimerase; UDP-D-glucuronate 4-epimerase 1 (GAE1); FUNCTIONS IN: UDP-glucuronate 4-epimerase activity, catalytic activity; INVOLVED IN: cellular metabolic process, carbohydrate metabolic process, nucleotide-sugar metabolic process, metabolic process; LOCATED IN: cellular_component unknown; EXPRESSED IN: 24 plant structures; EXPRESSED DURING: 15 growth stage…	2.06861	VT stage
	10.2	cell wall.cellulose synthesis	zm00001d034205	Transcript	(at4g07960 : 801.0) encodes a gene similar to cellulose synthase; Cellulose-synthase-like C12 (CSLC12); FUNCTIONS IN: cellulose synthase activity, transferase activity, transferring glycosyl groups; INVOLVED IN: biological_process unknown; LOCATED IN: cellular_component unknown; EXPRESSED IN: 24 plant structures; EXPRESSED DURING: 15 growth stages; CONTAINS InterPro DOMAIN/s: Glycosyl transferase…	1.33926	VT stage
	10.2.1	cell wall.cellulose synthesis.cellulose synthase	zm00001d041972	Transcript	(at4g24000 : 270.0) encodes a protein similar to cellulose synthase; cellulose synthase like G2 (CSLG2); FUNCTIONS IN: cellulose synthase activity, transferase activity, transferring glycosyl groups, transferase activity; INVOLVED IN: cellulose biosynthetic process, polysaccharide biosynthetic process; LOCATED IN: membrane; EXPRESSED IN: 19 plant structures; EXPRESSED DURING: 12 growth stages; CO…	-1.52265	VT stage
	10.2.1	cell wall.cellulose synthesis.cellulose synthase	zm00001d032387	Transcript	(at4g38190 : 1594.0) encodes a gene similar to cellulose synthase; cellulose synthase like D4 (CSLD4); CONTAINS InterPro DOMAIN/s: Cellulose synthase (InterPro:IPR005150); BEST Arabidopsis thaliana protein match is: cellulose synthase-like D3 (TAIR:AT3G03050.1); Has 3503 Blast hits to 2866 proteins in 674 species: Archae - 22; Bacteria - 1611; Metazoa - 5; Fungi - 10; Plants - 1761; Viruses - 2; …	3.51108	VT stage
	10.2.2	cell wall.cellulose synthesis.COBRA	zm00001d021661	Transcript	(at3g20580 : 734.0) COBRA-like protein 10 precursor (COBL10); CONTAINS InterPro DOMAIN/s: Glycosyl-phosphatidyl inositol-anchored, plant (InterPro:IPR006918); BEST Arabidopsis thaliana protein match is: COBRA-like protein 11 precursor (TAIR:AT4G27110.1); Has 377 Blast hits to 368 proteins in 29 species: Archae - 0; Bacteria - 0; Metazoa - 0; Fungi - 0; Plants - 377; Viruses - 0; Other Eukaryotes …	3.14668	VT stage
	10.3	cell wall.hemicellulose synthesis	zm00001d037172	Transcript	(q9m5q1|fut1_pea : 538.0) Galactoside 2-alpha-L-fucosyltransferase (EC 2.4.1.69) (Xyloglucan alpha-(1,2)-fucosyltransferase) (PsFT1) - Pisum sativum (Garden pea) & (gnl|cdd|66898 : 520.0) no description available & (at2g03220 : 518.0) member of Glycosyltransferase Family- 37; fucosyltransferase 1 (FT1); FUNCTIONS IN: transferase activity, transferring glycosyl groups, fucosyltransferase activity;…	3.05564	VT stage
	10.3	cell wall.hemicellulose synthesis	zm00001d032173	Transcript	(at1g74680 : 516.0) Exostosin family protein; FUNCTIONS IN: catalytic activity; INVOLVED IN: biological_process unknown; LOCATED IN: endomembrane system, membrane; EXPRESSED IN: 22 plant structures; EXPRESSED DURING: 13 growth stages; CONTAINS InterPro DOMAIN/s: Exostosin-like (InterPro:IPR004263); BEST Arabidopsis thaliana protein match is: exostosin family protein (TAIR:AT3G45400.1); Has 1193 B…	4.67693	VT stage
	10.3.2	cell wall.hemicellulose synthesis.glucuronoxylan	zm00001d016806	Transcript	(at3g18660 : 566.0) Plants expressing an RNAi construct specifically targeting PGSIP1 was shown to have a dramatically reduced amount of starch.; plant glycogenin-like starch initiation protein 1 (PGSIP1); FUNCTIONS IN: transferase activity, transferring glycosyl groups; INVOLVED IN: biosynthetic process, starch metabolic process; LOCATED IN: chloroplast; EXPRESSED IN: 19 plant structures; EXPRES…	1.68935	VT stage
	10.5.1.1	cell wall.cell wall proteins.AGPs.AGP	zm00001d043929	Transcript	(at1g03870 : 160.0) fasciclin-like arabinogalactan-protein 9 (Fla9); FASCICLIN-like arabinoogalactan 9 (FLA9); LOCATED IN: anchored to plasma membrane, plasma membrane, anchored to membrane; EXPRESSED IN: 23 plant structures; EXPRESSED DURING: 14 growth stages; CONTAINS InterPro DOMAIN/s: FAS1 domain (InterPro:IPR000782); BEST Arabidopsis thaliana protein match is: FASCICLIN-like arabinogalactan …	-1.03831	VT stage
	10.5.1.1	cell wall.cell wall proteins.AGPs.AGP	zm00001d015899	Transcript	(at3g12660 : 141.0) fasciclin-like arabinogalactan-protein, family (FLA14); FASCICLIN-like arabinogalactan protein 14 precursor (FLA14); CONTAINS InterPro DOMAIN/s: FAS1 domain (InterPro:IPR000782); BEST Arabidopsis thaliana protein match is: FASCICLIN-like arabinogalactan protein 8 (TAIR:AT2G45470.1); Has 278 Blast hits to 274 proteins in 23 species: Archae - 0; Bacteria - 2; Metazoa - 0; Fungi …	2.84224	VT stage
	10.5.3	cell wall.cell wall proteins.LRR	zm00001d023858	Transcript	(at3g19020 : 434.0) Leucine-rich repeat (LRR) family protein; FUNCTIONS IN: structural constituent of cell wall; LOCATED IN: endomembrane system; EXPRESSED IN: 10 plant structures; EXPRESSED DURING: L mature pollen stage, M germinated pollen stage, 4 anthesis, C globular stage, petal differentiation and expansion stage; CONTAINS InterPro DOMAIN/s: Leucine-rich repeat-containing N-terminal domain,…	2.99316	VT stage
	10.5.3	cell wall.cell wall proteins.LRR	zm00001d048715	Transcript	(at3g19020 : 427.0) Leucine-rich repeat (LRR) family protein; FUNCTIONS IN: structural constituent of cell wall; LOCATED IN: endomembrane system; EXPRESSED IN: 10 plant structures; EXPRESSED DURING: L mature pollen stage, M germinated pollen stage, 4 anthesis, C globular stage, petal differentiation and expansion stage; CONTAINS InterPro DOMAIN/s: Leucine-rich repeat-containing N-terminal domain,…	3.48005	VT stage
	10.5.3	cell wall.cell wall proteins.LRR	zm00001d040802	Transcript	(at3g19020 : 353.0) Leucine-rich repeat (LRR) family protein; FUNCTIONS IN: structural constituent of cell wall; LOCATED IN: endomembrane system; EXPRESSED IN: 10 plant structures; EXPRESSED DURING: L mature pollen stage, M germinated pollen stage, 4 anthesis, C globular stage, petal differentiation and expansion stage; CONTAINS InterPro DOMAIN/s: Leucine-rich repeat-containing N-terminal domain,…	2.80297	VT stage
	10.6.1	cell wall.degradation.cellulases and beta -1,4-glucanases	zm00001d014782	Transcript	(q5z9p8|gun18_orysa : 763.0) Endoglucanase 18 (EC 3.2.1.4) (Endo-1,4-beta glucanase 18) - Oryza sativa (Rice) & (at1g75680 : 559.0) glycosyl hydrolase 9B7 (GH9B7); FUNCTIONS IN: hydrolase activity, hydrolyzing O-glycosyl compounds, catalytic activity; INVOLVED IN: carbohydrate metabolic process; LOCATED IN: plasma membrane; EXPRESSED IN: 23 plant structures; EXPRESSED DURING: 13 growth stages; CO…	3.30949	VT stage
	10.6.1	cell wall.degradation.cellulases and beta -1,4-glucanases	zm00001d018279	Transcript	(q6k7g9|gun8_orysa : 199.0) Endoglucanase 8 precursor (EC 3.2.1.4) (Endo-1,4-beta glucanase 8) - Oryza sativa (Rice) & (at3g43860 : 187.0) glycosyl hydrolase 9A4 (GH9A4); FUNCTIONS IN: hydrolase activity, hydrolyzing O-glycosyl compounds, catalytic activity; INVOLVED IN: carbohydrate metabolic process; LOCATED IN: endomembrane system; EXPRESSED IN: 9 plant structures; EXPRESSED DURING: L mature p…	3.3389	VT stage
	10.6.2	cell wall.degradation.mannan-xylose-arabinose-fucose	zm00001d014614	Transcript	(at4g25810 : 354.0) xyloglucan endotransglycosylase-related protein (XTR6); xyloglucan endotransglycosylase 6 (XTR6); FUNCTIONS IN: hydrolase activity, acting on glycosyl bonds, xyloglucan:xyloglucosyl transferase activity, hydrolase activity, hydrolyzing O-glycosyl compounds; INVOLVED IN: carbohydrate metabolic process, cellular glucan metabolic process; LOCATED IN: cell wall; EXPRESSED IN: 14 p…	1.27361	VT stage
	10.6.2	cell wall.degradation.mannan-xylose-arabinose-fucose	zm00001d024378	Transcript	(gnl|cdd|29536 : 295.0) no description available & (p35694|bru1_soybn : 238.0) Brassinosteroid-regulated protein BRU1 precursor - Glycine max (Soybean) & (at4g14130 : 234.0) xyloglucan endotransglycosylase-related protein (XTR7); xyloglucan endotransglucosylase/hydrolase 15 (XTH15); FUNCTIONS IN: hydrolase activity, acting on glycosyl bonds, xyloglucan:xyloglucosyl transferase activity, hydrolase…	3.48642	VT stage
	10.6.2	cell wall.degradation.mannan-xylose-arabinose-fucose	zm00001d048151	Transcript	(at4g33840 : 573.0) Glycosyl hydrolase family 10 protein; FUNCTIONS IN: cation binding, hydrolase activity, hydrolyzing O-glycosyl compounds, catalytic activity; INVOLVED IN: carbohydrate metabolic process; LOCATED IN: endomembrane system; CONTAINS InterPro DOMAIN/s: Glycoside hydrolase, family 10 (InterPro:IPR001000), Carbohydrate-binding, CenC-like (InterPro:IPR003305), Glycoside hydrolase, cat…	4.56161	VT stage
	10.6.2	cell wall.degradation.mannan-xylose-arabinose-fucose	zm00001d024071	Transcript	(q76bw5|xth8_orysa : 351.0) Xyloglucan endotransglycosylase/hydrolase protein 8 precursor (EC 2.4.1.207) (End-xyloglucan transferase) (OsXTH8) (OsXRT5) - Oryza sativa (Rice) & (gnl|cdd|29536 : 256.0) no description available & (at5g57560 : 244.0) Encodes a cell wall-modifying enzyme, rapidly upregulated in response to environmental stimuli; Touch 4 (TCH4); CONTAINS InterPro DOMAIN/s: Xyloglucan e…	1.0737	VT stage
	10.6.3	cell wall.degradation.pectate lyases and polygalacturonases	zm00001d036822	Transcript	(p35338|pglr2_maize : 777.0) Exopolygalacturonase precursor (EC 3.2.1.67) (ExoPG) (Pectinase) (Galacturan 1,4-alpha-galacturonidase) - Zea mays (Maize) & (gnl|cdd|84675 : 346.0) no description available & (at2g33160 : 318.0) glycoside hydrolase family 28 protein / polygalacturonase (pectinase) family protein; FUNCTIONS IN: polygalacturonase activity, nucleic acid binding; INVOLVED IN: carbohydrat…	3.2369	VT stage
	10.6.3	cell wall.degradation.pectate lyases and polygalacturonases	zm00001d015825	Transcript	(p35339|pglr3_maize : 460.0) Exopolygalacturonase precursor (EC 3.2.1.67) (ExoPG) (Pectinase) (Galacturan 1,4-alpha-galacturonidase) - Zea mays (Maize) & (at2g33160 : 311.0) glycoside hydrolase family 28 protein / polygalacturonase (pectinase) family protein; FUNCTIONS IN: polygalacturonase activity, nucleic acid binding; INVOLVED IN: carbohydrate metabolic process; LOCATED IN: endomembrane syste…	3.10978	VT stage
	10.6.3	cell wall.degradation.pectate lyases and polygalacturonases	zm00001d015821	Transcript	(p35339|pglr3_maize : 455.0) Exopolygalacturonase precursor (EC 3.2.1.67) (ExoPG) (Pectinase) (Galacturan 1,4-alpha-galacturonidase) - Zea mays (Maize) & (at2g33160 : 311.0) glycoside hydrolase family 28 protein / polygalacturonase (pectinase) family protein; FUNCTIONS IN: polygalacturonase activity, nucleic acid binding; INVOLVED IN: carbohydrate metabolic process; LOCATED IN: endomembrane syste…	3.23436	VT stage
	10.6.3	cell wall.degradation.pectate lyases and polygalacturonases	zm00001d036821	Transcript	(p35338|pglr2_maize : 776.0) Exopolygalacturonase precursor (EC 3.2.1.67) (ExoPG) (Pectinase) (Galacturan 1,4-alpha-galacturonidase) - Zea mays (Maize) & (gnl|cdd|84675 : 345.0) no description available & (at2g33160 : 317.0) glycoside hydrolase family 28 protein / polygalacturonase (pectinase) family protein; FUNCTIONS IN: polygalacturonase activity, nucleic acid binding; INVOLVED IN: carbohydrat…	3.24191	VT stage
	10.6.3	cell wall.degradation.pectate lyases and polygalacturonases	zm00001d053662	Transcript	(p35339|pglr3_maize : 433.0) Exopolygalacturonase precursor (EC 3.2.1.67) (ExoPG) (Pectinase) (Galacturan 1,4-alpha-galacturonidase) - Zea mays (Maize) & (at3g07820 : 305.0) Pectin lyase-like superfamily protein; FUNCTIONS IN: polygalacturonase activity; INVOLVED IN: carbohydrate metabolic process; LOCATED IN: endomembrane system; EXPRESSED IN: 11 plant structures; EXPRESSED DURING: L mature poll…	3.00916	VT stage
	10.6.3	cell wall.degradation.pectate lyases and polygalacturonases	zm00001d036815	Transcript	(p35339|pglr3_maize : 744.0) Exopolygalacturonase precursor (EC 3.2.1.67) (ExoPG) (Pectinase) (Galacturan 1,4-alpha-galacturonidase) - Zea mays (Maize) & (gnl|cdd|84675 : 337.0) no description available & (at2g33160 : 316.0) glycoside hydrolase family 28 protein / polygalacturonase (pectinase) family protein; FUNCTIONS IN: polygalacturonase activity, nucleic acid binding; INVOLVED IN: carbohydrat…	3.08682	VT stage
	10.6.3	cell wall.degradation.pectate lyases and polygalacturonases	zm00001d036158	Transcript	(p40973|pel_lillo : 399.0) Pectate lyase precursor (EC 4.2.2.2) - Lilium longiflorum (Trumpet lily) & (at1g14420 : 387.0) AT59; FUNCTIONS IN: lyase activity, pectate lyase activity; INVOLVED IN: plant-type cell wall organization; LOCATED IN: endomembrane system; EXPRESSED IN: 9 plant structures; EXPRESSED DURING: L mature pollen stage, M germinated pollen stage, 4 anthesis, C globular stage, peta…	3.09411	VT stage
	10.6.3	cell wall.degradation.pectate lyases and polygalacturonases	zm00001d036816	Transcript	(p35339|pglr3_maize : 751.0) Exopolygalacturonase precursor (EC 3.2.1.67) (ExoPG) (Pectinase) (Galacturan 1,4-alpha-galacturonidase) - Zea mays (Maize) & (gnl|cdd|84675 : 339.0) no description available & (at2g33160 : 316.0) glycoside hydrolase family 28 protein / polygalacturonase (pectinase) family protein; FUNCTIONS IN: polygalacturonase activity, nucleic acid binding; INVOLVED IN: carbohydrat…	3.74758	VT stage
	10.6.3	cell wall.degradation.pectate lyases and polygalacturonases	zm00001d053597	Transcript	(p40973|pel_lillo : 300.0) Pectate lyase precursor (EC 4.2.2.2) - Lilium longiflorum (Trumpet lily) & (at1g14420 : 279.0) AT59; FUNCTIONS IN: lyase activity, pectate lyase activity; INVOLVED IN: plant-type cell wall organization; LOCATED IN: endomembrane system; EXPRESSED IN: 9 plant structures; EXPRESSED DURING: L mature pollen stage, M germinated pollen stage, 4 anthesis, C globular stage, peta…	3.06097	VT stage
	10.6.3	cell wall.degradation.pectate lyases and polygalacturonases	zm00001d000216	Transcript	(p40973|pel_lillo : 474.0) Pectate lyase precursor (EC 4.2.2.2) - Lilium longiflorum (Trumpet lily) & (at1g14420 : 448.0) AT59; FUNCTIONS IN: lyase activity, pectate lyase activity; INVOLVED IN: plant-type cell wall organization; LOCATED IN: endomembrane system; EXPRESSED IN: 9 plant structures; EXPRESSED DURING: L mature pollen stage, M germinated pollen stage, 4 anthesis, C globular stage, peta…	2.96487	VT stage
	10.6.3	cell wall.degradation.pectate lyases and polygalacturonases	zm00001d031993	Transcript	(at1g09890 : 869.0) Rhamnogalacturonate lyase family protein; CONTAINS InterPro DOMAIN/s: Rhamnogalacturonate lyase (InterPro:IPR010325), Carbohydrate-binding-like fold (InterPro:IPR013784), Galactose-binding domain-like (InterPro:IPR008979); BEST Arabidopsis thaliana protein match is: Rhamnogalacturonate lyase family protein (TAIR:AT1G09910.1); Has 301 Blast hits to 285 proteins in 64 species: A…	2.08298	VT stage
	10.6.3	cell wall.degradation.pectate lyases and polygalacturonases	zm00001d046389	Transcript	(p40973|pel_lillo : 126.0) Pectate lyase precursor (EC 4.2.2.2) - Lilium longiflorum (Trumpet lily) & (at5g15110 : 105.0) Pectate lyase family protein; FUNCTIONS IN: lyase activity, pectate lyase activity; INVOLVED IN: biological_process unknown; LOCATED IN: endomembrane system; EXPRESSED IN: 9 plant structures; EXPRESSED DURING: L mature pollen stage, M germinated pollen stage, 4 anthesis, C glo…	3.23493	VT stage
	10.6.3	cell wall.degradation.pectate lyases and polygalacturonases	zm00001d036824	Transcript	(p26216|pglr1_maize : 362.0) Exopolygalacturonase precursor (EC 3.2.1.67) (ExoPG) (Pectinase) (Galacturan 1,4-alpha-galacturonidase) - Zea mays (Maize) & (gnl|cdd|84675 : 210.0) no description available & (at2g33160 : 170.0) glycoside hydrolase family 28 protein / polygalacturonase (pectinase) family protein; FUNCTIONS IN: polygalacturonase activity, nucleic acid binding; INVOLVED IN: carbohydrat…	3.71153	VT stage
	10.6.3	cell wall.degradation.pectate lyases and polygalacturonases	zm00001d009057	Transcript	(at1g02460 : 367.0) Pectin lyase-like superfamily protein; FUNCTIONS IN: polygalacturonase activity; INVOLVED IN: carbohydrate metabolic process; EXPRESSED IN: stem, root, stamen, seed; EXPRESSED DURING: 4 anthesis, E expanded cotyledon stage; CONTAINS InterPro DOMAIN/s: Pectin lyase fold/virulence factor (InterPro:IPR011050), Glycoside hydrolase, family 28 (InterPro:IPR000743), Pectin lyase fold…	1.33899	VT stage
	10.6.3	cell wall.degradation.pectate lyases and polygalacturonases	zm00001d040965	Transcript	(p35339|pglr3_maize : 437.0) Exopolygalacturonase precursor (EC 3.2.1.67) (ExoPG) (Pectinase) (Galacturan 1,4-alpha-galacturonidase) - Zea mays (Maize) & (at2g33160 : 294.0) glycoside hydrolase family 28 protein / polygalacturonase (pectinase) family protein; FUNCTIONS IN: polygalacturonase activity, nucleic acid binding; INVOLVED IN: carbohydrate metabolic process; LOCATED IN: endomembrane syste…	3.16351	VT stage
	10.7	cell wall.modification	zm00001d047135	Transcript	(q07154|expb9_maize : 487.0) Expansin-B9 precursor (ZmEXPB9) (Beta-expansin-1b) (Pollen allergen Zea m 1) - Zea mays (Maize) & (at1g65680 : 191.0) member of BETA-EXPANSINS. Naming convention from the Expansin Working Group (Kende et al, 2004. Plant Mol Bio); expansin B2 (EXPB2); INVOLVED IN: plant-type cell wall modification involved in multidimensional cell growth, unidimensional cell growth, pl…	3.15709	VT stage
	10.7	cell wall.modification	zm00001d017734	Transcript	(q1zyq8|exb10_maize : 491.0) Expansin-B10 precursor (ZmEXPB10) (Beta-expansin-10) (Pollen allergen Zea m 1c) - Zea mays (Maize) & (at1g65680 : 160.0) member of BETA-EXPANSINS. Naming convention from the Expansin Working Group (Kende et al, 2004. Plant Mol Bio); expansin B2 (EXPB2); INVOLVED IN: plant-type cell wall modification involved in multidimensional cell growth, unidimensional cell growth,…	3.13166	VT stage
	10.7	cell wall.modification	zm00001d047142	Transcript	(p58738|expb1_maize : 482.0) Expansin-B1 precursor (ZmEXPB1) (Beta-expansin-1a) (Pollen allergen Zea m 1) (Zea m 1d) - Zea mays (Maize) & (at1g65680 : 189.0) member of BETA-EXPANSINS. Naming convention from the Expansin Working Group (Kende et al, 2004. Plant Mol Bio); expansin B2 (EXPB2); INVOLVED IN: plant-type cell wall modification involved in multidimensional cell growth, unidimensional cell…	3.13273	VT stage
	10.7	cell wall.modification	zm00001d017733	Transcript	(q1zyq8|exb10_maize : 492.0) Expansin-B10 precursor (ZmEXPB10) (Beta-expansin-10) (Pollen allergen Zea m 1c) - Zea mays (Maize) & (at1g65680 : 158.0) member of BETA-EXPANSINS. Naming convention from the Expansin Working Group (Kende et al, 2004. Plant Mol Bio); expansin B2 (EXPB2); INVOLVED IN: plant-type cell wall modification involved in multidimensional cell growth, unidimensional cell growth,…	3.89114	VT stage
	10.7	cell wall.modification	zm00001d014614	Transcript	(at4g25810 : 354.0) xyloglucan endotransglycosylase-related protein (XTR6); xyloglucan endotransglycosylase 6 (XTR6); FUNCTIONS IN: hydrolase activity, acting on glycosyl bonds, xyloglucan:xyloglucosyl transferase activity, hydrolase activity, hydrolyzing O-glycosyl compounds; INVOLVED IN: carbohydrate metabolic process, cellular glucan metabolic process; LOCATED IN: cell wall; EXPRESSED IN: 14 p…	1.27361	VT stage
	10.7	cell wall.modification	zm00001d024378	Transcript	(gnl|cdd|29536 : 295.0) no description available & (p35694|bru1_soybn : 238.0) Brassinosteroid-regulated protein BRU1 precursor - Glycine max (Soybean) & (at4g14130 : 234.0) xyloglucan endotransglycosylase-related protein (XTR7); xyloglucan endotransglucosylase/hydrolase 15 (XTH15); FUNCTIONS IN: hydrolase activity, acting on glycosyl bonds, xyloglucan:xyloglucosyl transferase activity, hydrolase…	3.48642	VT stage
	10.7	cell wall.modification	zm00001d017732	Transcript	(q1zyq8|exb10_maize : 489.0) Expansin-B10 precursor (ZmEXPB10) (Beta-expansin-10) (Pollen allergen Zea m 1c) - Zea mays (Maize) & (at1g65680 : 158.0) member of BETA-EXPANSINS. Naming convention from the Expansin Working Group (Kende et al, 2004. Plant Mol Bio); expansin B2 (EXPB2); INVOLVED IN: plant-type cell wall modification involved in multidimensional cell growth, unidimensional cell growth,…	3.14068	VT stage
	10.7	cell wall.modification	zm00001d031906	Transcript	(q6yyw5|exp32_orysa : 372.0) Expansin-A32 precursor (OsEXPA32) (Alpha-expansin-32) (OsEXP32) (OsaEXPa1.30) - Oryza sativa (Rice) & (at3g55500 : 275.0) expansin-like protein. Naming convention from the Expansin Working Group (Kende et al, 2004. Plant Mol Bio). Involved in the formation of nematode-induced syncytia in roots of Arabidopsis thaliana.; expansin A16 (EXPA16); INVOLVED IN: plant-type ce…	2.96331	VT stage
	10.7	cell wall.modification	zm00001d047146	Transcript	(p58738|expb1_maize : 484.0) Expansin-B1 precursor (ZmEXPB1) (Beta-expansin-1a) (Pollen allergen Zea m 1) (Zea m 1d) - Zea mays (Maize) & (at1g65680 : 191.0) member of BETA-EXPANSINS. Naming convention from the Expansin Working Group (Kende et al, 2004. Plant Mol Bio); expansin B2 (EXPB2); INVOLVED IN: plant-type cell wall modification involved in multidimensional cell growth, unidimensional cell…	3.12272	VT stage
	10.7	cell wall.modification	zm00001d006399	Transcript	(q2qp13|exp26_orysa : 305.0) Expansin-A26 precursor (OsEXPA26) (Alpha-expansin-26) (OsEXP26) (OsaEXPa1.29) - Oryza sativa (Rice) & (at3g55500 : 188.0) expansin-like protein. Naming convention from the Expansin Working Group (Kende et al, 2004. Plant Mol Bio). Involved in the formation of nematode-induced syncytia in roots of Arabidopsis thaliana.; expansin A16 (EXPA16); INVOLVED IN: plant-type ce…	3.11741	VT stage
	10.7	cell wall.modification	zm00001d031904	Transcript	(q6yyw5|exp32_orysa : 391.0) Expansin-A32 precursor (OsEXPA32) (Alpha-expansin-32) (OsEXP32) (OsaEXPa1.30) - Oryza sativa (Rice) & (at3g55500 : 292.0) expansin-like protein. Naming convention from the Expansin Working Group (Kende et al, 2004. Plant Mol Bio). Involved in the formation of nematode-induced syncytia in roots of Arabidopsis thaliana.; expansin A16 (EXPA16); INVOLVED IN: plant-type ce…	3.00167	VT stage
	10.7	cell wall.modification	zm00001d024071	Transcript	(q76bw5|xth8_orysa : 351.0) Xyloglucan endotransglycosylase/hydrolase protein 8 precursor (EC 2.4.1.207) (End-xyloglucan transferase) (OsXTH8) (OsXRT5) - Oryza sativa (Rice) & (gnl|cdd|29536 : 256.0) no description available & (at5g57560 : 244.0) Encodes a cell wall-modifying enzyme, rapidly upregulated in response to environmental stimuli; Touch 4 (TCH4); CONTAINS InterPro DOMAIN/s: Xyloglucan e…	1.0737	VT stage
	10.7	cell wall.modification	zm00001d048384	Transcript	(p0c1y5|exb11_maize : 434.0) Expansin-B11 precursor (ZmEXPB11) (Beta-expansin-11) (Pollen allergen Zea m 1a) (Pollen allergen Zea m 1b) - Zea mays (Maize) & (at1g65680 : 156.0) member of BETA-EXPANSINS. Naming convention from the Expansin Working Group (Kende et al, 2004. Plant Mol Bio); expansin B2 (EXPB2); INVOLVED IN: plant-type cell wall modification involved in multidimensional cell growth, …	3.13233	VT stage
	10.7	cell wall.modification	zm00001d031907	Transcript	(q6yyw5|exp32_orysa : 372.0) Expansin-A32 precursor (OsEXPA32) (Alpha-expansin-32) (OsEXP32) (OsaEXPa1.30) - Oryza sativa (Rice) & (at3g55500 : 275.0) expansin-like protein. Naming convention from the Expansin Working Group (Kende et al, 2004. Plant Mol Bio). Involved in the formation of nematode-induced syncytia in roots of Arabidopsis thaliana.; expansin A16 (EXPA16); INVOLVED IN: plant-type ce…	3.31429	VT stage
	10.8.1	cell wall.pectin*esterases.PME	zm00001d025588	Transcript	(gnl|cdd|85238 : 508.0) no description available & (at5g49180 : 451.0) Encodes a putative pectin methylesterase. The gene is preferentially expressed in floral buds.; Plant invertase/pectin methylesterase inhibitor superfamily; FUNCTIONS IN: enzyme inhibitor activity, pectinesterase activity; INVOLVED IN: cell wall modification; LOCATED IN: endomembrane system, cell wall, plant-type cell wall; EX…	3.02898	VT stage
	10.8.1	cell wall.pectin*esterases.PME	zm00001d020586	Transcript	(at4g33230 : 173.0) Plant invertase/pectin methylesterase inhibitor superfamily; FUNCTIONS IN: enzyme inhibitor activity, pectinesterase activity; INVOLVED IN: cell wall modification; LOCATED IN: cell wall, plant-type cell wall; EXPRESSED IN: sperm cell, sepal, male gametophyte, flower, pollen tube; EXPRESSED DURING: L mature pollen stage, M germinated pollen stage, 4 anthesis; CONTAINS InterPro …	3.18091	VT stage
	10.8.1	cell wall.pectin*esterases.PME	zm00001d022567	Transcript	(at3g05610 : 476.0) Plant invertase/pectin methylesterase inhibitor superfamily; FUNCTIONS IN: enzyme inhibitor activity, pectinesterase activity; INVOLVED IN: cell wall modification; LOCATED IN: cell wall, plant-type cell wall; EXPRESSED IN: 11 plant structures; EXPRESSED DURING: L mature pollen stage, M germinated pollen stage, 4 anthesis, C globular stage, petal differentiation and expansion s…	3.27839	VT stage
	10.8.1	cell wall.pectin*esterases.PME	zm00001d026422	Transcript	(gnl|cdd|85238 : 486.0) no description available & (at2g26450 : 358.0) Plant invertase/pectin methylesterase inhibitor superfamily; FUNCTIONS IN: enzyme inhibitor activity, pectinesterase activity; INVOLVED IN: cell wall modification; LOCATED IN: cell wall, plant-type cell wall; EXPRESSED IN: 9 plant structures; EXPRESSED DURING: L mature pollen stage, M germinated pollen stage, 4 anthesis, C glo…	2.79997	VT stage
	10.8.1	cell wall.pectin*esterases.PME	zm00001d042625	Transcript	(at5g09760 : 313.0) Plant invertase/pectin methylesterase inhibitor superfamily; FUNCTIONS IN: enzyme inhibitor activity, pectinesterase activity; INVOLVED IN: cell wall modification; LOCATED IN: cell wall, chloroplast, plant-type cell wall; EXPRESSED IN: 23 plant structures; EXPRESSED DURING: 13 growth stages; CONTAINS InterPro DOMAIN/s: Pectin lyase fold/virulence factor (InterPro:IPR011050), P…	1.0371	VT stage
	10.8.1	cell wall.pectin*esterases.PME	zm00001d028819	Transcript	(at3g05610 : 525.0) Plant invertase/pectin methylesterase inhibitor superfamily; FUNCTIONS IN: enzyme inhibitor activity, pectinesterase activity; INVOLVED IN: cell wall modification; LOCATED IN: cell wall, plant-type cell wall; EXPRESSED IN: 11 plant structures; EXPRESSED DURING: L mature pollen stage, M germinated pollen stage, 4 anthesis, C globular stage, petal differentiation and expansion s…	3.12845	VT stage
	10.8.1	cell wall.pectin*esterases.PME	zm00001d007290	Transcript	(gnl|cdd|85238 : 450.0) no description available & (at2g43050 : 398.0) ATPMEPCRD; FUNCTIONS IN: enzyme inhibitor activity, pectinesterase activity; INVOLVED IN: cell wall modification; LOCATED IN: cell wall, plant-type cell wall; EXPRESSED IN: 9 plant structures; EXPRESSED DURING: 4 anthesis, petal differentiation and expansion stage; CONTAINS InterPro DOMAIN/s: Pectinesterase, active site (Inter…	1.4821	VT stage
	10.8.1	cell wall.pectin*esterases.PME	zm00001d048648	Transcript	(at5g19730 : 195.0) Pectin lyase-like superfamily protein; FUNCTIONS IN: pectinesterase activity; INVOLVED IN: cell wall modification; LOCATED IN: cell wall, plant-type cell wall, cytoplasm; EXPRESSED IN: 17 plant structures; EXPRESSED DURING: 8 growth stages; CONTAINS InterPro DOMAIN/s: Pectinesterase, active site (InterPro:IPR018040), Pectin lyase fold/virulence factor (InterPro:IPR011050), Pec…	3.03537	VT stage
	10.8.1	cell wall.pectin*esterases.PME	zm00001d044585	Transcript	(at3g17060 : 333.0) Pectin lyase-like superfamily protein; FUNCTIONS IN: pectinesterase activity; INVOLVED IN: cell wall modification; LOCATED IN: endomembrane system, cell wall, plant-type cell wall; EXPRESSED IN: 9 plant structures; EXPRESSED DURING: L mature pollen stage, M germinated pollen stage, 4 anthesis, C globular stage, petal differentiation and expansion stage; CONTAINS InterPro DOMAI…	3.00947	VT stage
	10.8.2	cell wall.pectin*esterases.acetyl esterase	zm00001d002422	Transcript	(gnl|cdd|66926 : 278.0) no description available & (gnl|cdd|39488 : 272.0) no description available & (at5g45280 : 266.0) Pectinacetylesterase family protein; FUNCTIONS IN: carboxylesterase activity; INVOLVED IN: biological_process unknown; LOCATED IN: cell wall; EXPRESSED IN: 22 plant structures; EXPRESSED DURING: 13 growth stages; CONTAINS InterPro DOMAIN/s: Pectinacetylesterase (InterPro:IPR00…	2.75235	VT stage
	10.8.99	cell wall.pectin*esterases.misc	zm00001d026422	Transcript	(gnl|cdd|85238 : 486.0) no description available & (at2g26450 : 358.0) Plant invertase/pectin methylesterase inhibitor superfamily; FUNCTIONS IN: enzyme inhibitor activity, pectinesterase activity; INVOLVED IN: cell wall modification; LOCATED IN: cell wall, plant-type cell wall; EXPRESSED IN: 9 plant structures; EXPRESSED DURING: L mature pollen stage, M germinated pollen stage, 4 anthesis, C glo…	2.79997	VT stage
	10.8.99	cell wall.pectin*esterases.misc	zm00001d042625	Transcript	(at5g09760 : 313.0) Plant invertase/pectin methylesterase inhibitor superfamily; FUNCTIONS IN: enzyme inhibitor activity, pectinesterase activity; INVOLVED IN: cell wall modification; LOCATED IN: cell wall, chloroplast, plant-type cell wall; EXPRESSED IN: 23 plant structures; EXPRESSED DURING: 13 growth stages; CONTAINS InterPro DOMAIN/s: Pectin lyase fold/virulence factor (InterPro:IPR011050), P…	1.0371	VT stage
	10.8.99	cell wall.pectin*esterases.misc	zm00001d007290	Transcript	(gnl|cdd|85238 : 450.0) no description available & (at2g43050 : 398.0) ATPMEPCRD; FUNCTIONS IN: enzyme inhibitor activity, pectinesterase activity; INVOLVED IN: cell wall modification; LOCATED IN: cell wall, plant-type cell wall; EXPRESSED IN: 9 plant structures; EXPRESSED DURING: 4 anthesis, petal differentiation and expansion stage; CONTAINS InterPro DOMAIN/s: Pectinesterase, active site (Inter…	1.4821	VT stage
	11.1.10	lipid metabolism.FA synthesis and FA elongation.beta ketoacyl CoA synthase	zm00001d039094	Transcript	(at2g26640 : 753.0) Encodes KCS11, a member of the 3-ketoacyl-CoA synthase family involved in the biosynthesis of VLCFA (very long chain fatty acids).; 3-ketoacyl-CoA synthase 11 (KCS11); FUNCTIONS IN: transferase activity, transferring acyl groups other than amino-acyl groups, catalytic activity; INVOLVED IN: response to cold, response to light stimulus, response to osmotic stress; LOCATED IN: m…	4.58128	VT stage
	11.1.7	lipid metabolism.FA synthesis and FA elongation.ACP thioesterase	zm00001d036137	Transcript	(at1g08510 : 471.0) Encodes an acyl-acyl carrier protein thioesterase. Hydrolyzes primarily saturated acyl-ACPs with chain lengths that vary between 8 and 18 carbons. Involved in saturated fatty acid synthesis. Nuclear-encoded, plastid-targeted globular protein that is functional as dimer.; fatty acyl-ACP thioesterases B (FATB); CONTAINS InterPro DOMAIN/s: Acyl-ACP-thioesterase, N-terminal domain…	1.16778	VT stage
	11.1.7	lipid metabolism.FA synthesis and FA elongation.ACP thioesterase	zm00001d029902	Transcript	(at1g08510 : 116.0) Encodes an acyl-acyl carrier protein thioesterase. Hydrolyzes primarily saturated acyl-ACPs with chain lengths that vary between 8 and 18 carbons. Involved in saturated fatty acid synthesis. Nuclear-encoded, plastid-targeted globular protein that is functional as dimer.; fatty acyl-ACP thioesterases B (FATB); CONTAINS InterPro DOMAIN/s: Acyl-ACP-thioesterase, N-terminal domain…	3.6373	VT stage
	11.1.8	lipid metabolism.FA synthesis and FA elongation.acyl coa ligase	zm00001d037318	Transcript	(gnl|cdd|82505 : 735.0) no description available & (at5g16370 : 730.0) acyl activating enzyme 5 (AAE5); FUNCTIONS IN: catalytic activity; INVOLVED IN: metabolic process; LOCATED IN: peroxisome; EXPRESSED IN: leaf; CONTAINS InterPro DOMAIN/s: AMP-binding, conserved site (InterPro:IPR020845), AMP-dependent synthetase/ligase (InterPro:IPR000873); BEST Arabidopsis thaliana protein match is: AMP-depen…	-1.16111	VT stage
	11.2.2	lipid metabolism.FA desaturation.a hydroxylase	zm00001d034319	Transcript	(at2g34770 : 342.0) encodes a fatty acid hydroxylase, required for the AtBI-1-mediated suppression of programmed cell death.; fatty acid hydroxylase 1 (FAH1); FUNCTIONS IN: fatty acid alpha-hydroxylase activity, catalytic activity; INVOLVED IN: very long-chain fatty acid metabolic process, negative regulation of programmed cell death; LOCATED IN: endoplasmic reticulum; EXPRESSED IN: 24 plant stru…	1.56562	VT stage
	11.2.3	lipid metabolism.FA desaturation.omega 3 desaturase	zm00001d044605	Transcript	(p48619|fad3c_ricco : 475.0) Omega-3 fatty acid desaturase, chloroplast precursor (EC 1.14.19.-) - Ricinus communis (Castor bean) & (at5g05580 : 466.0) Encodes a temperature sensitive plastidic fatty acid desaturase.; fatty acid desaturase 8 (FAD8); CONTAINS InterPro DOMAIN/s: Protein of unknown function DUF3474 (InterPro:IPR021863), Fatty acid desaturase, type 1 (InterPro:IPR005804); BEST Arabid…	2.14599	VT stage
	11.2.4	lipid metabolism.FA desaturation.omega 6 desaturase	zm00001d023768	Transcript	(p48631|fd6e2_soybn : 473.0) Omega-6 fatty acid desaturase, endoplasmic reticulum isozyme 2 (EC 1.14.19.-) - Glycine max (Soybean) & (at3g12120 : 469.0) Major enzyme responsible for the synthesis of 18:2 fatty acids in the endoplasmic reticulum. Contains His-rich motifs, which contribute to the interaction with the electron donor cytochrome b5. Mutations in this gene suppress the low temperature-…	1.40809	VT stage
	11.2.4	lipid metabolism.FA desaturation.omega 6 desaturase	zm00001d023769	Transcript	(p48631|fd6e2_soybn : 464.0) Omega-6 fatty acid desaturase, endoplasmic reticulum isozyme 2 (EC 1.14.19.-) - Glycine max (Soybean) & (at3g12120 : 461.0) Major enzyme responsible for the synthesis of 18:2 fatty acids in the endoplasmic reticulum. Contains His-rich motifs, which contribute to the interaction with the electron donor cytochrome b5. Mutations in this gene suppress the low temperature-…	1.42947	VT stage
	11.3	lipid metabolism.Phospholipid synthesis	zm00001d034732	Transcript	(at4g01950 : 324.0) Encodes a member of a family of proteins with glycerol-3-phosphate acyltransferase activity.; glycerol-3-phosphate acyltransferase 3 (GPAT3); FUNCTIONS IN: acyltransferase activity; INVOLVED IN: metabolic process; EXPRESSED IN: 14 plant structures; EXPRESSED DURING: 9 growth stages; CONTAINS InterPro DOMAIN/s: Phospholipid/glycerol acyltransferase (InterPro:IPR002123); BEST Ar…	-1.16813	VT stage
	11.3.5	lipid metabolism.Phospholipid synthesis.diacylglycerol kinase	zm00001d043263	Transcript	(at2g20900 : 650.0) diacylglycerol kinase 5 (DGK5); FUNCTIONS IN: diacylglycerol kinase activity; INVOLVED IN: activation of protein kinase C activity by G-protein coupled receptor protein signaling pathway; LOCATED IN: cellular_component unknown; EXPRESSED IN: 25 plant structures; EXPRESSED DURING: 15 growth stages; CONTAINS InterPro DOMAIN/s: Diacylglycerol kinase, catalytic domain (InterPro:IP…	1.37614	VT stage
	11.4	lipid metabolism.TAG synthesis	zm00001d017952	Transcript	(gnl|cdd|68610 : 217.0) no description available & (at1g70670 : 169.0) Caleosin-related family protein; CONTAINS InterPro DOMAIN/s: Caleosin related (InterPro:IPR007736); BEST Arabidopsis thaliana protein match is: Caleosin-related family protein (TAIR:AT1G70680.1); Has 341 Blast hits to 336 proteins in 61 species: Archae - 0; Bacteria - 0; Metazoa - 0; Fungi - 60; Plants - 278; Viruses - 0; Othe…	2.88912	VT stage
	11.8	lipid metabolism.'exotics'(steroids, squalene etc)	zm00001d023774	Transcript	(at1g10030 : 115.0) homolog of yeast ergosterol28 (ERG28); INVOLVED IN: biological_process unknown; LOCATED IN: endomembrane system, integral to membrane; EXPRESSED IN: 22 plant structures; EXPRESSED DURING: 13 growth stages; CONTAINS InterPro DOMAIN/s: Erg28-like (InterPro:IPR005352); Has 223 Blast hits to 223 proteins in 105 species: Archae - 0; Bacteria - 0; Metazoa - 67; Fungi - 94; Plants - …	1.53565	VT stage
	11.8.1	lipid metabolism.'exotics' (steroids, squalene etc).sphingolipids	zm00001d049213	Transcript	(at1g14290 : 301.0) Encodes one of the two redundant sphingoid base hydroxylases (SBH). Involved in sphingolipid trihydroxy long-chain base (4-hydroxysphinganine) biosynthesis. Double mutants of SBHs were dwarfed and not able to progress from vegetative to reproductive growth.; sphingoid base hydroxylase 2 (SBH2); CONTAINS InterPro DOMAIN/s: Fatty acid hydroxylase (InterPro:IPR006694); BEST Arabi…	4.83395	VT stage
	11.8.1	lipid metabolism.'exotics' (steroids, squalene etc).sphingolipids	zm00001d041220	Transcript	(at4g36830 : 174.0) HOS3-1; FUNCTIONS IN: molecular_function unknown; INVOLVED IN: biological_process unknown; LOCATED IN: integral to membrane; EXPRESSED IN: 13 plant structures; EXPRESSED DURING: 7 growth stages; CONTAINS InterPro DOMAIN/s: GNS1/SUR4 membrane protein (InterPro:IPR002076); BEST Arabidopsis thaliana protein match is: GNS1/SUR4 membrane protein family (TAIR:AT1G75000.1); Has 156 B…	1.98608	VT stage
	11.9.2.1	lipid metabolism.lipid degradation.lipases.triacylglycerol lipase	zm00001d044202	Transcript	(at3g61680 : 414.0) alpha/beta-Hydrolases superfamily protein; FUNCTIONS IN: triglyceride lipase activity; INVOLVED IN: lipid metabolic process; LOCATED IN: chloroplast; CONTAINS InterPro DOMAIN/s: Lipase, class 3 (InterPro:IPR002921); BEST Arabidopsis thaliana protein match is: alpha/beta-Hydrolases superfamily protein (TAIR:AT1G02660.1); Has 210 Blast hits to 205 proteins in 59 species: Archae …	2.35478	VT stage
	11.9.3	lipid metabolism.lipid degradation.lysophospholipases	zm00001d006231	Transcript	(at4g38690 : 468.0) PLC-like phosphodiesterases superfamily protein; FUNCTIONS IN: phospholipase C activity, phosphoric diester hydrolase activity; INVOLVED IN: intracellular signaling pathway, N-terminal protein myristoylation, lipid metabolic process; LOCATED IN: cellular_component unknown; EXPRESSED IN: 23 plant structures; EXPRESSED DURING: 12 growth stages; CONTAINS InterPro DOMAIN/s: Phosph…	2.63062	VT stage
	11.9.3	lipid metabolism.lipid degradation.lysophospholipases	zm00001d034875	Transcript	(at3g03530 : 488.0) PHOSPHOESTERASE FAMILY PROTEIN, NPC4 is significantly induced upon phosphate starvation and plays an important role in the supply of inorganic phosphate and diacylglycerol from membrane-phospholipids during phosphate deprivation.; non-specific phospholipase C4 (NPC4); FUNCTIONS IN: hydrolase activity, acting on ester bonds, phospholipase C activity; INVOLVED IN: phospholipid c…	-1.83975	VT stage
	11.9.3.3	lipid metabolism.lipid degradation.lysophospholipases.glycerophosphodiester phosphodiesterase	zm00001d024961	Transcript	(at5g38280 : 296.0) putative receptor serine/threonine kinase PR5K (PR5K) mRNA, PR5-like receptor kinase; PR5-like receptor kinase (PR5K); FUNCTIONS IN: transmembrane receptor protein serine/threonine kinase activity, kinase activity; INVOLVED IN: response to fungus; LOCATED IN: endomembrane system; EXPRESSED IN: 6 plant structures; EXPRESSED DURING: petal differentiation and expansion stage; CON…	1.64661	VT stage
	11.9.3.3	lipid metabolism.lipid degradation.lysophospholipases.glycerophosphodiester phosphodiesterase	zm00001d015609	Transcript	(at5g58170 : 674.0) SHV3-like 5 (SVL5); FUNCTIONS IN: phosphoric diester hydrolase activity, glycerophosphodiester phosphodiesterase activity; INVOLVED IN: glycerol metabolic process, lipid metabolic process; LOCATED IN: anchored to membrane; EXPRESSED IN: 14 plant structures; EXPRESSED DURING: L mature pollen stage, M germinated pollen stage, 4 anthesis, C globular stage, petal differentiation a…	2.9091	VT stage
	11.9.3.3	lipid metabolism.lipid degradation.lysophospholipases.glycerophosphodiester phosphodiesterase	zm00001d031653	Transcript	(at5g41080 : 203.0) PLC-like phosphodiesterases superfamily protein; FUNCTIONS IN: phosphoric diester hydrolase activity, glycerophosphodiester phosphodiesterase activity; INVOLVED IN: glycerol metabolic process, lipid metabolic process; EXPRESSED IN: 23 plant structures; EXPRESSED DURING: 14 growth stages; CONTAINS InterPro DOMAIN/s: PLC-like phosphodiesterase, TIM beta/alpha-barrel domain (Inte…	1.52625	VT stage
	11.9.3.3	lipid metabolism.lipid degradation.lysophospholipases.glycerophosphodiester phosphodiesterase	zm00001d026488	Transcript	(gnl|cdd|36401 : 273.0) no description available & (at1g66980 : 250.0) Encodes SNC4 (suppressor of npr1-1, constitutive 4), an atypical receptor-like kinase with two predicted extracellular glycerophosphoryl diester phosphodiesterase domains.; suppressor of npr1-1 constitutive 4 (SNC4); CONTAINS InterPro DOMAIN/s: Protein kinase, ATP binding site (InterPro:IPR017441), Serine/threonine-protein kin…	3.67328	VT stage
	11.9.3.3	lipid metabolism.lipid degradation.lysophospholipases.glycerophosphodiester phosphodiesterase	zm00001d003924	Transcript	(at3g02040 : 392.0) senescence-related gene 3 (SRG3); FUNCTIONS IN: phosphoric diester hydrolase activity, glycerophosphodiester phosphodiesterase activity; INVOLVED IN: glycerol metabolic process, lipid metabolic process; EXPRESSED IN: 18 plant structures; EXPRESSED DURING: 8 growth stages; CONTAINS InterPro DOMAIN/s: PLC-like phosphodiesterase, TIM beta/alpha-barrel domain (InterPro:IPR017946),…	1.27155	VT stage
	11.9.3.5	lipid metabolism.lipid degradation.lysophospholipases.phosphoinositide phospholipase C	zm00001d034875	Transcript	(at3g03530 : 488.0) PHOSPHOESTERASE FAMILY PROTEIN, NPC4 is significantly induced upon phosphate starvation and plays an important role in the supply of inorganic phosphate and diacylglycerol from membrane-phospholipids during phosphate deprivation.; non-specific phospholipase C4 (NPC4); FUNCTIONS IN: hydrolase activity, acting on ester bonds, phospholipase C activity; INVOLVED IN: phospholipid c…	-1.83975	VT stage
	12.1.1	N-metabolism.nitrate metabolism.NR	zm00001d017025	Transcript	(p49102|nia3_maize : 1663.0) Nitrate reductase [NADH] 3 (EC 1.7.1.1) (NR) - Zea mays (Maize) & (at1g77760 : 1155.0) Encodes the cytosolic minor isoform of nitrate reductase (NR). Involved in the first step of nitrate assimilation, it contributes about 15% of the nitrate reductase activity in shoots. Similar to molybdopterin oxidoreductases at the N-terminus, and to FAD/NAD-binding cytochrome redu…	1.5393	VT stage
	12.1.1	N-metabolism.nitrate metabolism.NR	zm00001d052139	Transcript	(p27968|nia7_horvu : 898.0) Nitrate reductase [NAD(P)H] (EC 1.7.1.2) - Hordeum vulgare (Barley) & (at1g77760 : 778.0) Encodes the cytosolic minor isoform of nitrate reductase (NR). Involved in the first step of nitrate assimilation, it contributes about 15% of the nitrate reductase activity in shoots. Similar to molybdopterin oxidoreductases at the N-terminus, and to FAD/NAD-binding cytochrome re…	3.48645	VT stage
	13.1.2.3.21	amino acid metabolism.synthesis.glutamate family.arginine.ornithine carbamoyltransferase	zm00001d018314	Transcript	(q43814|otc_pea : 283.0) Ornithine carbamoyltransferase, chloroplast precursor (EC 2.1.3.3) (OTCase) (Ornithine transcarbamylase) - Pisum sativum (Garden pea) & (at1g75330 : 270.0) ornithine carbamoyltransferase (OTC); FUNCTIONS IN: amino acid binding, ornithine carbamoyltransferase activity, carboxyl- or carbamoyltransferase activity; INVOLVED IN: cellular amino acid metabolic process; LOCATED I…	3.94349	VT stage
	13.1.3.4	amino acid metabolism.synthesis.aspartate family.methionine	zm00001d009146	Transcript	(p93438|metl_orysa : 373.0) S-adenosylmethionine synthetase 2 (EC 2.5.1.6) (Methionine adenosyltransferase 2) (AdoMet synthetase 2) - Oryza sativa (Rice) & (at3g17390 : 364.0) S-adenosylmethionine synthetase; METHIONINE OVER-ACCUMULATOR 3 (MTO3); FUNCTIONS IN: methionine adenosyltransferase activity; INVOLVED IN: lignin biosynthetic process, response to cold, methionine metabolic process, S-adeno…	1.18102	VT stage
	13.1.3.4	amino acid metabolism.synthesis.aspartate family.methionine	zm00001d040697	Transcript	(p93438|metl_orysa : 744.0) S-adenosylmethionine synthetase 2 (EC 2.5.1.6) (Methionine adenosyltransferase 2) (AdoMet synthetase 2) - Oryza sativa (Rice) & (at1g02500 : 711.0) encodes a S-adenosylmethionine synthetase. SAM1 is regulated by protein S-nitrosylation. The covalent binding of nitric oxide (NO) to the Cys114 residue inhibits the enzyme activity.; S-adenosylmethionine synthetase 1 (SAM1…	1.0713	VT stage
	13.1.3.4.11	amino acid metabolism.synthesis.aspartate family.methionine.S-adenosylmethionine synthetase	zm00001d009146	Transcript	(p93438|metl_orysa : 373.0) S-adenosylmethionine synthetase 2 (EC 2.5.1.6) (Methionine adenosyltransferase 2) (AdoMet synthetase 2) - Oryza sativa (Rice) & (at3g17390 : 364.0) S-adenosylmethionine synthetase; METHIONINE OVER-ACCUMULATOR 3 (MTO3); FUNCTIONS IN: methionine adenosyltransferase activity; INVOLVED IN: lignin biosynthetic process, response to cold, methionine metabolic process, S-adeno…	1.18102	VT stage
	13.1.3.4.11	amino acid metabolism.synthesis.aspartate family.methionine.S-adenosylmethionine synthetase	zm00001d040697	Transcript	(p93438|metl_orysa : 744.0) S-adenosylmethionine synthetase 2 (EC 2.5.1.6) (Methionine adenosyltransferase 2) (AdoMet synthetase 2) - Oryza sativa (Rice) & (at1g02500 : 711.0) encodes a S-adenosylmethionine synthetase. SAM1 is regulated by protein S-nitrosylation. The covalent binding of nitric oxide (NO) to the Cys114 residue inhibits the enzyme activity.; S-adenosylmethionine synthetase 1 (SAM1…	1.0713	VT stage
	13.1.3.4.12	amino acid metabolism.synthesis.aspartate family.methionine.homocysteine S-methyltransferase	zm00001d041455	Transcript	(q9fum8|hmt3_maize : 677.0) Homocysteine S-methyltransferase 3 (EC 2.1.1.10) (S-methylmethionine:homocysteine methyltransferase 3) (SMM:Hcy S-methyltransferase 3) (ZmHMT-3) - Zea mays (Maize) & (at3g63250 : 430.0) Encodes a homocysteine methyltransferase (HMT). Among the three HMT coding genes in the genome, HMT2 is responsible for a significant proportion of HMT activity in the flower stalks and…	1.3569	VT stage
	13.1.3.4.12	amino acid metabolism.synthesis.aspartate family.methionine.homocysteine S-methyltransferase	zm00001d048060	Transcript	(q9fun0|hmt1_maize : 620.0) Homocysteine S-methyltransferase 1 (EC 2.1.1.10) (S-methylmethionine:homocysteine methyltransferase 1) (SMM:Hcy S-methyltransferase 1) (ZmHMT-1) - Zea mays (Maize) & (at3g25900 : 432.0) HMT-1; CONTAINS InterPro DOMAIN/s: Homocysteine S-methyltransferase (InterPro:IPR003726); BEST Arabidopsis thaliana protein match is: homocysteine S-methyltransferase 3 (TAIR:AT3G22740.…	1.10323	VT stage
	13.1.6.1.1	amino acid metabolism.synthesis.aromatic aa.chorismate.3-deoxy-D-arabino-heptulosonate 7-phosphate synthase	zm00001d029391	Transcript	(q75lr2|arof_orysa : 362.0) Phospho-2-dehydro-3-deoxyheptonate aldolase 1, chloroplast precursor (EC 2.5.1.54) (Phospho-2-keto-3-deoxyheptonate aldolase 1) (DAHP synthetase 1) (3-deoxy-D-arabino-heptulosonate 7-phosphate synthase 1) - Oryza sativa (Rice) & (at4g39980 : 331.0) Encodes a 2-deoxy-D-arabino-heptulosonate 7-phosphate (DAHP) synthase, which catalyzes the first committed step in aromati…	4.50834	VT stage
	13.1.6.4.1	amino acid metabolism.synthesis.aromatic aa.tyrosine.arogenate dehydrogenase \& prephenate dehydrogenase	zm00001d036439	Transcript	(at1g15710 : 338.0) prephenate dehydrogenase family protein; FUNCTIONS IN: prephenate dehydrogenase (NADP+) activity; INVOLVED IN: tyrosine biosynthetic process; LOCATED IN: chloroplast; EXPRESSED IN: 24 plant structures; EXPRESSED DURING: 13 growth stages; CONTAINS InterPro DOMAIN/s: Prephenate dehydrogenase (InterPro:IPR003099), Arogenate/prephenate dehydrogenase (InterPro:IPR012070); BEST Arab…	1.23854	VT stage
	13.1.6.4.2	amino acid metabolism.synthesis.aromatic aa.tyrosine.prephenate dehydrogenase	zm00001d036439	Transcript	(at1g15710 : 338.0) prephenate dehydrogenase family protein; FUNCTIONS IN: prephenate dehydrogenase (NADP+) activity; INVOLVED IN: tyrosine biosynthetic process; LOCATED IN: chloroplast; EXPRESSED IN: 24 plant structures; EXPRESSED DURING: 13 growth stages; CONTAINS InterPro DOMAIN/s: Prephenate dehydrogenase (InterPro:IPR003099), Arogenate/prephenate dehydrogenase (InterPro:IPR012070); BEST Arab…	1.23854	VT stage
	13.1.6.5.4	amino acid metabolism.synthesis.aromatic aa.tryptophan.indole-3-glycerol phosphate synthase	zm00001d020008	Transcript	(at5g48220 : 390.0) Aldolase-type TIM barrel family protein; FUNCTIONS IN: indole-3-glycerol-phosphate synthase activity, catalytic activity; INVOLVED IN: metabolic process, tryptophan metabolic process; EXPRESSED IN: 22 plant structures; EXPRESSED DURING: 13 growth stages; CONTAINS InterPro DOMAIN/s: Aldolase-type TIM barrel (InterPro:IPR013785), Indole-3-glycerol phosphate synthase, conserved s…	3.45211	VT stage
	13.1.6.5.5	amino acid metabolism.synthesis.aromatic aa.tryptophan.tryptophan synthase	zm00001d034453	Transcript	(p42390|trpa_maize : 385.0) Indole-3-glycerol phosphate lyase, chloroplast precursor (EC 4.1.2.8) (Indole synthase) (Tryptophan synthase alpha chain) (EC 4.2.1.20) (Benzoxazineless 1) - Zea mays (Maize) & (at4g02610 : 332.0) Aldolase-type TIM barrel family protein; CONTAINS InterPro DOMAIN/s: Tryptophan synthase, alpha chain, active site (InterPro:IPR018204), Aldolase-type TIM barrel (InterPro:IP…	2.3884	VT stage
	13.1.6.5.5	amino acid metabolism.synthesis.aromatic aa.tryptophan.tryptophan synthase	zm00001d034461	Transcript	(p42390|trpa_maize : 360.0) Indole-3-glycerol phosphate lyase, chloroplast precursor (EC 4.1.2.8) (Indole synthase) (Tryptophan synthase alpha chain) (EC 4.2.1.20) (Benzoxazineless 1) - Zea mays (Maize) & (at4g02610 : 315.0) Aldolase-type TIM barrel family protein; CONTAINS InterPro DOMAIN/s: Tryptophan synthase, alpha chain, active site (InterPro:IPR018204), Aldolase-type TIM barrel (InterPro:IP…	3.73407	VT stage
	13.2.3.4.1	amino acid metabolism.degradation.aspartate family.methionine.methionine gamma-lyase	zm00001d000294	Transcript	(at1g64660 : 490.0) Encodes a functional methionine gamma-lyase, a cytosolic enzyme catalyzes the degradation of methionine into methanethiol, alpha-ketobutyrate and ammonia. The catabolism of excess methionine is important to methionine homeostasis.; methionine gamma-lyase (MGL); CONTAINS InterPro DOMAIN/s: Pyridoxal phosphate-dependent transferase, major domain (InterPro:IPR015424), Cys/Met met…	3.31619	VT stage
	13.2.3.5.1	mino acid metabolism.degradation.aspartate family.lysine.lysine decarboxylase	zm00001d011246	Transcript	(at3g53450 : 309.0) Putative lysine decarboxylase family protein; FUNCTIONS IN: molecular_function unknown; INVOLVED IN: lysine biosynthetic process via diaminopimelate; LOCATED IN: cytosol, nucleus; EXPRESSED IN: 15 plant structures; EXPRESSED DURING: 6 growth stages; CONTAINS InterPro DOMAIN/s: Conserved hypothetical protein CHP00730 (InterPro:IPR005269); BEST Arabidopsis thaliana protein match…	-1.48945	VT stage
	14.1	S-assimilation.ATPS	zm00001d033981	Transcript	(at4g14680 : 652.0) ATP sulfurylase; APS3; CONTAINS InterPro DOMAIN/s: Rossmann-like alpha/beta/alpha sandwich fold (InterPro:IPR014729), Pseudouridine synthase/archaeosine transglycosylase-like (InterPro:IPR015947), Sulphate adenylyltransferase (InterPro:IPR002650); BEST Arabidopsis thaliana protein match is: ATP sulfurylase 1 (TAIR:AT3G22890.1); Has 2059 Blast hits to 2056 proteins in 649 speci…	1.22674	VT stage
	14.15	S-assimilation.AKN	zm00001d048785	Transcript	(gnl|cdd|35854 : 342.0) no description available & (at3g03900 : 329.0) Provides activated sulfate for the sulfation of secondary metabolites, including the glucosinolates. Redundant with APK4.; adenosine-5'-phosphosulfate (APS) kinase 3 (APK3); FUNCTIONS IN: transferase activity, transferring phosphorus-containing groups, kinase activity, ATP binding; INVOLVED IN: male gamete generation, sulfate …	1.55605	VT stage
	16.1	secondary metabolism.isoprenoids	zm00001d008370	Transcript	(gnl|cdd|35995 : 262.0) no description available & (gnl|cdd|30491 : 223.0) no description available & (at4g36810 : 208.0) Encodes a protein with geranylgeranyl pyrophosphate synthase activity involved in isoprenoid biosynthesis. The enzyme appears to be targeted to the chloroplast in epidermal cells and guard cells of leaves, and in etioplasts in roots.; geranylgeranyl pyrophosphate synthase 1 (G…	1.9174	VT stage
	16.1	secondary metabolism.isoprenoids	zm00001d024486	Transcript	(gnl|cdd|29478 : 319.0) no description available & (p93665|dcs1_goshi : 222.0) (+)-delta-cadinene synthase (EC 4.2.3.13) (D-cadinene synthase) - Gossypium hirsutum (Upland cotton) & (at3g14490 : 176.0) Terpenoid cyclases/Protein prenyltransferases superfamily protein; FUNCTIONS IN: lyase activity, magnesium ion binding; INVOLVED IN: metabolic process; LOCATED IN: chloroplast; CONTAINS InterPro DO…	3.70435	VT stage
	16.1.1.1	secondary metabolism.isoprenoids.non-mevalonate pathway.DXS	zm00001d019060	Transcript	(at4g15560 : 930.0) Encodes a protein with 1-deoxyxylulose 5-phosphate synthase activity involved in the MEP pathway. It is essential for chloroplast development in Arabidopsis; CLOROPLASTOS ALTERADOS 1 (CLA1); FUNCTIONS IN: 1-deoxy-D-xylulose-5-phosphate synthase activity; INVOLVED IN: chlorophyll biosynthetic process, response to light stimulus, isopentenyl diphosphate biosynthetic process, mev…	1.69031	VT stage
	16.1.1.10	secondary metabolism.isoprenoids.non-mevalonate pathway.geranylgeranyl pyrophosphate synthase	zm00001d008370	Transcript	(gnl|cdd|35995 : 262.0) no description available & (gnl|cdd|30491 : 223.0) no description available & (at4g36810 : 208.0) Encodes a protein with geranylgeranyl pyrophosphate synthase activity involved in isoprenoid biosynthesis. The enzyme appears to be targeted to the chloroplast in epidermal cells and guard cells of leaves, and in etioplasts in roots.; geranylgeranyl pyrophosphate synthase 1 (G…	1.9174	VT stage
	16.1.2.2	secondary metabolism.isoprenoids.mevalonate pathway.HMG-CoA synthase	zm00001d027383	Transcript	(at4g11820 : 723.0) Encodes a protein with hydroxymethylglutaryl-CoA synthase activity which was characterized by phenotypical complementation of the S. cerevisiae mutant.; MVA1; CONTAINS InterPro DOMAIN/s: Thiolase-like (InterPro:IPR016039), Hydroxymethylglutaryl-coenzyme A synthase C-terminal (InterPro:IPR013746), Hydroxymethylglutaryl-coenzyme A synthase, N-terminal (InterPro:IPR013528), Hydro…	-1.78503	VT stage
	16.1.5	secondary metabolism.isoprenoids.terpenoids	zm00001d024486	Transcript	(gnl|cdd|29478 : 319.0) no description available & (p93665|dcs1_goshi : 222.0) (+)-delta-cadinene synthase (EC 4.2.3.13) (D-cadinene synthase) - Gossypium hirsutum (Upland cotton) & (at3g14490 : 176.0) Terpenoid cyclases/Protein prenyltransferases superfamily protein; FUNCTIONS IN: lyase activity, magnesium ion binding; INVOLVED IN: metabolic process; LOCATED IN: chloroplast; CONTAINS InterPro DO…	3.70435	VT stage
	16.1.5	secondary metabolism.isoprenoids.terpenoids	zm00001d015053	Transcript	(gnl|cdd|29478 : 352.0) no description available & (at1g61680 : 327.0) terpene synthase 14 (TPS14); CONTAINS InterPro DOMAIN/s: Terpene synthase, metal-binding domain (InterPro:IPR005630), Terpenoid synthase (InterPro:IPR008949), Terpenoid cylases/protein prenyltransferase alpha-alpha toroid (InterPro:IPR008930), Terpene synthase-like (InterPro:IPR001906); BEST Arabidopsis thaliana protein match …	3.19156	VT stage
	16.1.5	secondary metabolism.isoprenoids.terpenoids	zm00001d024478	Transcript	(gnl|cdd|29478 : 438.0) no description available & (p93665|dcs1_goshi : 278.0) (+)-delta-cadinene synthase (EC 4.2.3.13) (D-cadinene synthase) - Gossypium hirsutum (Upland cotton) & (at3g14490 : 234.0) Terpenoid cyclases/Protein prenyltransferases superfamily protein; FUNCTIONS IN: lyase activity, magnesium ion binding; INVOLVED IN: metabolic process; LOCATED IN: chloroplast; CONTAINS InterPro DO…	-2.78694	VT stage
	16.1.5	secondary metabolism.isoprenoids.terpenoids	zm00001d004279	Transcript	(gnl|cdd|29478 : 381.0) no description available & (at3g25810 : 321.0) Terpenoid cyclases/Protein prenyltransferases superfamily protein; CONTAINS InterPro DOMAIN/s: Terpene synthase, metal-binding domain (InterPro:IPR005630), Terpenoid synthase (InterPro:IPR008949), Terpenoid cylases/protein prenyltransferase alpha-alpha toroid (InterPro:IPR008930), Terpene synthase-like (InterPro:IPR001906); BE…	2.19415	VT stage
	16.1.5	secondary metabolism.isoprenoids.terpenoids	zm00001d024477	Transcript	(gnl|cdd|29478 : 477.0) no description available & (p93665|dcs1_goshi : 284.0) (+)-delta-cadinene synthase (EC 4.2.3.13) (D-cadinene synthase) - Gossypium hirsutum (Upland cotton) & (at3g29410 : 246.0) Terpenoid cyclases/Protein prenyltransferases superfamily protein; FUNCTIONS IN: lyase activity, magnesium ion binding; INVOLVED IN: metabolic process; EXPRESSED IN: embryo, root, flower, seed; EXP…	-2.77082	VT stage
	16.1.5	secondary metabolism.isoprenoids.terpenoids	zm00001d015054	Transcript	(gnl|cdd|29478 : 332.0) no description available & (at1g61680 : 314.0) terpene synthase 14 (TPS14); CONTAINS InterPro DOMAIN/s: Terpene synthase, metal-binding domain (InterPro:IPR005630), Terpenoid synthase (InterPro:IPR008949), Terpenoid cylases/protein prenyltransferase alpha-alpha toroid (InterPro:IPR008930), Terpene synthase-like (InterPro:IPR001906); BEST Arabidopsis thaliana protein match …	3.25404	VT stage
	16.2	secondary metabolism.phenylpropanoids	zm00001d019957	Transcript	(at5g63380 : 226.0) Encodes a peroxisomal protein involved in the activation of fatty acids through esterification with CoA. At5g63380 preferentially activates fatty acids with increased chain length (C9:0 to C8:0) and thus shares characteristics with long-chain fatty acyl-CoA synthases. Also able to catalyze the conversion of OPDA to its CoA ester and is therefore thought to be involved in the p…	-1.36208	VT stage
	16.2	secondary metabolism.phenylpropanoids	zm00001d035064	Transcript	(at5g07860 : 219.0) HXXXD-type acyl-transferase family protein; FUNCTIONS IN: transferase activity, transferring acyl groups other than amino-acyl groups, transferase activity; INVOLVED IN: biological_process unknown; LOCATED IN: cellular_component unknown; EXPRESSED IN: 20 plant structures; EXPRESSED DURING: 13 growth stages; CONTAINS InterPro DOMAIN/s: Transferase (InterPro:IPR003480); BEST Ara…	2.38072	VT stage
	16.2	secondary metabolism.phenylpropanoids	zm00001d002965	Transcript	(at5g23230 : 218.0) nicotinamidase 2 (NIC2); CONTAINS InterPro DOMAIN/s: Isochorismatase-like (InterPro:IPR000868); BEST Arabidopsis thaliana protein match is: nicotinamidase 3 (TAIR:AT5G23220.1); Has 1807 Blast hits to 1807 proteins in 277 species: Archae - 0; Bacteria - 0; Metazoa - 736; Fungi - 347; Plants - 385; Viruses - 0; Other Eukaryotes - 339 (source: NCBI BLink). & (gnl|cdd|29548 : 134.…	3.24529	VT stage
	16.2	secondary metabolism.phenylpropanoids	zm00001d004689	Transcript	(p47917|zrp4_maize : 169.0) O-methyltransferase ZRP4 (EC 2.1.1.-) (OMT) - Zea mays (Maize) & (gnl|cdd|85101 : 149.0) no description available & (gnl|cdd|38388 : 137.0) no description available & (at4g35160 : 90.1) O-methyltransferase family protein; FUNCTIONS IN: methyltransferase activity, O-methyltransferase activity, protein dimerization activity; LOCATED IN: cytosol; CONTAINS InterPro DOMAIN/…	-5.21201	VT stage
	16.2.1	secondary metabolism.phenylpropanoids.lignin biosynthesis	zm00001d000237	Transcript	(q93xp7|czog1_maize : 776.0) Cis-zeatin O-glucosyltransferase 1 (EC 2.4.1.215) (cisZOG1) - Zea mays (Maize) & (at2g15490 : 165.0) UDP-glycosyltransferase 73B4 (UGT73B4); FUNCTIONS IN: quercetin 3-O-glucosyltransferase activity, UDP-glycosyltransferase activity, quercetin 7-O-glucosyltransferase activity, UDP-glucosyltransferase activity, transferase activity, transferring glycosyl groups; INVOLVE…	-1.05329	VT stage
	16.2.1.3	secondary metabolism.phenylpropanoids.lignin biosynthesis.4CL	zm00001d019957	Transcript	(at5g63380 : 226.0) Encodes a peroxisomal protein involved in the activation of fatty acids through esterification with CoA. At5g63380 preferentially activates fatty acids with increased chain length (C9:0 to C8:0) and thus shares characteristics with long-chain fatty acyl-CoA synthases. Also able to catalyze the conversion of OPDA to its CoA ester and is therefore thought to be involved in the p…	-1.36208	VT stage
	16.2.1.4	secondary metabolism.phenylpropanoids.lignin biosynthesis.HCT	zm00001d020530	Transcript	(gnl|cdd|66174 : 281.0) no description available & (at5g48930 : 249.0) At5g48930 has been shown to encode for the hydroxycinnamoyl-Coenzyme A shikimate/quinate hydroxycinnamoyltransferase (HCT) both synthesizing and catabolizing the hydroxycinnamoylesters (coumaroyl/caffeoyl shikimate and quinate) involved in the phenylpropanoid pathway. Influence on the accumulation of flavonoids which in turn i…	1.13703	VT stage
	16.4.1	secondary metabolism.N misc.alkaloid-like	zm00001d038665	Transcript	(gnl|cdd|35847 : 490.0) no description available & (q06086|tydc2_petcr : 455.0) Tyrosine decarboxylase 2 (EC 4.1.1.25) - Petroselinum crispum (Parsley) (Petroselinum hortense) & (at2g20340 : 414.0) Pyridoxal phosphate (PLP)-dependent transferases superfamily protein; FUNCTIONS IN: pyridoxal phosphate binding, carboxy-lyase activity, catalytic activity, tyrosine decarboxylase activity; INVOLVED IN…	4.81988	VT stage
	16.5.1.1.1.10	secondary metabolism.sulfur-containing.glucosinolates.synthesis.aliphatic.flavin-containing monooxygenase	zm00001d029922	Transcript	(at1g12200 : 288.0) Flavin-binding monooxygenase family protein; FUNCTIONS IN: NADP or NADPH binding, monooxygenase activity, FAD binding, flavin-containing monooxygenase activity; INVOLVED IN: oxidation reduction; LOCATED IN: cellular_component unknown; EXPRESSED IN: 22 plant structures; EXPRESSED DURING: 13 growth stages; CONTAINS InterPro DOMAIN/s: Flavin-containing monooxygenase FMO (InterPro…	2.1648	VT stage
	16.5.1.1.1.7	secondary metabolism.sulfur-containing.glucosinolates.synthesis.aliphatic.CYP83A1 phenylacetaldoxime monooxygenase	zm00001d014134	Transcript	(gnl|cdd|35378 : 428.0) no description available & (o48923|c71da_soybn : 416.0) Cytochrome P450 71D10 (EC 1.14.-.-) - Glycine max (Soybean) & (at5g25180 : 352.0) putative cytochrome P450; "cytochrome P450, family 71, subfamily B, polypeptide 14" (CYP71B14); FUNCTIONS IN: electron carrier activity, monooxygenase activity, iron ion binding, oxygen binding, heme binding; INVOLVED IN: oxidation reduc…	1.67738	VT stage
	16.5.1.1.4.1	secondary metabolism.sulfur-containing.glucosinolates.synthesis.shared.CYP83B1 phenylacetaldoxime monooxygenase	zm00001d047549	Transcript	(o48957|c99a1_sorbi : 177.0) Cytochrome P450 CYP99A1 (EC 1.14.-.-) (Fragment) - Sorghum bicolor (Sorghum) (Sorghum vulgare) & (gnl|cdd|35378 : 134.0) no description available & (gnl|cdd|84486 : 118.0) no description available & (at4g12310 : 90.5) member of CYP706A; "cytochrome P450, family 706, subfamily A, polypeptide 5" (CYP706A5); FUNCTIONS IN: electron carrier activity, monooxygenase activity…	1.57697	VT stage
	16.5.1.1.4.1	secondary metabolism.sulfur-containing.glucosinolates.synthesis.shared.CYP83B1 phenylacetaldoxime monooxygenase	zm00001d014134	Transcript	(gnl|cdd|35378 : 428.0) no description available & (o48923|c71da_soybn : 416.0) Cytochrome P450 71D10 (EC 1.14.-.-) - Glycine max (Soybean) & (at5g25180 : 352.0) putative cytochrome P450; "cytochrome P450, family 71, subfamily B, polypeptide 14" (CYP71B14); FUNCTIONS IN: electron carrier activity, monooxygenase activity, iron ion binding, oxygen binding, heme binding; INVOLVED IN: oxidation reduc…	1.67738	VT stage
	16.5.1.2.3	secondary metabolism.sulfur-containing.glucosinolates.regulation.indole	zm00001d038395	Transcript	(at3g52290 : 85.5) IQ-domain 3 (IQD3); FUNCTIONS IN: calmodulin binding; INVOLVED IN: biological_process unknown; LOCATED IN: plasma membrane; EXPRESSED IN: 23 plant structures; EXPRESSED DURING: 13 growth stages; CONTAINS InterPro DOMAIN/s: IQ calmodulin-binding region (InterPro:IPR000048); BEST Arabidopsis thaliana protein match is: IQ-domain 2 (TAIR:AT5G03040.3); Has 829 Blast hits to 818 prot…	3.14083	VT stage
	16.5.1.2.3	secondary metabolism.sulfur-containing.glucosinolates.regulation.indole	zm00001d013783	Transcript	(gnl|cdd|66392 : 125.0) no description available & (at5g65590 : 106.0) Dof-type zinc finger DNA-binding family protein; FUNCTIONS IN: DNA binding, sequence-specific DNA binding transcription factor activity; INVOLVED IN: regulation of transcription; LOCATED IN: chloroplast; CONTAINS InterPro DOMAIN/s: Zinc finger, Dof-type (InterPro:IPR003851); BEST Arabidopsis thaliana protein match is: OBF bind…	2.9925	VT stage
	16.5.1.3.1	secondary metabolism.sulfur-containing.glucosinolates.degradation.myrosinase	zm00001d024037	Transcript	(p49235|bglc_maize : 839.0) Beta-glucosidase, chloroplast precursor (EC 3.2.1.21) (Gentiobiase) (Cellobiase) (Beta-D-glucoside glucohydrolase) - Zea mays (Maize) & (gnl|cdd|35845 : 525.0) no description available & (gnl|cdd|84629 : 485.0) no description available & (at2g44450 : 409.0) beta glucosidase 15 (BGLU15); FUNCTIONS IN: cation binding, hydrolase activity, hydrolyzing O-glycosyl compounds,…	-1.90617	VT stage
	16.8.1	secondary metabolism.flavonoids.anthocyanins	zm00001d047744	Transcript	(at3g11180 : 413.0) 2-oxoglutarate (2OG) and Fe(II)-dependent oxygenase superfamily protein; FUNCTIONS IN: oxidoreductase activity, iron ion binding; INVOLVED IN: oxidation reduction; LOCATED IN: cellular_component unknown; EXPRESSED IN: inflorescence meristem, male gametophyte, flower, pollen tube; EXPRESSED DURING: L mature pollen stage, M germinated pollen stage, 4 anthesis, petal differentiat…	2.01674	VT stage
	16.8.3	secondary metabolism.flavonoids.dihydroflavonols	zm00001d027423	Transcript	(at5g24530 : 167.0) Encodes a putative 2OG-Fe(II) oxygenase that is defense-associated but required for susceptibility to downy mildew.; DOWNY MILDEW RESISTANT 6 (DMR6); FUNCTIONS IN: oxidoreductase activity, acting on paired donors, with incorporation or reduction of molecular oxygen, 2-oxoglutarate as one donor, and incorporation of one atom each of oxygen into both donors, oxidoreductase activ…	3.20555	VT stage
	16.8.3	secondary metabolism.flavonoids.dihydroflavonols	zm00001d006450	Transcript	(at3g16520 : 258.0) UDP-glucosyl transferase 88A1 (UGT88A1); FUNCTIONS IN: in 6 functions; INVOLVED IN: metabolic process; LOCATED IN: cellular_component unknown; EXPRESSED IN: 22 plant structures; EXPRESSED DURING: 13 growth stages; CONTAINS InterPro DOMAIN/s: UDP-glucuronosyl/UDP-glucosyltransferase (InterPro:IPR002213); BEST Arabidopsis thaliana protein match is: UDP-glucosyl transferase 72B3 …	3.31394	VT stage
	16.8.3	secondary metabolism.flavonoids.dihydroflavonols	zm00001d053514	Transcript	(at4g01070 : 361.0) the glycosyltransferase (UGT72B1) is involved in metabolizing xenobiotica (chloroaniline and chlorophenole). Comparison between wild type and knock-out mutant demonstrates the central role of this gene for metabolizing chloroaniline but significantly less for chlorophenole. The glucosyltransferase preferred UDP-xylose over UDP-glucose indicating its (additional) functioning as…	1.46721	VT stage
	16.8.3	secondary metabolism.flavonoids.dihydroflavonols	zm00001d000237	Transcript	(q93xp7|czog1_maize : 776.0) Cis-zeatin O-glucosyltransferase 1 (EC 2.4.1.215) (cisZOG1) - Zea mays (Maize) & (at2g15490 : 165.0) UDP-glycosyltransferase 73B4 (UGT73B4); FUNCTIONS IN: quercetin 3-O-glucosyltransferase activity, UDP-glycosyltransferase activity, quercetin 7-O-glucosyltransferase activity, UDP-glucosyltransferase activity, transferase activity, transferring glycosyl groups; INVOLVE…	-1.05329	VT stage
	16.8.3.3	secondary metabolism.flavonoids.dihydroflavonols.flavonoid 3''-monooxygenase	zm00001d047549	Transcript	(o48957|c99a1_sorbi : 177.0) Cytochrome P450 CYP99A1 (EC 1.14.-.-) (Fragment) - Sorghum bicolor (Sorghum) (Sorghum vulgare) & (gnl|cdd|35378 : 134.0) no description available & (gnl|cdd|84486 : 118.0) no description available & (at4g12310 : 90.5) member of CYP706A; "cytochrome P450, family 706, subfamily A, polypeptide 5" (CYP706A5); FUNCTIONS IN: electron carrier activity, monooxygenase activity…	1.57697	VT stage
	16.8.3.3	secondary metabolism.flavonoids.dihydroflavonols.flavonoid 3''-monooxygenase	zm00001d018839	Transcript	(gnl|cdd|35378 : 454.0) no description available & (at5g07990 : 334.0) Required for flavonoid 3' hydroxylase activity.; TRANSPARENT TESTA 7 (TT7); CONTAINS InterPro DOMAIN/s: Cytochrome P450 (InterPro:IPR001128), Cytochrome P450, E-class, group I (InterPro:IPR002401), Cytochrome P450, conserved site (InterPro:IPR017972); BEST Arabidopsis thaliana protein match is: cytochrome P450, family 706, sub…	1.03497	VT stage
	16.8.4	secondary metabolism.flavonoids.flavonols	zm00001d016415	Transcript	(at3g53150 : 120.0) UDP-glucosyl transferase 73D1 (UGT73D1); FUNCTIONS IN: transferase activity, transferring hexosyl groups, UDP-glycosyltransferase activity; INVOLVED IN: metabolic process; LOCATED IN: endomembrane system; EXPRESSED IN: stem, sepal, stamen; EXPRESSED DURING: 4 anthesis; CONTAINS InterPro DOMAIN/s: UDP-glucuronosyl/UDP-glucosyltransferase (InterPro:IPR002213); BEST Arabidopsis t…	1.03738	VT stage
	16.8.4	secondary metabolism.flavonoids.flavonols	zm00001d030548	Transcript	(at5g54000 : 281.0) 2-oxoglutarate (2OG) and Fe(II)-dependent oxygenase superfamily protein; FUNCTIONS IN: oxidoreductase activity, acting on paired donors, with incorporation or reduction of molecular oxygen, 2-oxoglutarate as one donor, and incorporation of one atom each of oxygen into both donors, oxidoreductase activity; INVOLVED IN: biological_process unknown; LOCATED IN: cellular_component …	1.00324	VT stage
	16.8.5.1	secondary metabolism.flavonoids.isoflavones.isoflavone reductase	zm00001d009022	Transcript	(p52579|ifrh_tobac : 271.0) Isoflavone reductase homolog A622 (EC 1.3.1.-) - Nicotiana tabacum (Common tobacco) & (at4g39230 : 258.0) encodes a protein whose sequence is similar to phenylcoumaran benzylic ether reductase (PCBER), which catalyzes NADPH-dependent reduction of 8-5' linked lignans such as dehydrodiconiferyl alcohol to give isodihydrodehydrodiconiferyl alcohol.; NmrA-like negative tra…	-1.20208	VT stage
	16.8.5.1	secondary metabolism.flavonoids.isoflavones.isoflavone reductase	zm00001d040173	Transcript	(p52580|ifrh_maize : 571.0) Isoflavone reductase homolog IRL (EC 1.3.1.-) - Zea mays (Maize) & (at1g75280 : 372.0) isoflavone reductase, putative, identical to SP:P52577 Isoflavone reductase homolog P3 (EC 1.3.1.-) {Arabidopsis thaliana}; contains Pfam profile PF02716: isoflavone reductase. Involved in response to oxidative stress.; NmrA-like negative transcriptional regulator family protein; FUN…	1.1778	VT stage
	16.99	secondary metabolism.unspecified	zm00001d035064	Transcript	(at5g07860 : 219.0) HXXXD-type acyl-transferase family protein; FUNCTIONS IN: transferase activity, transferring acyl groups other than amino-acyl groups, transferase activity; INVOLVED IN: biological_process unknown; LOCATED IN: cellular_component unknown; EXPRESSED IN: 20 plant structures; EXPRESSED DURING: 13 growth stages; CONTAINS InterPro DOMAIN/s: Transferase (InterPro:IPR003480); BEST Ara…	2.38072	VT stage
	19.14	tetrapyrrole synthesis.protochlorophyllide reductase	zm00001d001820	Transcript	(q41578|pora_wheat : 506.0) Protochlorophyllide reductase A, chloroplast precursor (EC 1.3.1.33) (PCR A) (NADPH-protochlorophyllide oxidoreductase A) (POR A) - Triticum aestivum (Wheat) & (at5g54190 : 453.0) light-dependent NADPH:protochlorophyllide oxidoreductase A; protochlorophyllide oxidoreductase A (PORA); FUNCTIONS IN: oxidoreductase activity, protochlorophyllide reductase activity; INVOLVE…	-1.33223	VT stage
	19.30	tetrapyrrole synthesis.uroporphyrin-III C-methyltransferase	zm00001d011428	Transcript	(at5g40850 : 406.0) Encodes a urophorphyrin III methylase that catalyzes S-adenosyl-L-methionine-dependent transmethylation in a multistep process involving the formation of a covalently linked complex with S-adenosyl-L-methionine.; urophorphyrin methylase 1 (UPM1); CONTAINS InterPro DOMAIN/s: Tetrapyrrole methylase (InterPro:IPR000878), Tetrapyrrole methylase, subdomain 1 (InterPro:IPR014777), U…	1.14117	VT stage
	2.2.1.3.3	major CHO metabolism.degradation.sucrose.invertases.vacuolar	zm00001d014947	Transcript	(p49175|inv1_maize : 723.0) Beta-fructofuranosidase 1 precursor (EC 3.2.1.26) (Sucrose 1) (Invertase 1) - Zea mays (Maize) & (at1g62660 : 661.0) Glycosyl hydrolases family 32 protein; FUNCTIONS IN: hydrolase activity, hydrolyzing O-glycosyl compounds; INVOLVED IN: sucrose catabolic process, using beta-fructofuranosidase, carbohydrate metabolic process; LOCATED IN: vacuole; EXPRESSED IN: 23 plant …	1.84765	VT stage
	2.2.2.1.2	major CHO metabolism.degradation.starch.starch cleavage.beta amylase	zm00001d029154	Transcript	(at5g18670 : 327.0) putative beta-amylase BMY3 (BMY3); beta-amylase 3 (BMY3); FUNCTIONS IN: cation binding, beta-amylase activity, catalytic activity; INVOLVED IN: cellulose biosynthetic process, carbohydrate metabolic process, polysaccharide catabolic process; EXPRESSED IN: 23 plant structures; EXPRESSED DURING: 13 growth stages; CONTAINS InterPro DOMAIN/s: Glycoside hydrolase, family 14 (InterP…	-2.16146	VT stage
	2.2.2.1.2	major CHO metabolism.degradation.starch.starch cleavage.beta amylase	zm00001d014083	Transcript	(at3g23920 : 660.0) Encodes a chloroplast beta-amylase. Is necessary for leaf starch breakdown in the absence of BAM3.; beta-amylase 1 (BAM1); FUNCTIONS IN: beta-amylase activity; INVOLVED IN: response to water deprivation, starch catabolic process; LOCATED IN: cytosol, nucleus; EXPRESSED IN: 25 plant structures; EXPRESSED DURING: 15 growth stages; CONTAINS InterPro DOMAIN/s: Glycoside hydrolase,…	2.48735	VT stage
	2.2.2.1.2	major CHO metabolism.degradation.starch.starch cleavage.beta amylase	zm00001d022501	Transcript	(at5g18670 : 353.0) putative beta-amylase BMY3 (BMY3); beta-amylase 3 (BMY3); FUNCTIONS IN: cation binding, beta-amylase activity, catalytic activity; INVOLVED IN: cellulose biosynthetic process, carbohydrate metabolic process, polysaccharide catabolic process; EXPRESSED IN: 23 plant structures; EXPRESSED DURING: 13 growth stages; CONTAINS InterPro DOMAIN/s: Glycoside hydrolase, family 14 (InterP…	3.38656	VT stage
	21.2	redox.ascorbate and glutathione	zm00001d013725	Transcript	(at3g19000 : 348.0) 2-oxoglutarate (2OG) and Fe(II)-dependent oxygenase superfamily protein; FUNCTIONS IN: oxidoreductase activity, acting on paired donors, with incorporation or reduction of molecular oxygen, 2-oxoglutarate as one donor, and incorporation of one atom each of oxygen into both donors, oxidoreductase activity; LOCATED IN: cellular_component unknown; EXPRESSED IN: 22 plant structure…	1.45241	VT stage
	23.3.3	nucleotide metabolism.salvage.NUDIX hydrolases	zm00001d050600	Transcript	(at1g12880 : 177.0) nudix hydrolase homolog 12 (NUDT12); FUNCTIONS IN: hydrolase activity; INVOLVED IN: biological_process unknown; EXPRESSED IN: 23 plant structures; EXPRESSED DURING: 15 growth stages; CONTAINS InterPro DOMAIN/s: NUDIX hydrolase domain-like (InterPro:IPR015797), NUDIX hydrolase, conserved site (InterPro:IPR020084), NUDIX hydrolase domain (InterPro:IPR000086); BEST Arabidopsis th…	2.06249	VT stage
	23.5.4	nucleotide metabolism.deoxynucleotide metabolism.ribonucleoside-diphosphate reductase	zm00001d036322	Transcript	(at2g21790 : 881.0) encodes large subunit of ribonucleotide reductase involved in the production of deoxyribonucleoside triphosphates (dNTPs) for DNA replication and repair; ribonucleotide reductase 1 (RNR1); FUNCTIONS IN: ribonucleoside-diphosphate reductase activity, ATP binding; INVOLVED IN: response to cadmium ion, DNA replication, deoxyribonucleoside triphosphate biosynthetic process; LOCATE…	-1.10131	VT stage
	25.10	C1-metabolism.formate dehydrogenase	zm00001d017801	Transcript	(q9sxp2|fdh1_orysa : 134.0) Formate dehydrogenase 1, mitochondrial precursor (EC 1.2.1.2) (NAD-dependent formate dehydrogenase 1) (FDH 1) - Oryza sativa (Rice) & (at5g14780 : 126.0) Encodes a NAD-dependent formate dehydrogenase.; formate dehydrogenase (FDH); FUNCTIONS IN: NAD or NADH binding, binding, oxidoreductase activity, acting on the CH-OH group of donors, NAD or NADP as acceptor, catalytic…	2.24717	VT stage
	3.1.1.2	minor CHO metabolism.raffinose family.galactinol synthases.putative	zm00001d022349	Transcript	(at3g06260 : 425.0) Encodes a protein with putative galacturonosyltransferase activity.; galacturonosyltransferase-like 4 (GATL4); FUNCTIONS IN: transferase activity, transferring hexosyl groups, polygalacturonate 4-alpha-galacturonosyltransferase activity, transferase activity, transferring glycosyl groups; INVOLVED IN: carbohydrate biosynthetic process; LOCATED IN: endomembrane system; EXPRESSE…	3.37554	VT stage
	3.2.2	minor CHO metabolism.trehalose.TPP	zm00001d006913	Transcript	(at2g22190 : 379.0) Haloacid dehalogenase-like hydrolase (HAD) superfamily protein; FUNCTIONS IN: catalytic activity, trehalose-phosphatase activity; INVOLVED IN: trehalose biosynthetic process, metabolic process; LOCATED IN: cellular_component unknown; EXPRESSED IN: 23 plant structures; EXPRESSED DURING: 12 growth stages; CONTAINS InterPro DOMAIN/s: HAD-superfamily hydrolase, subfamily IIB (Inte…	5.03302	VT stage
	3.2.2	minor CHO metabolism.trehalose.TPP	zm00001d022192	Transcript	(at2g22190 : 372.0) Haloacid dehalogenase-like hydrolase (HAD) superfamily protein; FUNCTIONS IN: catalytic activity, trehalose-phosphatase activity; INVOLVED IN: trehalose biosynthetic process, metabolic process; LOCATED IN: cellular_component unknown; EXPRESSED IN: 23 plant structures; EXPRESSED DURING: 12 growth stages; CONTAINS InterPro DOMAIN/s: HAD-superfamily hydrolase, subfamily IIB (Inte…	3.03806	VT stage
	3.4.3	minor CHO metabolism.myo-inositol.InsP Synthases	zm00001d014292	Transcript	(q9fpk7|ino1_maize : 884.0) Inositol-3-phosphate synthase (EC 5.5.1.4) (Myo-inositol-1-phosphate synthase) (MI-1-P synthase) (IPS) - Zea mays (Maize) & (gnl|cdd|35912 : 876.0) no description available & (at2g22240 : 847.0) ** Referred to as MIPS1 in Mitsuhashi et al 2008. Myo-inositol-1-phosphate synthase isoform 2. Expressed in leaf, root and silique. Immunolocalization experiments with an antib…	1.36069	VT stage
	3.6	minor CHO metabolism.callose	zm00001d014867	Transcript	(at5g13000 : 1578.0) encodes a gene similar to callose synthase; glucan synthase-like 12 (GSL12); FUNCTIONS IN: transferase activity, transferring glycosyl groups, 1,3-beta-glucan synthase activity; INVOLVED IN: 1,3-beta-glucan biosynthetic process; LOCATED IN: 1,3-beta-glucan synthase complex; EXPRESSED IN: 23 plant structures; EXPRESSED DURING: 13 growth stages; CONTAINS InterPro DOMAIN/s: Glyc…	-1.34224	VT stage
	4.1.1	glycolysis.cytosolic branch.UGPase	zm00001d015008	Transcript	(q43772|ugpa_horvu : 775.0) UTP--glucose-1-phosphate uridylyltransferase (EC 2.7.7.9) (UDP-glucose pyrophosphorylase) (UDPGP) (UGPase) - Hordeum vulgare (Barley) & (at5g17310 : 773.0) UDP-glucose pyrophosphorylase 2 (UGP2); FUNCTIONS IN: UTP:glucose-1-phosphate uridylyltransferase activity, nucleotidyltransferase activity; INVOLVED IN: response to cadmium ion, callose deposition in cell wall, res…	2.11485	VT stage
	4.1.15	glycolysis.cytosolic branch.phospho-enol-pyruvate carboxylase (PEPC)	zm00001d024980	Transcript	(p04711|capp1_maize : 404.0) Phosphoenolpyruvate carboxylase 1 (EC 4.1.1.31) (PEPCase 1) (PEPC 1) - Zea mays (Maize) & (gnl|cdd|64189 : 357.0) no description available & (at3g14940 : 286.0) Encodes a cytosolic phosphoenolpyruvate carboxylase (PEPC) that has activity when expressed in E.coli. Its mRNA is most abundantly expressed in roots and siliques. PPC3 belongs to the plant-type PEPC family. I…	-2.08894	VT stage
	4.1.4	glycolysis.cytosolic branch.phosphofructokinase (PFK)	zm00001d010375	Transcript	(at4g26270 : 727.0) phosphofructokinase 3 (PFK3); CONTAINS InterPro DOMAIN/s: Pyrophosphate-dependent phosphofructokinase TP0108 (InterPro:IPR012004), Phosphofructokinase (InterPro:IPR000023); BEST Arabidopsis thaliana protein match is: phosphofructokinase 7 (TAIR:AT5G56630.1); Has 30201 Blast hits to 17322 proteins in 780 species: Archae - 12; Bacteria - 1396; Metazoa - 17338; Fungi - 3422; Plan…	1.49851	VT stage
	4.2.4	glycolysis.plastid branch.phosphofructokinase (PFK)	zm00001d010375	Transcript	(at4g26270 : 727.0) phosphofructokinase 3 (PFK3); CONTAINS InterPro DOMAIN/s: Pyrophosphate-dependent phosphofructokinase TP0108 (InterPro:IPR012004), Phosphofructokinase (InterPro:IPR000023); BEST Arabidopsis thaliana protein match is: phosphofructokinase 7 (TAIR:AT5G56630.1); Has 30201 Blast hits to 17322 proteins in 780 species: Archae - 12; Bacteria - 1396; Metazoa - 17338; Fungi - 3422; Plan…	1.49851	VT stage
	4.3.4	glycolysis.unclear/dually targeted.phosphofructokinase (PFK)	zm00001d010375	Transcript	(at4g26270 : 727.0) phosphofructokinase 3 (PFK3); CONTAINS InterPro DOMAIN/s: Pyrophosphate-dependent phosphofructokinase TP0108 (InterPro:IPR012004), Phosphofructokinase (InterPro:IPR000023); BEST Arabidopsis thaliana protein match is: phosphofructokinase 7 (TAIR:AT5G56630.1); Has 30201 Blast hits to 17322 proteins in 780 species: Archae - 12; Bacteria - 1396; Metazoa - 17338; Fungi - 3422; Plan…	1.49851	VT stage
	5.2	fermentation.PDC	zm00001d022579	Transcript	(p51848|pdc2_orysa : 922.0) Pyruvate decarboxylase isozyme 2 (EC 4.1.1.1) (PDC) - Oryza sativa (Rice) & (at4g33070 : 877.0) Thiamine pyrophosphate dependent pyruvate decarboxylase family protein; FUNCTIONS IN: in 6 functions; LOCATED IN: membrane; EXPRESSED IN: 11 plant structures; EXPRESSED DURING: 4 anthesis, C globular stage, F mature embryo stage, petal differentiation and expansion stage, E …	3.76133	VT stage
	8.1.8	TCA / org transformation.TCA.fumarase	zm00001d029088	Transcript	(gnl|cdd|80687 : 162.0) no description available & (gnl|cdd|36531 : 154.0) no description available & (at2g47510 : 145.0) Encodes a mitochondrial-localized protein. The FUM1 gene appears to be essential, suggesting that FUM1 may play a crucial role as a fumarase in the tricarboxylic acid cycle.; fumarase 1 (FUM1); FUNCTIONS IN: fumarate hydratase activity, protein binding; INVOLVED IN: response t…	1.44239	VT stage
	8.2.10	TCA / org transformation.other organic acid transformatons.malic	zm00001d010358	Transcript	(p43279|maoc_orysa : 916.0) NADP-dependent malic enzyme, chloroplast precursor (EC 1.1.1.40) (NADP-ME) - Oryza sativa (Rice) & (gnl|cdd|36471 : 890.0) no description available & (at5g25880 : 887.0) The malic enzyme (EC 1.1.1.40) encoded by the ATNADP-ME3 is presumably cytosolic and restricted in its expression by both developmental and cell-specific signals.; NADP-malic enzyme 3 (NADP-ME3); FUNCT…	2.55784	VT stage
	8.3	TCA / org transformation.carbonic anhydrases	zm00001d004909	Transcript	(gnl|cdd|28766 : 259.0) no description available & (at1g08080 : 231.0) alpha carbonic anhydrase 7 (ACA7); FUNCTIONS IN: carbonate dehydratase activity, zinc ion binding; INVOLVED IN: one-carbon metabolic process; LOCATED IN: endomembrane system; CONTAINS InterPro DOMAIN/s: Carbonic anhydrase, alpha-class, catalytic domain (InterPro:IPR001148), Carbonic anhydrase, CAH1-like (InterPro:IPR018340), C…	3.04415	VT stage
	9.1.1	mitochondrial electron transport / ATP synthesis.NADH-DH.complex I	zm00001d046083	Transcript	(q01300|nu1m_pethy : 174.0) NADH-ubiquinone oxidoreductase chain 1 (EC 1.6.5.3) (NADH dehydrogenase subunit 1) - Petunia hybrida (Petunia) & (at2g07785 : 166.0) NADH dehydrogenase family protein; FUNCTIONS IN: molecular_function unknown; INVOLVED IN: oxidation reduction; LOCATED IN: membrane; EXPRESSED IN: leaf; CONTAINS InterPro DOMAIN/s: NADH:ubiquinone oxidoreductase, subunit 1 (InterPro:IPR00…	1.38446	VT stage
	9.1.2	mitochondrial electron transport / ATP synthesis.NADH-DH.localisation not clear	zm00001d046260	Transcript	(atmg00510 : 598.0) NADH dehydrogenase subunit 7; NADH dehydrogenase subunit 7 (NAD7); FUNCTIONS IN: NADH dehydrogenase activity; INVOLVED IN: oxidation reduction, cellular respiration; LOCATED IN: mitochondrion, mitochondrial respiratory chain complex I, respiratory chain complex I, membrane; EXPRESSED IN: leaf whorl, guard cell, cultured cell, seed, leaf; EXPRESSED DURING: E expanded cotyledon …	3.55812	VT stage
	9.1.2	mitochondrial electron transport / ATP synthesis.NADH-DH.localisation not clear	zm00001d046083	Transcript	(q01300|nu1m_pethy : 174.0) NADH-ubiquinone oxidoreductase chain 1 (EC 1.6.5.3) (NADH dehydrogenase subunit 1) - Petunia hybrida (Petunia) & (at2g07785 : 166.0) NADH dehydrogenase family protein; FUNCTIONS IN: molecular_function unknown; INVOLVED IN: oxidation reduction; LOCATED IN: membrane; EXPRESSED IN: leaf; CONTAINS InterPro DOMAIN/s: NADH:ubiquinone oxidoreductase, subunit 1 (InterPro:IPR00…	1.38446	VT stage
	9.4	mitochondrial electron transport / ATP synthesis.alternative oxidase	zm00001d002434	Transcript	(gnl|cdd|85678 : 428.0) no description available & (at3g22370 : 387.0) Encodes AOX1a, an isoform of alternative oxidase that is expressed in rosettes, flowers, and root. The alternative oxidase of plant mitochondria transfers electrons from the ubiquinone pool to oxygen without energy conservations. It is regulated through transcriptional control and by pyruvate. Plays a role in shoot acclimation…	1.25246	VT stage
	9.7	mitochondrial electron transport / ATP synthesis.cytochrome c oxidase	zm00001d004057	Transcript	(p04373|cox2_orysa : 235.0) Cytochrome c oxidase subunit 2 (EC 1.9.3.1) (Cytochrome c oxidase polypeptide II) - Oryza sativa (Rice) & (atmg00160 : 194.0) cytochrome c oxidase subunit 2; cytochrome oxidase 2 (COX2); FUNCTIONS IN: cytochrome-c oxidase activity; INVOLVED IN: respiratory electron transport chain; LOCATED IN: mitochondrion, chloroplast, mitochondrial respiratory chain complex IV; EXPR…	1.48732	VT stage
	9.9	mitochondrial electron transport / ATP synthesis.F1-ATPase	zm00001d040880	Transcript	(p05494|atpam_maize : 981.0) ATP synthase subunit alpha, mitochondrial (EC 3.6.3.14) - Zea mays (Maize) & (at2g07698 : 918.0) ATPase, F1 complex, alpha subunit protein; FUNCTIONS IN: hydrogen ion transporting ATP synthase activity, rotational mechanism, poly(U) RNA binding, zinc ion binding; INVOLVED IN: proton transport, ATP metabolic process, ATP synthesis coupled proton transport; LOCATED IN: …	1.97501	VT stage
	1.1.1.2	PS.lightreaction.photosystem II.PSII polypeptide subunits	zm00001d000417	Transcript	(gnl|cdd|79222 : 681.0) no description available & (p48183|psba_maize : 664.0) Photosystem Q(B) protein (32 kDa thylakoid membrane protein) (Photosystem II protein D1) - Zea mays (Maize) & (atcg00020 : 654.0) Encodes chlorophyll binding protein D1, a part of the photosystem II reaction center core; photosystem II reaction center protein A (PSBA); FUNCTIONS IN: chlorophyll binding; INVOLVED IN: ph…	1.02702	R2 stage
	1.1.6	PS.lightreaction.NADH DH	zm00001d019605	Transcript	(q6enp4|nu6c_sacof : 261.0) NAD(P)H-quinone oxidoreductase chain 6, chloroplast (EC 1.6.5.-) (NAD(P)H dehydrogenase, chain 6) (NADH-plastoquinone oxidoreductase chain 6) - Saccharum officinarum (Sugarcane) & (gnl|cdd|79235 : 252.0) no description available & (atcg01080 : 190.0) NADH dehydrogenase ND6; NDHG; CONTAINS InterPro DOMAIN/s: NADH:ubiquinone/plastoquinone oxidoreductase, chain 6 (InterPr…	1.1541	R2 stage
	1.3.4	PS.calvin cycle.GAP	zm00001d025599	Transcript	(p09315|g3pa_maize : 659.0) Glyceraldehyde-3-phosphate dehydrogenase A, chloroplast precursor (EC 1.2.1.13) (NADP-dependent glyceraldehydephosphate dehydrogenase subunit A) - Zea mays (Maize) & (at3g26650 : 567.0) Encodes one of the two subunits forming the photosynthetic glyceraldehyde-3-phosphate dehydrogenase (GAPDH) and as such a constituent of the supramolecular complex with phosphoribulokin…	-1.60085	R2 stage
	10.1.6	cell wall.precursor synthesis.GAE	zm00001d018350	Transcript	(at4g30440 : 697.0) UDP-D-glucuronate 4-epimerase; UDP-D-glucuronate 4-epimerase 1 (GAE1); FUNCTIONS IN: UDP-glucuronate 4-epimerase activity, catalytic activity; INVOLVED IN: cellular metabolic process, carbohydrate metabolic process, nucleotide-sugar metabolic process, metabolic process; LOCATED IN: cellular_component unknown; EXPRESSED IN: 24 plant structures; EXPRESSED DURING: 15 growth stage…	3.81904	R2 stage
	10.3.2	cell wall.hemicellulose synthesis.glucuronoxylan	zm00001d033385	Transcript	(at3g50760 : 413.0) Encodes a protein with putative galacturonosyltransferase activity.; galacturonosyltransferase-like 2 (GATL2); FUNCTIONS IN: transferase activity, transferring hexosyl groups, polygalacturonate 4-alpha-galacturonosyltransferase activity, transferase activity, transferring glycosyl groups; INVOLVED IN: carbohydrate biosynthetic process; LOCATED IN: endomembrane system; EXPRESSE…	-3.23105	R2 stage
	10.5.3	cell wall.cell wall proteins.LRR	zm00001d034427	Transcript	(at3g22800 : 380.0) Leucine-rich repeat (LRR) family protein; FUNCTIONS IN: structural constituent of cell wall; LOCATED IN: endomembrane system; EXPRESSED IN: 8 plant structures; EXPRESSED DURING: petal differentiation and expansion stage; CONTAINS InterPro DOMAIN/s: Leucine-rich repeat-containing N-terminal domain, type 2 (InterPro:IPR013210), Leucine-rich repeat (InterPro:IPR001611); BEST Arab…	-1.30606	R2 stage
	10.6.2	cell wall.degradation.mannan-xylose-arabinose-fucose	zm00001d034723	Transcript	(at5g66460 : 387.0) Glycosyl hydrolase superfamily protein; FUNCTIONS IN: cation binding, hydrolase activity, hydrolyzing O-glycosyl compounds, catalytic activity; INVOLVED IN: carbohydrate metabolic process; LOCATED IN: endomembrane system; EXPRESSED IN: 17 plant structures; EXPRESSED DURING: 4 anthesis, C globular stage, 4 leaf senescence stage, petal differentiation and expansion stage, E expa…	1.07254	R2 stage
	10.6.3	cell wall.degradation.pectate lyases and polygalacturonases	zm00001d011444	Transcript	(at1g60590 : 384.0) Pectin lyase-like superfamily protein; FUNCTIONS IN: polygalacturonase activity; INVOLVED IN: carbohydrate metabolic process; EXPRESSED IN: 20 plant structures; EXPRESSED DURING: 10 growth stages; CONTAINS InterPro DOMAIN/s: Pectin lyase fold/virulence factor (InterPro:IPR011050), Pectin lyase fold (InterPro:IPR012334), Glycoside hydrolase, family 28 (InterPro:IPR000743), Para…	1.29544	R2 stage
	10.7	cell wall.modification	zm00001d009309	Transcript	(at5g57560 : 325.0) Encodes a cell wall-modifying enzyme, rapidly upregulated in response to environmental stimuli; Touch 4 (TCH4); CONTAINS InterPro DOMAIN/s: Xyloglucan endotransglucosylase/hydrolase (InterPro:IPR016455), Xyloglucan endo-transglycosylase, C-terminal (InterPro:IPR010713), Concanavalin A-like lectin/glucanase, subgroup (InterPro:IPR013320), Concanavalin A-like lectin/glucanase (I…	-1.82377	R2 stage
	10.7	cell wall.modification	zm00001d043047	Transcript	(q40636|expa2_orysa : 382.0) Expansin-A2 precursor (OsEXPA2) (Alpha-expansin-2) (OsEXP2) (OsaEXPa1.23) (RiExB) (RiExC) - Oryza sativa (Rice) & (at1g69530 : 318.0) Member of Alpha-Expansin Gene Family. Naming convention from the Expansin Working Group (Kende et al, Plant Mol Bio). Involved in the formation of nematode-induced syncytia in roots of Arabidopsis thaliana.; expansin A1 (EXPA1); CONTAIN…	1.4952	R2 stage
	10.7	cell wall.modification	zm00001d006360	Transcript	(q8h274|exla3_orysa : 308.0) Expansin-like A3 precursor (OsEXLA3) (OsEXPL3) (OsaEXPb2.3) - Oryza sativa (Rice) & (at3g45970 : 211.0) member of EXPANSIN-LIKE. Naming convention from the Expansin Working Group (Kende et al, 2004. Plant Mol Bio); expansin-like A1 (EXLA1); INVOLVED IN: unidimensional cell growth, plant-type cell wall loosening; LOCATED IN: cell wall, plant-type cell wall; EXPRESSED I…	-1.01546	R2 stage
	10.7	cell wall.modification	zm00001d029913	Transcript	(q336t5|expb3_orysa : 374.0) Expansin-B3 precursor (OsEXPB3) (Beta-expansin-3) (OsaEXPb1.10) - Oryza sativa (Rice) & (at1g65680 : 202.0) member of BETA-EXPANSINS. Naming convention from the Expansin Working Group (Kende et al, 2004. Plant Mol Bio); expansin B2 (EXPB2); INVOLVED IN: plant-type cell wall modification involved in multidimensional cell growth, unidimensional cell growth, plant-type c…	1.23655	R2 stage
	10.8.1	cell wall.pectin*esterases.PME	zm00001d048648	Transcript	(at5g19730 : 195.0) Pectin lyase-like superfamily protein; FUNCTIONS IN: pectinesterase activity; INVOLVED IN: cell wall modification; LOCATED IN: cell wall, plant-type cell wall, cytoplasm; EXPRESSED IN: 17 plant structures; EXPRESSED DURING: 8 growth stages; CONTAINS InterPro DOMAIN/s: Pectinesterase, active site (InterPro:IPR018040), Pectin lyase fold/virulence factor (InterPro:IPR011050), Pec…	4.88448	R2 stage
	11.1.7	lipid metabolism.FA synthesis and FA elongation.ACP thioesterase	zm00001d036137	Transcript	(at1g08510 : 471.0) Encodes an acyl-acyl carrier protein thioesterase. Hydrolyzes primarily saturated acyl-ACPs with chain lengths that vary between 8 and 18 carbons. Involved in saturated fatty acid synthesis. Nuclear-encoded, plastid-targeted globular protein that is functional as dimer.; fatty acyl-ACP thioesterases B (FATB); CONTAINS InterPro DOMAIN/s: Acyl-ACP-thioesterase, N-terminal domain…	1.16751	R2 stage
	11.1.8	lipid metabolism.FA synthesis and FA elongation.acyl coa ligase	zm00001d027499	Transcript	(gnl|cdd|82505 : 729.0) no description available & (at1g65880 : 595.0) Encodes a benzoate-CoA ligase. Involved in the biosynthesis of benzoyloxyglucosinolate in Arabidopsis seeds.; benzoyloxyglucosinolate 1 (BZO1); CONTAINS InterPro DOMAIN/s: AMP-dependent synthetase/ligase (InterPro:IPR000873); BEST Arabidopsis thaliana protein match is: acyl activating enzyme 12 (TAIR:AT1G65890.1); Has 76758 Bl…	-1.78117	R2 stage
	11.2.3	lipid metabolism.FA desaturation.omega 3 desaturase	zm00001d044605	Transcript	(p48619|fad3c_ricco : 475.0) Omega-3 fatty acid desaturase, chloroplast precursor (EC 1.14.19.-) - Ricinus communis (Castor bean) & (at5g05580 : 466.0) Encodes a temperature sensitive plastidic fatty acid desaturase.; fatty acid desaturase 8 (FAD8); CONTAINS InterPro DOMAIN/s: Protein of unknown function DUF3474 (InterPro:IPR021863), Fatty acid desaturase, type 1 (InterPro:IPR005804); BEST Arabid…	2.9938	R2 stage
	11.2.4	lipid metabolism.FA desaturation.omega 6 desaturase	zm00001d023768	Transcript	(p48631|fd6e2_soybn : 473.0) Omega-6 fatty acid desaturase, endoplasmic reticulum isozyme 2 (EC 1.14.19.-) - Glycine max (Soybean) & (at3g12120 : 469.0) Major enzyme responsible for the synthesis of 18:2 fatty acids in the endoplasmic reticulum. Contains His-rich motifs, which contribute to the interaction with the electron donor cytochrome b5. Mutations in this gene suppress the low temperature-…	-1.95868	R2 stage
	11.9.2	lipid metabolism.lipid degradation.lipases	zm00001d037828	Transcript	(gnl|cdd|58514 : 222.0) no description available & (at1g28580 : 213.0) GDSL-like Lipase/Acylhydrolase superfamily protein; FUNCTIONS IN: lipase activity, hydrolase activity, acting on ester bonds, carboxylesterase activity; INVOLVED IN: lipid metabolic process; LOCATED IN: vacuole; EXPRESSED IN: 22 plant structures; EXPRESSED DURING: 13 growth stages; CONTAINS InterPro DOMAIN/s: Lipase, GDSL (Int…	2.24144	R2 stage
	11.9.2	lipid metabolism.lipid degradation.lipases	zm00001d044624	Transcript	(at2g44970 : 480.0) alpha/beta-Hydrolases superfamily protein; FUNCTIONS IN: hydrolase activity, acting on ester bonds; INVOLVED IN: intracellular protein transport, GPI anchor metabolic process; LOCATED IN: intrinsic to endoplasmic reticulum membrane; EXPRESSED IN: 25 plant structures; EXPRESSED DURING: 15 growth stages; CONTAINS InterPro DOMAIN/s: PGAP1-like (InterPro:IPR012908); Has 178 Blast …	2.03283	R2 stage
	11.9.2.1	lipid metabolism.lipid degradation.lipases.triacylglycerol lipase	zm00001d042487	Transcript	(at1g05790 : 476.0) lipase class 3 family protein; FUNCTIONS IN: triglyceride lipase activity; INVOLVED IN: lipid metabolic process; EXPRESSED IN: 24 plant structures; EXPRESSED DURING: 15 growth stages; CONTAINS InterPro DOMAIN/s: Lipase, class 3 (InterPro:IPR002921); BEST Arabidopsis thaliana protein match is: alpha/beta-Hydrolases superfamily protein (TAIR:AT2G42450.1); Has 496 Blast hits to 4…	-1.02196	R2 stage
	11.9.2.1	lipid metabolism.lipid degradation.lipases.triacylglycerol lipase	zm00001d004197	Transcript	(at5g14180 : 392.0) Myzus persicae-induced lipase 1 (MPL1); FUNCTIONS IN: catalytic activity; INVOLVED IN: glycerol biosynthetic process, lipid metabolic process; LOCATED IN: endomembrane system; EXPRESSED IN: 7 plant structures; EXPRESSED DURING: L mature pollen stage, M germinated pollen stage, 4 anthesis, petal differentiation and expansion stage; CONTAINS InterPro DOMAIN/s: AB-hydrolase-assoc…	-1.81275	R2 stage
	11.9.2.1	lipid metabolism.lipid degradation.lipases.triacylglycerol lipase	zm00001d036256	Transcript	(at1g06800 : 477.0) Encodes a lipase that hydrolyzes phosphatidylcholine, glycolipids as well as triacylglycerols.; alpha/beta-Hydrolases superfamily protein; FUNCTIONS IN: galactolipase activity, triglyceride lipase activity, phospholipase A1 activity; INVOLVED IN: lipid metabolic process; LOCATED IN: chloroplast; EXPRESSED IN: 8 plant structures; EXPRESSED DURING: 4 anthesis, C globular stage, …	-2.24486	R2 stage
	12.1.1	N-metabolism.nitrate metabolism.NR	zm00001d052139	Transcript	(p27968|nia7_horvu : 898.0) Nitrate reductase [NAD(P)H] (EC 1.7.1.2) - Hordeum vulgare (Barley) & (at1g77760 : 778.0) Encodes the cytosolic minor isoform of nitrate reductase (NR). Involved in the first step of nitrate assimilation, it contributes about 15% of the nitrate reductase activity in shoots. Similar to molybdopterin oxidoreductases at the N-terminus, and to FAD/NAD-binding cytochrome re…	-3.2941	R2 stage
	12.2.1.2	N-metabolism.ammonia metabolism.glutamate synthase.NADH dependent	zm00001d038948	Transcript	(q03460|glsn_medsa : 1529.0) Glutamate synthase [NADH], chloroplast precursor (EC 1.4.1.14) (NADH-GOGAT) - Medicago sativa (Alfalfa) & (at5g53460 : 1493.0) NADH-dependent glutamate synthase; NADH-dependent glutamate synthase 1 (GLT1); CONTAINS InterPro DOMAIN/s: FAD-dependent pyridine nucleotide-disulphide oxidoreductase (InterPro:IPR013027), Glutamine amidotransferase, class-II (InterPro:IPR0005…	-2.05274	R2 stage
	13.1.1.3.11	amino acid metabolism.synthesis.central amino acid metabolism.alanine.alanine-glyoxylate aminotransferase	zm00001d038453	Transcript	(at3g08860 : 352.0) Encodes a protein that is predicted to have beta-alanine aminotransferase activity.; PYRIMIDINE 4 (PYD4); FUNCTIONS IN: pyridoxal phosphate binding, transaminase activity, catalytic activity, alanine-glyoxylate transaminase activity; INVOLVED IN: cellular response to nitrogen levels; LOCATED IN: mitochondrion; EXPRESSED IN: 14 plant structures; EXPRESSED DURING: LP.06 six leav…	-1.04131	R2 stage
	13.1.4.1.4	amino acid metabolism.synthesis.branched chain group.common.branched-chain amino acid aminotransferase	zm00001d028303	Transcript	(at3g49680 : 443.0) Encodes a chloroplast branched-chain amino acid aminotransferase. Complements the yeast leu/iso-leu/val auxotrophy mutant.; branched-chain aminotransferase 3 (BCAT3); FUNCTIONS IN: branched-chain-amino-acid transaminase activity, catalytic activity; INVOLVED IN: branched chain family amino acid metabolic process, metabolic process; LOCATED IN: chloroplast; EXPRESSED IN: 23 pla…	3.33399	R2 stage
	13.1.6.5	amino acid metabolism.synthesis.aromatic aa.tryptophan	zm00001d038340	Transcript	(at1g22610 : 1006.0) C2 calcium/lipid-binding plant phosphoribosyltransferase family protein; FUNCTIONS IN: molecular_function unknown; INVOLVED IN: biological_process unknown; LOCATED IN: chloroplast; EXPRESSED IN: 22 plant structures; EXPRESSED DURING: 13 growth stages; CONTAINS InterPro DOMAIN/s: C2 membrane targeting protein (InterPro:IPR018029), C2 calcium/lipid-binding domain, CaLB (InterPr…	1.28019	R2 stage
	13.2.4.1	amino acid metabolism.degradation.branched chain group.shared	zm00001d038453	Transcript	(at3g08860 : 352.0) Encodes a protein that is predicted to have beta-alanine aminotransferase activity.; PYRIMIDINE 4 (PYD4); FUNCTIONS IN: pyridoxal phosphate binding, transaminase activity, catalytic activity, alanine-glyoxylate transaminase activity; INVOLVED IN: cellular response to nitrogen levels; LOCATED IN: mitochondrion; EXPRESSED IN: 14 plant structures; EXPRESSED DURING: LP.06 six leav…	-1.04131	R2 stage
	13.2.6.2	amino acid metabolism.degradation.aromatic aa.tyrosine	zm00001d016441	Transcript	(gnl|cdd|35480 : 544.0) no description available & (at5g36160 : 477.0) Tyrosine transaminase family protein; FUNCTIONS IN: 1-aminocyclopropane-1-carboxylate synthase activity, pyridoxal phosphate binding, transferase activity, transferring nitrogenous groups, transaminase activity, catalytic activity; INVOLVED IN: tyrosine catabolic process to phosphoenolpyruvate, cellular amino acid and derivati…	1.25119	R2 stage
	16.1	secondary metabolism.isoprenoids	zm00001d024211	Transcript	(gnl|cdd|29478 : 505.0) no description available & (p93665|dcs1_goshi : 369.0) (+)-delta-cadinene synthase (EC 4.2.3.13) (D-cadinene synthase) - Gossypium hirsutum (Upland cotton) & (at1g70080 : 273.0) Terpenoid cyclases/Protein prenyltransferases superfamily protein; FUNCTIONS IN: lyase activity, magnesium ion binding; INVOLVED IN: metabolic process; EXPRESSED IN: root; CONTAINS InterPro DOMAIN/…	-1.2006	R2 stage
	16.1	secondary metabolism.isoprenoids	zm00001d024210	Transcript	(gnl|cdd|29478 : 463.0) no description available & (p93665|dcs1_goshi : 325.0) (+)-delta-cadinene synthase (EC 4.2.3.13) (D-cadinene synthase) - Gossypium hirsutum (Upland cotton) & (at3g14490 : 248.0) Terpenoid cyclases/Protein prenyltransferases superfamily protein; FUNCTIONS IN: lyase activity, magnesium ion binding; INVOLVED IN: metabolic process; LOCATED IN: chloroplast; CONTAINS InterPro DO…	-1.42944	R2 stage
	16.1	secondary metabolism.isoprenoids	zm00001d024207	Transcript	(gnl|cdd|29478 : 445.0) no description available & (p93665|dcs1_goshi : 323.0) (+)-delta-cadinene synthase (EC 4.2.3.13) (D-cadinene synthase) - Gossypium hirsutum (Upland cotton) & (at3g14490 : 239.0) Terpenoid cyclases/Protein prenyltransferases superfamily protein; FUNCTIONS IN: lyase activity, magnesium ion binding; INVOLVED IN: metabolic process; LOCATED IN: chloroplast; CONTAINS InterPro DO…	-1.40164	R2 stage
	16.1.1.10	secondary metabolism.isoprenoids.non-mevalonate pathway.geranylgeranyl pyrophosphate synthase	zm00001d021929	Transcript	(q94id7|ggpps_hevbr : 349.0) Geranylgeranyl pyrophosphate synthetase, chloroplast precursor (GGPP synthetase) [Includes: Dimethylallyltranstransferase (EC 2.5.1.1); Geranyltranstransferase (EC 2.5.1.10); Farnesyltranstransferase (EC 2.5.1.29)] - Hevea brasiliensis & (at4g36810 : 337.0) Encodes a protein with geranylgeranyl pyrophosphate synthase activity involved in isoprenoid biosynthesis. The e…	1.24108	R2 stage
	16.1.3	secondary metabolism.isoprenoids.tocopherol biosynthesis	zm00001d016441	Transcript	(gnl|cdd|35480 : 544.0) no description available & (at5g36160 : 477.0) Tyrosine transaminase family protein; FUNCTIONS IN: 1-aminocyclopropane-1-carboxylate synthase activity, pyridoxal phosphate binding, transferase activity, transferring nitrogenous groups, transaminase activity, catalytic activity; INVOLVED IN: tyrosine catabolic process to phosphoenolpyruvate, cellular amino acid and derivati…	1.25119	R2 stage
	16.1.5	secondary metabolism.isoprenoids.terpenoids	zm00001d024211	Transcript	(gnl|cdd|29478 : 505.0) no description available & (p93665|dcs1_goshi : 369.0) (+)-delta-cadinene synthase (EC 4.2.3.13) (D-cadinene synthase) - Gossypium hirsutum (Upland cotton) & (at1g70080 : 273.0) Terpenoid cyclases/Protein prenyltransferases superfamily protein; FUNCTIONS IN: lyase activity, magnesium ion binding; INVOLVED IN: metabolic process; EXPRESSED IN: root; CONTAINS InterPro DOMAIN/…	-1.2006	R2 stage
	16.1.5	secondary metabolism.isoprenoids.terpenoids	zm00001d024210	Transcript	(gnl|cdd|29478 : 463.0) no description available & (p93665|dcs1_goshi : 325.0) (+)-delta-cadinene synthase (EC 4.2.3.13) (D-cadinene synthase) - Gossypium hirsutum (Upland cotton) & (at3g14490 : 248.0) Terpenoid cyclases/Protein prenyltransferases superfamily protein; FUNCTIONS IN: lyase activity, magnesium ion binding; INVOLVED IN: metabolic process; LOCATED IN: chloroplast; CONTAINS InterPro DO…	-1.42944	R2 stage
	16.1.5	secondary metabolism.isoprenoids.terpenoids	zm00001d024207	Transcript	(gnl|cdd|29478 : 445.0) no description available & (p93665|dcs1_goshi : 323.0) (+)-delta-cadinene synthase (EC 4.2.3.13) (D-cadinene synthase) - Gossypium hirsutum (Upland cotton) & (at3g14490 : 239.0) Terpenoid cyclases/Protein prenyltransferases superfamily protein; FUNCTIONS IN: lyase activity, magnesium ion binding; INVOLVED IN: metabolic process; LOCATED IN: chloroplast; CONTAINS InterPro DO…	-1.40164	R2 stage
	16.2	secondary metabolism.phenylpropanoids	zm00001d049303	Transcript	(p47917|zrp4_maize : 382.0) O-methyltransferase ZRP4 (EC 2.1.1.-) (OMT) - Zea mays (Maize) & (gnl|cdd|85101 : 223.0) no description available & (at4g35160 : 208.0) O-methyltransferase family protein; FUNCTIONS IN: methyltransferase activity, O-methyltransferase activity, protein dimerization activity; LOCATED IN: cytosol; CONTAINS InterPro DOMAIN/s: Winged helix-turn-helix transcription repressor…	-1.10608	R2 stage
	16.2	secondary metabolism.phenylpropanoids	zm00001d047192	Transcript	(p47917|zrp4_maize : 358.0) O-methyltransferase ZRP4 (EC 2.1.1.-) (OMT) - Zea mays (Maize) & (gnl|cdd|85101 : 209.0) no description available & (at4g35160 : 166.0) O-methyltransferase family protein; FUNCTIONS IN: methyltransferase activity, O-methyltransferase activity, protein dimerization activity; LOCATED IN: cytosol; CONTAINS InterPro DOMAIN/s: Winged helix-turn-helix transcription repressor…	-1.33554	R2 stage
	16.2.1	secondary metabolism.phenylpropanoids.lignin biosynthesis	zm00001d045862	Transcript	(at4g01070 : 183.0) the glycosyltransferase (UGT72B1) is involved in metabolizing xenobiotica (chloroaniline and chlorophenole). Comparison between wild type and knock-out mutant demonstrates the central role of this gene for metabolizing chloroaniline but significantly less for chlorophenole. The glucosyltransferase preferred UDP-xylose over UDP-glucose indicating its (additional) functioning as…	4.09818	R2 stage
	16.2.1.1	secondary metabolism.phenylpropanoids.lignin biosynthesis.PAL	zm00001d017276	Transcript	(p53443|pal2_orysa : 1291.0) Phenylalanine ammonia-lyase (EC 4.3.1.5) - Oryza sativa (Rice) & (at2g37040 : 1076.0) Encodes PAL1, a phenylalanine ammonia-lyase. Arabidopsis has four PALs: AT2G37040 (PAL1), AT3G53260 (PAL2), AT5G04230 (PAL3) and AT3G10340 (PAL4).; PHE ammonia lyase 1 (PAL1); FUNCTIONS IN: phenylalanine ammonia-lyase activity; INVOLVED IN: in 10 processes; LOCATED IN: cytoplasm; EXP…	-1.56294	R2 stage
	16.2.1.10	secondary metabolism.phenylpropanoids.lignin biosynthesis.CAD	zm00001d020401	Transcript	(gnl|cdd|35246 : 141.0) no description available & (p42754|mtdh_petcr : 138.0) Mannitol dehydrogenase (EC 1.1.1.255) (NAD-dependent mannitol dehydrogenase) (Fragment) - Petroselinum crispum (Parsley) (Petroselinum hortense) & (at2g21890 : 129.0) cinnamyl alcohol dehydrogenase homolog 3 (CAD3); FUNCTIONS IN: oxidoreductase activity, zinc ion binding; INVOLVED IN: oxidation reduction; CONTAINS Inte…	2.71348	R2 stage
	16.2.1.4	secondary metabolism.phenylpropanoids.lignin biosynthesis.HCT	zm00001d039833	Transcript	(gnl|cdd|66174 : 270.0) no description available & (at5g48930 : 237.0) At5g48930 has been shown to encode for the hydroxycinnamoyl-Coenzyme A shikimate/quinate hydroxycinnamoyltransferase (HCT) both synthesizing and catabolizing the hydroxycinnamoylesters (coumaroyl/caffeoyl shikimate and quinate) involved in the phenylpropanoid pathway. Influence on the accumulation of flavonoids which in turn i…	-2.31417	R2 stage
	16.4.1	secondary metabolism.N misc.alkaloid-like	zm00001d038665	Transcript	(gnl|cdd|35847 : 490.0) no description available & (q06086|tydc2_petcr : 455.0) Tyrosine decarboxylase 2 (EC 4.1.1.25) - Petroselinum crispum (Parsley) (Petroselinum hortense) & (at2g20340 : 414.0) Pyridoxal phosphate (PLP)-dependent transferases superfamily protein; FUNCTIONS IN: pyridoxal phosphate binding, carboxy-lyase activity, catalytic activity, tyrosine decarboxylase activity; INVOLVED IN…	5.04499	R2 stage
	16.4.1	secondary metabolism.N misc.alkaloid-like	zm00001d011930	Transcript	(at5g06060 : 221.0) NAD(P)-binding Rossmann-fold superfamily protein; FUNCTIONS IN: oxidoreductase activity, binding, catalytic activity; INVOLVED IN: oxidation reduction, metabolic process; EXPRESSED IN: 23 plant structures; EXPRESSED DURING: 14 growth stages; CONTAINS InterPro DOMAIN/s: Short-chain dehydrogenase/reductase, conserved site (InterPro:IPR020904), NAD(P)-binding domain (InterPro:IPR…	4.74163	R2 stage
	16.4.1	secondary metabolism.N misc.alkaloid-like	zm00001d012366	Transcript	(gnl|cdd|36733 : 276.0) no description available & (at3g57030 : 272.0) Calcium-dependent phosphotriesterase superfamily protein; FUNCTIONS IN: strictosidine synthase activity; INVOLVED IN: alkaloid biosynthetic process, biosynthetic process; LOCATED IN: endoplasmic reticulum, plasma membrane, plant-type cell wall; EXPRESSED IN: 24 plant structures; EXPRESSED DURING: 13 growth stages; CONTAINS Int…	1.09981	R2 stage
	16.4.1	secondary metabolism.N misc.alkaloid-like	zm00001d038665	Transcript	(gnl|cdd|35847 : 490.0) no description available & (q06086|tydc2_petcr : 455.0) Tyrosine decarboxylase 2 (EC 4.1.1.25) - Petroselinum crispum (Parsley) (Petroselinum hortense) & (at2g20340 : 414.0) Pyridoxal phosphate (PLP)-dependent transferases superfamily protein; FUNCTIONS IN: pyridoxal phosphate binding, carboxy-lyase activity, catalytic activity, tyrosine decarboxylase activity; INVOLVED IN…	5.04499	R2 stage
	16.4.1	secondary metabolism.N misc.alkaloid-like	zm00001d011930	Transcript	(at5g06060 : 221.0) NAD(P)-binding Rossmann-fold superfamily protein; FUNCTIONS IN: oxidoreductase activity, binding, catalytic activity; INVOLVED IN: oxidation reduction, metabolic process; EXPRESSED IN: 23 plant structures; EXPRESSED DURING: 14 growth stages; CONTAINS InterPro DOMAIN/s: Short-chain dehydrogenase/reductase, conserved site (InterPro:IPR020904), NAD(P)-binding domain (InterPro:IPR…	4.74163	R2 stage
	16.4.1	secondary metabolism.N misc.alkaloid-like	zm00001d012366	Transcript	(gnl|cdd|36733 : 276.0) no description available & (at3g57030 : 272.0) Calcium-dependent phosphotriesterase superfamily protein; FUNCTIONS IN: strictosidine synthase activity; INVOLVED IN: alkaloid biosynthetic process, biosynthetic process; LOCATED IN: endoplasmic reticulum, plasma membrane, plant-type cell wall; EXPRESSED IN: 24 plant structures; EXPRESSED DURING: 13 growth stages; CONTAINS Int…	1.09981	R2 stage
	16.5.1.1.1.1	secondary metabolism.sulfur-containing.glucosinolates.synthesis.aliphatic.branched-chain amino acid aminotransferase (BCAT/MAAT)	zm00001d028303	Transcript	(at3g49680 : 443.0) Encodes a chloroplast branched-chain amino acid aminotransferase. Complements the yeast leu/iso-leu/val auxotrophy mutant.; branched-chain aminotransferase 3 (BCAT3); FUNCTIONS IN: branched-chain-amino-acid transaminase activity, catalytic activity; INVOLVED IN: branched chain family amino acid metabolic process, metabolic process; LOCATED IN: chloroplast; EXPRESSED IN: 23 pla…	3.33399	R2 stage
	16.5.1.1.1.12	secondary metabolism.sulfur-containing.glucosinolates.synthesis.aliphatic.benzoate-CoA ligase	zm00001d027499	Transcript	(gnl|cdd|82505 : 729.0) no description available & (at1g65880 : 595.0) Encodes a benzoate-CoA ligase. Involved in the biosynthesis of benzoyloxyglucosinolate in Arabidopsis seeds.; benzoyloxyglucosinolate 1 (BZO1); CONTAINS InterPro DOMAIN/s: AMP-dependent synthetase/ligase (InterPro:IPR000873); BEST Arabidopsis thaliana protein match is: acyl activating enzyme 12 (TAIR:AT1G65890.1); Has 76758 Bl…	-1.78117	R2 stage
	16.5.1.1.4.2	secondary metabolism.sulfur-containing.glucosinolates.synthesis.shared.alkylthiohydroximate C-S lyase	zm00001d016441	Transcript	(gnl|cdd|35480 : 544.0) no description available & (at5g36160 : 477.0) Tyrosine transaminase family protein; FUNCTIONS IN: 1-aminocyclopropane-1-carboxylate synthase activity, pyridoxal phosphate binding, transferase activity, transferring nitrogenous groups, transaminase activity, catalytic activity; INVOLVED IN: tyrosine catabolic process to phosphoenolpyruvate, cellular amino acid and derivati…	1.25119	R2 stage
	16.5.1.2.1	secondary metabolism.sulfur-containing.glucosinolates.regulation.aliphatic	zm00001d037118	Transcript	(p10290|mybc_maize : 312.0) Anthocyanin regulatory C1 protein - Zea mays (Maize) & (gnl|cdd|35271 : 183.0) no description available & (at2g16720 : 182.0) Encodes a member of MYB3R- and R2R3- type MYB- encoding genes; myb domain protein 7 (MYB7); CONTAINS InterPro DOMAIN/s: SANT, DNA-binding (InterPro:IPR001005), Homeodomain-like (InterPro:IPR009057), Myb, DNA-binding (InterPro:IPR014778), HTH tra…	1.44801	R2 stage
	16.5.1.2.3	secondary metabolism.sulfur-containing.glucosinolates.regulation.indole	zm00001d037118	Transcript	(p10290|mybc_maize : 312.0) Anthocyanin regulatory C1 protein - Zea mays (Maize) & (gnl|cdd|35271 : 183.0) no description available & (at2g16720 : 182.0) Encodes a member of MYB3R- and R2R3- type MYB- encoding genes; myb domain protein 7 (MYB7); CONTAINS InterPro DOMAIN/s: SANT, DNA-binding (InterPro:IPR001005), Homeodomain-like (InterPro:IPR009057), Myb, DNA-binding (InterPro:IPR014778), HTH tra…	1.44801	R2 stage
	16.7	secondary metabolism.wax	zm00001d037328	Transcript	(at1g68530 : 535.0) Encodes KCS6, a member of the 3-ketoacyl-CoA synthase family involved in the biosynthesis of VLCFA (very long chain fatty acids).; 3-ketoacyl-CoA synthase 6 (KCS6); FUNCTIONS IN: transferase activity, transferring acyl groups other than amino-acyl groups, catalytic activity; INVOLVED IN: in 7 processes; LOCATED IN: endoplasmic reticulum; EXPRESSED IN: 29 plant structures; EXPR…	4.72432	R2 stage
	16.8.3	secondary metabolism.flavonoids.dihydroflavonols	zm00001d041726	Transcript	(gnl|cdd|35365 : 244.0) no description available & (at4g10490 : 194.0) 2-oxoglutarate (2OG) and Fe(II)-dependent oxygenase superfamily protein; FUNCTIONS IN: oxidoreductase activity, acting on paired donors, with incorporation or reduction of molecular oxygen, 2-oxoglutarate as one donor, and incorporation of one atom each of oxygen into both donors, oxidoreductase activity; INVOLVED IN: secondar…	-5.02841	R2 stage
	16.8.3	secondary metabolism.flavonoids.dihydroflavonols	zm00001d045862	Transcript	(at4g01070 : 183.0) the glycosyltransferase (UGT72B1) is involved in metabolizing xenobiotica (chloroaniline and chlorophenole). Comparison between wild type and knock-out mutant demonstrates the central role of this gene for metabolizing chloroaniline but significantly less for chlorophenole. The glucosyltransferase preferred UDP-xylose over UDP-glucose indicating its (additional) functioning as…	4.09818	R2 stage
	16.8.3.3	secondary metabolism.flavonoids.dihydroflavonols.flavonoid 3''-monooxygenase	zm00001d020628	Transcript	(gnl|cdd|35378 : 479.0) no description available & (at5g07990 : 404.0) Required for flavonoid 3' hydroxylase activity.; TRANSPARENT TESTA 7 (TT7); CONTAINS InterPro DOMAIN/s: Cytochrome P450 (InterPro:IPR001128), Cytochrome P450, E-class, group I (InterPro:IPR002401), Cytochrome P450, conserved site (InterPro:IPR017972); BEST Arabidopsis thaliana protein match is: cytochrome P450, family 706, sub…	-2.31281	R2 stage
	2.1.2.2	major CHO metabolism.synthesis.starch.starch synthase	zm00001d033937	Transcript	(p04713|ssg1_maize : 951.0) Granule-bound starch synthase 1, chloroplast precursor (EC 2.4.1.242) (Granule-bound starch synthase I) (GBSS-I) - Zea mays (Maize) & (at1g32900 : 662.0) UDP-Glycosyltransferase superfamily protein; FUNCTIONS IN: protein binding, transferase activity, transferring glycosyl groups; INVOLVED IN: biosynthetic process, glucan biosynthetic process; LOCATED IN: chloroplast; …	-1.77345	R2 stage
	2.2.1.1	major CHO metabolism.degradation.sucrose.fructokinase	zm00001d033181	Transcript	(at1g69200 : 477.0) Encodes a fructokinase-like protein (AT3G54090/FLN1, AT1G69200/FLN2), a member of the pfkB-carbohydrate kinase family. FLN1 and FLN2 are potential plastidial thioredoxin z (TRX z) targets.; fructokinase-like 2 (FLN2); FUNCTIONS IN: kinase activity; INVOLVED IN: acetate fermentation, sucrose biosynthetic process, sucrose catabolic process, using beta-fructofuranosidase; LOCATED…	-1.17252	R2 stage
	2.2.1.3.3	major CHO metabolism.degradation.sucrose.invertases.vacuolar	zm00001d014947	Transcript	(p49175|inv1_maize : 723.0) Beta-fructofuranosidase 1 precursor (EC 3.2.1.26) (Sucrose 1) (Invertase 1) - Zea mays (Maize) & (at1g62660 : 661.0) Glycosyl hydrolases family 32 protein; FUNCTIONS IN: hydrolase activity, hydrolyzing O-glycosyl compounds; INVOLVED IN: sucrose catabolic process, using beta-fructofuranosidase, carbohydrate metabolic process; LOCATED IN: vacuole; EXPRESSED IN: 23 plant …	1.05835	R2 stage
	2.2.2.1.2	major CHO metabolism.degradation.starch.starch cleavage.beta amylase	zm00001d014083	Transcript	(at3g23920 : 660.0) Encodes a chloroplast beta-amylase. Is necessary for leaf starch breakdown in the absence of BAM3.; beta-amylase 1 (BAM1); FUNCTIONS IN: beta-amylase activity; INVOLVED IN: response to water deprivation, starch catabolic process; LOCATED IN: cytosol, nucleus; EXPRESSED IN: 25 plant structures; EXPRESSED DURING: 15 growth stages; CONTAINS InterPro DOMAIN/s: Glycoside hydrolase,…	1.29533	R2 stage
	23.1.1.10	nucleotide metabolism.synthesis.pyrimidine.CTP synthetase	zm00001d009631	Transcript	(gnl|cdd|37598 : 980.0) no description available & (at1g30820 : 837.0) CTP synthase family protein; FUNCTIONS IN: CTP synthase activity, catalytic activity; INVOLVED IN: pyrimidine ribonucleotide metabolic process, pyrimidine nucleotide biosynthetic process; EXPRESSED IN: 21 plant structures; EXPRESSED DURING: 13 growth stages; CONTAINS InterPro DOMAIN/s: Glutamine amidotransferase class-I, C-ter…	1.61404	R2 stage
	23.1.1.10	nucleotide metabolism.synthesis.pyrimidine.CTP synthetase	zm00001d011486	Transcript	(gnl|cdd|37598 : 974.0) no description available & (at1g30820 : 853.0) CTP synthase family protein; FUNCTIONS IN: CTP synthase activity, catalytic activity; INVOLVED IN: pyrimidine ribonucleotide metabolic process, pyrimidine nucleotide biosynthetic process; EXPRESSED IN: 21 plant structures; EXPRESSED DURING: 13 growth stages; CONTAINS InterPro DOMAIN/s: Glutamine amidotransferase class-I, C-ter…	-1.18839	R2 stage
	23.1.2.8	nucleotide metabolism.synthesis.purine.SAICAR lyase	zm00001d017520	Transcript	(gnl|cdd|82914 : 146.0) no description available & (at1g36280 : 121.0) L-Aspartase-like family protein; FUNCTIONS IN: N6-(1,2-dicarboxyethyl)AMP AMP-lyase (fumarate-forming) activity, catalytic activity; INVOLVED IN: purine ribonucleotide biosynthetic process, IMP biosynthetic process; LOCATED IN: chloroplast; CONTAINS InterPro DOMAIN/s: L-Aspartase-like (InterPro:IPR008948), Adenylosuccinate lya…	-1.69405	R2 stage
	23.5.4	nucleotide metabolism.deoxynucleotide metabolism.ribonucleoside-diphosphate reductase	zm00001d003164	Transcript	(p49730|rir2_tobac : 555.0) Ribonucleoside-diphosphate reductase small chain (EC 1.17.4.1) (Ribonucleotide reductase small subunit) (Ribonucleoside-diphosphate reductase R2 subunit) - Nicotiana tabacum (Common tobacco) & (at3g27060 : 532.0) Encodes one of the 3 ribonucleotide reductase (RNR) small subunit genes. TSO2 transcription occurs predominantly at the S-phase of the cell cycle and its expr…	-3.99997	R2 stage
	3.1.1.1	minor CHO metabolism.raffinose family.galactinol synthases.known	zm00001d028931	Transcript	(at2g47180 : 496.0) galactinol synthase 1 (GolS1); FUNCTIONS IN: transferase activity, transferring hexosyl groups, transferase activity, transferring glycosyl groups; INVOLVED IN: response to high light intensity, carbohydrate biosynthetic process, response to hydrogen peroxide, response to heat; LOCATED IN: cellular_component unknown; EXPRESSED IN: 19 plant structures; EXPRESSED DURING: 11 grow…	1.01856	R2 stage
	3.6	minor CHO metabolism.callose	zm00001d035842	Transcript	(at2g13680 : 817.0) Responsible for the synthesis of callose deposited at the primary cell wall of meiocytes, tetrads and microspores. Required for exine formation during microgametogenesis and for pollen viability. Highest expression in meiocytes, tetrads, microspores and mature pollen.; callose synthase 5 (CALS5); FUNCTIONS IN: 1,3-beta-glucan synthase activity; INVOLVED IN: in 6 processes; LOC…	-4.49914	R2 stage
	4.1.4	glycolysis.cytosolic branch.phosphofructokinase (PFK)	zm00001d010375	Transcript	(at4g26270 : 727.0) phosphofructokinase 3 (PFK3); CONTAINS InterPro DOMAIN/s: Pyrophosphate-dependent phosphofructokinase TP0108 (InterPro:IPR012004), Phosphofructokinase (InterPro:IPR000023); BEST Arabidopsis thaliana protein match is: phosphofructokinase 7 (TAIR:AT5G56630.1); Has 30201 Blast hits to 17322 proteins in 780 species: Archae - 12; Bacteria - 1396; Metazoa - 17338; Fungi - 3422; Plan…	-1.46395	R2 stage
	4.2.4	glycolysis.plastid branch.phosphofructokinase (PFK)	zm00001d010375	Transcript	(at4g26270 : 727.0) phosphofructokinase 3 (PFK3); CONTAINS InterPro DOMAIN/s: Pyrophosphate-dependent phosphofructokinase TP0108 (InterPro:IPR012004), Phosphofructokinase (InterPro:IPR000023); BEST Arabidopsis thaliana protein match is: phosphofructokinase 7 (TAIR:AT5G56630.1); Has 30201 Blast hits to 17322 proteins in 780 species: Archae - 12; Bacteria - 1396; Metazoa - 17338; Fungi - 3422; Plan…	-1.46395	R2 stage
	4.3.4	glycolysis.unclear/dually targeted.phosphofructokinase (PFK)	zm00001d010375	Transcript	(at4g26270 : 727.0) phosphofructokinase 3 (PFK3); CONTAINS InterPro DOMAIN/s: Pyrophosphate-dependent phosphofructokinase TP0108 (InterPro:IPR012004), Phosphofructokinase (InterPro:IPR000023); BEST Arabidopsis thaliana protein match is: phosphofructokinase 7 (TAIR:AT5G56630.1); Has 30201 Blast hits to 17322 proteins in 780 species: Archae - 12; Bacteria - 1396; Metazoa - 17338; Fungi - 3422; Plan…	-1.46395	R2 stage
	7.3	OPP.electron transfer	zm00001d038291	Transcript	(p94044|fer6_maize : 234.0) Ferredoxin-6, chloroplast precursor (Ferredoxin VI) (Fd VI) - Zea mays (Maize) & (at2g27510 : 135.0) ferredoxin 3 (FD3); FUNCTIONS IN: electron carrier activity, iron-sulfur cluster binding, 2 iron, 2 sulfur cluster binding; INVOLVED IN: electron transport chain; LOCATED IN: chloroplast; EXPRESSED IN: 22 plant structures; EXPRESSED DURING: 13 growth stages; CONTAINS In…	1.07947	R2 stage
	8.2.99	TCA / org transformation.other organic acid transformatons.misc	zm00001d015404	Transcript	(at1g79440 : 204.0) Encodes a mitochondrial succinic semialdehyde dehydrogenase (SSADH). Nomenclature according to Kirch, et al (2004).; aldehyde dehydrogenase 5F1 (ALDH5F1); FUNCTIONS IN: 3-chloroallyl aldehyde dehydrogenase activity, NAD or NADH binding, copper ion binding, succinate-semialdehyde dehydrogenase activity; INVOLVED IN: in 6 processes; LOCATED IN: mitochondrion, chloroplast, mitoch…	4.8671	R2 stage
	8.3	TCA / org transformation.carbonic anhydrases	zm00001d052551	Transcript	(gnl|cdd|28766 : 262.0) no description available & (at1g08080 : 224.0) alpha carbonic anhydrase 7 (ACA7); FUNCTIONS IN: carbonate dehydratase activity, zinc ion binding; INVOLVED IN: one-carbon metabolic process; LOCATED IN: endomembrane system; CONTAINS InterPro DOMAIN/s: Carbonic anhydrase, alpha-class, catalytic domain (InterPro:IPR001148), Carbonic anhydrase, CAH1-like (InterPro:IPR018340), C…	3.99977	R2 stage
	9.4	mitochondrial electron transport / ATP synthesis.alternative oxidase	zm00001d002435	Transcript	(gnl|cdd|85678 : 448.0) no description available & (at3g27620 : 415.0) encodes an isoform of alternate oxidase. expressed in all tissues examined and expression is not induced by antimycin A, an inhibitor of complex III in the mitochondrial respiratory chain.; alternative oxidase 1C (AOX1C); CONTAINS InterPro DOMAIN/s: Alternative oxidase (InterPro:IPR002680); BEST Arabidopsis thaliana protein ma…	1.5745	R2 stage
	1.1.1.2	PS.lightreaction.photosystem II.PSII polypeptide subunits	zm00001d011901	Transcript	(at4g28660 : 178.0) Similar to PsbW subunit of photosystem II.; photosystem II reaction center PSB28 protein (PSB28); FUNCTIONS IN: molecular_function unknown; INVOLVED IN: photosynthesis; LOCATED IN: chloroplast thylakoid membrane, photosystem II reaction center; EXPRESSED IN: 22 plant structures; EXPRESSED DURING: 13 growth stages; CONTAINS InterPro DOMAIN/s: Photosystem II protein Psb28, class…	-1.99437	R4 satge
	1.1.5.2	PS.lightreaction.other electron carrier (ox/red).ferredoxin	zm00001d048101	Transcript	(at5g07950 : 194.0) unknown protein; FUNCTIONS IN: molecular_function unknown; INVOLVED IN: biological_process unknown; LOCATED IN: chloroplast; EXPRESSED IN: 20 plant structures; EXPRESSED DURING: 9 growth stages; Has 30201 Blast hits to 17322 proteins in 780 species: Archae - 12; Bacteria - 1396; Metazoa - 17338; Fungi - 3422; Plants - 5037; Viruses - 0; Other Eukaryotes - 2996 (source: NCBI BL…	-2.16866	R4 satge
	1.1.5.2	PS.lightreaction.other electron carrier (ox/red).ferredoxin	zm00001d049732	Transcript	(p27789|fer5_maize : 154.0) Ferredoxin-5, chloroplast precursor (Ferredoxin V) (Fd V) - Zea mays (Maize) & (at1g60950 : 140.0) encodes a major leaf ferredoxin; FED A; FUNCTIONS IN: electron carrier activity, iron-sulfur cluster binding, 2 iron, 2 sulfur cluster binding; INVOLVED IN: photosynthetic electron transport chain, response to light stimulus; LOCATED IN: chloroplast stroma, chloroplast; E…	-10.9053	R4 satge
	1.1.5.3	PS.lightreaction.other electron carrier (ox/red).ferredoxin reductase	zm00001d023296	Transcript	(at1g20020 : 111.0) Encodes a leaf-type ferredoxin:NADP(H) oxidoreductase. It is present in both chloroplast stroma and thylakoid membranes but is more abundant in the stroma; LEAF FNR 2 (ATLFNR2); FUNCTIONS IN: oxidoreductase activity, poly(U) RNA binding, NADPH dehydrogenase activity; INVOLVED IN: oxidation reduction, defense response to fungus, incompatible interaction, defense response to bac…	-10.6588	R4 satge
	10.1.20	cell wall.precursor synthesis.phosphomannose isomerase	zm00001d008525	Transcript	(gnl|cdd|37968 : 263.0) no description available & (at1g67070 : 258.0) Encodes a protein with phosphomannose isomerase activity that is involved in synthesis of ascorbic acid. Expression is induced after 24 hours of dark treatment, in senescing leaves and treatment with exogenous photosynthesis inhibitor. Induction of gene expression was suppressed in excised leaves supplied with sugar. The autho…	-2.27603	R4 satge
	10.2	cell wall.cellulose synthesis	zm00001d020560	Transcript	(at4g31590 : 881.0) encodes a gene similar to cellulose synthase; Cellulose-synthase-like C5 (CSLC5); FUNCTIONS IN: cellulose synthase activity, transferase activity, transferring glycosyl groups; INVOLVED IN: biological_process unknown; LOCATED IN: nucleus; EXPRESSED IN: 23 plant structures; EXPRESSED DURING: 13 growth stages; CONTAINS InterPro DOMAIN/s: Glycosyl transferase, family 2 (InterPro:…	-1.43211	R4 satge
	10.3.2	cell wall.hemicellulose synthesis.glucuronoxylan	zm00001d042627	Transcript	(at3g18660 : 719.0) Plants expressing an RNAi construct specifically targeting PGSIP1 was shown to have a dramatically reduced amount of starch.; plant glycogenin-like starch initiation protein 1 (PGSIP1); FUNCTIONS IN: transferase activity, transferring glycosyl groups; INVOLVED IN: biosynthetic process, starch metabolic process; LOCATED IN: chloroplast; EXPRESSED IN: 19 plant structures; EXPRES…	1.07512	R4 satge
	10.6.1	cell wall.degradation.cellulases and beta -1,4-glucanases	zm00001d034015	Transcript	(at5g20950 : 701.0) Glycosyl hydrolase family protein; FUNCTIONS IN: hydrolase activity, hydrolyzing O-glycosyl compounds; INVOLVED IN: carbohydrate metabolic process; LOCATED IN: cell wall, membrane, plant-type cell wall; EXPRESSED IN: 25 plant structures; EXPRESSED DURING: 13 growth stages; CONTAINS InterPro DOMAIN/s: Glycoside hydrolase, family 3, N-terminal (InterPro:IPR001764), Glycoside hyd…	1.25849	R4 satge
	10.6.2	cell wall.degradation.mannan-xylose-arabinose-fucose	zm00001d043965	Transcript	(at5g66460 : 475.0) Glycosyl hydrolase superfamily protein; FUNCTIONS IN: cation binding, hydrolase activity, hydrolyzing O-glycosyl compounds, catalytic activity; INVOLVED IN: carbohydrate metabolic process; LOCATED IN: endomembrane system; EXPRESSED IN: 17 plant structures; EXPRESSED DURING: 4 anthesis, C globular stage, 4 leaf senescence stage, petal differentiation and expansion stage, E expa…	-2.24212	R4 satge
	10.6.3	cell wall.degradation.pectate lyases and polygalacturonases	zm00001d035899	Transcript	(at3g61490 : 616.0) Pectin lyase-like superfamily protein; FUNCTIONS IN: polygalacturonase activity; INVOLVED IN: carbohydrate metabolic process; LOCATED IN: endomembrane system; EXPRESSED IN: 22 plant structures; EXPRESSED DURING: 14 growth stages; CONTAINS InterPro DOMAIN/s: Pectin lyase fold/virulence factor (InterPro:IPR011050), Glycoside hydrolase, family 28 (InterPro:IPR000743), Pectin lyas…	1.22406	R4 satge
	10.6.3	cell wall.degradation.pectate lyases and polygalacturonases	zm00001d017416	Transcript	(at3g55140 : 476.0) Pectin lyase-like superfamily protein; CONTAINS InterPro DOMAIN/s: Pectin lyase fold/virulence factor (InterPro:IPR011050), AmbAllergen (InterPro:IPR018082), Pectate lyase/Amb allergen (InterPro:IPR002022), Pectin lyase fold (InterPro:IPR012334); BEST Arabidopsis thaliana protein match is: Pectin lyase-like superfamily protein (TAIR:AT3G09540.1); Has 35333 Blast hits to 34131 …	-7.30518	R4 satge
	10.7	cell wall.modification	zm00001d047090	Transcript	(q336t5|expb3_orysa : 415.0) Expansin-B3 precursor (OsEXPB3) (Beta-expansin-3) (OsaEXPb1.10) - Oryza sativa (Rice) & (at1g65680 : 212.0) member of BETA-EXPANSINS. Naming convention from the Expansin Working Group (Kende et al, 2004. Plant Mol Bio); expansin B2 (EXPB2); INVOLVED IN: plant-type cell wall modification involved in multidimensional cell growth, unidimensional cell growth, plant-type c…	2.85112	R4 satge
	10.7	cell wall.modification	zm00001d043047	Transcript	(q40636|expa2_orysa : 382.0) Expansin-A2 precursor (OsEXPA2) (Alpha-expansin-2) (OsEXP2) (OsaEXPa1.23) (RiExB) (RiExC) - Oryza sativa (Rice) & (at1g69530 : 318.0) Member of Alpha-Expansin Gene Family. Naming convention from the Expansin Working Group (Kende et al, Plant Mol Bio). Involved in the formation of nematode-induced syncytia in roots of Arabidopsis thaliana.; expansin A1 (EXPA1); CONTAIN…	2.68675	R4 satge
	10.7	cell wall.modification	zm00001d029903	Transcript	(q336t5|expb3_orysa : 144.0) Expansin-B3 precursor (OsEXPB3) (Beta-expansin-3) (OsaEXPb1.10) - Oryza sativa (Rice) & (at1g65680 : 81.3) member of BETA-EXPANSINS. Naming convention from the Expansin Working Group (Kende et al, 2004. Plant Mol Bio); expansin B2 (EXPB2); INVOLVED IN: plant-type cell wall modification involved in multidimensional cell growth, unidimensional cell growth, plant-type ce…	3.1883	R4 satge
	10.7	cell wall.modification	zm00001d029913	Transcript	(q336t5|expb3_orysa : 374.0) Expansin-B3 precursor (OsEXPB3) (Beta-expansin-3) (OsaEXPb1.10) - Oryza sativa (Rice) & (at1g65680 : 202.0) member of BETA-EXPANSINS. Naming convention from the Expansin Working Group (Kende et al, 2004. Plant Mol Bio); expansin B2 (EXPB2); INVOLVED IN: plant-type cell wall modification involved in multidimensional cell growth, unidimensional cell growth, plant-type c…	2.99314	R4 satge
	11.8.10	lipid metabolism.'exotics' (steroids, squalene etc).phosphatidylcholinesterol O-acyltransferase	zm00001d039880	Transcript	(at1g27480 : 201.0) alpha/beta-Hydrolases superfamily protein; FUNCTIONS IN: phosphatidylcholine-sterol O-acyltransferase activity; INVOLVED IN: lipid metabolic process; LOCATED IN: plasma membrane, vacuole; EXPRESSED IN: 21 plant structures; EXPRESSED DURING: 13 growth stages; CONTAINS InterPro DOMAIN/s: Lecithin:cholesterol acyltransferase (InterPro:IPR003386); Has 1076 Blast hits to 1070 prote…	-2.27037	R4 satge
	11.8.10	lipid metabolism.'exotics' (steroids, squalene etc).phosphatidylcholinesterol O-acyltransferase	zm00001d018011	Transcript	(at4g19860 : 659.0) alpha/beta-Hydrolases superfamily protein; FUNCTIONS IN: phosphatidylcholine-sterol O-acyltransferase activity; INVOLVED IN: lipid metabolic process; LOCATED IN: cellular_component unknown; EXPRESSED IN: 23 plant structures; EXPRESSED DURING: 15 growth stages; CONTAINS InterPro DOMAIN/s: Lecithin:cholesterol acyltransferase (InterPro:IPR003386); BEST Arabidopsis thaliana prote…	-1.25418	R4 satge
	11.9.3.3	lipid metabolism.lipid degradation.lysophospholipases.glycerophosphodiester phosphodiesterase	zm00001d008468	Transcript	(at1g70250 : 326.0) Encodes a Protease inhibitor/seed storage/LTP family protein; receptor serine/threonine kinase, putative; FUNCTIONS IN: protein serine/threonine kinase activity, transmembrane receptor protein serine/threonine kinase activity, protein kinase activity, ATP binding; INVOLVED IN: protein amino acid phosphorylation; LOCATED IN: endomembrane system; EXPRESSED IN: 20 plant structure…	-1.60699	R4 satge
	11.9.3.3	lipid metabolism.lipid degradation.lysophospholipases.glycerophosphodiester phosphodiesterase	zm00001d031653	Transcript	(at5g41080 : 203.0) PLC-like phosphodiesterases superfamily protein; FUNCTIONS IN: phosphoric diester hydrolase activity, glycerophosphodiester phosphodiesterase activity; INVOLVED IN: glycerol metabolic process, lipid metabolic process; EXPRESSED IN: 23 plant structures; EXPRESSED DURING: 14 growth stages; CONTAINS InterPro DOMAIN/s: PLC-like phosphodiesterase, TIM beta/alpha-barrel domain (Inte…	-1.46908	R4 satge
	11.9.3.3	lipid metabolism.lipid degradation.lysophospholipases.glycerophosphodiester phosphodiesterase	zm00001d008485	Transcript	(at1g66980 : 312.0) Encodes SNC4 (suppressor of npr1-1, constitutive 4), an atypical receptor-like kinase with two predicted extracellular glycerophosphoryl diester phosphodiesterase domains.; suppressor of npr1-1 constitutive 4 (SNC4); CONTAINS InterPro DOMAIN/s: Protein kinase, ATP binding site (InterPro:IPR017441), Serine/threonine-protein kinase domain (InterPro:IPR002290), Serine-threonine/t…	-5.41181	R4 satge
	11.9.3.3	lipid metabolism.lipid degradation.lysophospholipases.glycerophosphodiester phosphodiesterase	zm00001d016588	Transcript	(at3g02040 : 426.0) senescence-related gene 3 (SRG3); FUNCTIONS IN: phosphoric diester hydrolase activity, glycerophosphodiester phosphodiesterase activity; INVOLVED IN: glycerol metabolic process, lipid metabolic process; EXPRESSED IN: 18 plant structures; EXPRESSED DURING: 8 growth stages; CONTAINS InterPro DOMAIN/s: PLC-like phosphodiesterase, TIM beta/alpha-barrel domain (InterPro:IPR017946),…	-2.22419	R4 satge
	12.1.2	N-metabolism.nitrate metabolism.nitrite reductase	zm00001d052165	Transcript	(p17847|nir_maize : 1125.0) Ferredoxin--nitrite reductase, chloroplast precursor (EC 1.7.7.1) (Fragment) - Zea mays (Maize) & (at2g15620 : 895.0) Involved in the second step of nitrate assimilation. Its expression is induced by nitrate.; nitrite reductase 1 (NIR1); FUNCTIONS IN: ferredoxin-nitrate reductase activity, nitrite reductase (NO-forming) activity; INVOLVED IN: response to salt stress, r…	-2.00303	R4 satge
	12.2.2	N-metabolism.ammonia metabolism.glutamine synthetase	zm00001d051804	Transcript	(p38561|glna3_maize : 711.0) Glutamine synthetase root isozyme 3 (EC 6.3.1.2) (Glutamate--ammonia ligase) (GS112) - Zea mays (Maize) & (at5g37600 : 656.0) encodes a cytosolic glutamine synthetase, the enzyme has high affinity with substrate ammonium; glutamine synthase clone R1 (GSR 1); FUNCTIONS IN: glutamate-ammonia ligase activity, copper ion binding; INVOLVED IN: nitrate assimilation, respons…	-1.24519	R4 satge
	13.1.3.1.1	amino acid metabolism.synthesis.aspartate family.asparagine.asparagine synthetase	zm00001d028750	Transcript	(p49094|asns_maize : 868.0) Asparagine synthetase [glutamine-hydrolyzing] (EC 6.3.5.4) (Glutamine-dependent asparagine synthetase) - Zea mays (Maize) & (gnl|cdd|35791 : 796.0) no description available & (at3g47340 : 783.0) encodes a glutamine-dependent asparagine synthetase, the predicted ASN1 peptide contains a purF-type glutamine-binding domain, and is expressed predominantly in shoot tissues, …	2.71289	R4 satge
	13.1.3.1.1	amino acid metabolism.synthesis.aspartate family.asparagine.asparagine synthetase	zm00001d047736	Transcript	(p49094|asns_maize : 782.0) Asparagine synthetase [glutamine-hydrolyzing] (EC 6.3.5.4) (Glutamine-dependent asparagine synthetase) - Zea mays (Maize) & (gnl|cdd|35791 : 710.0) no description available & (at5g65010 : 686.0) Encodes asparagine synthetase (ASN2).; asparagine synthetase 2 (ASN2); FUNCTIONS IN: asparagine synthase (glutamine-hydrolyzing) activity; INVOLVED IN: asparagine biosynthetic …	2.57782	R4 satge
	13.1.3.5.3	amino acid metabolism.synthesis.aspartate family.lysine.LL-diaminopimelic acid aminotransferase	zm00001d028855	Transcript	(at4g33680 : 150.0) Involved in disease resistance against Pseudomonas syringae. mutants have elevated SA levels, a low level of spontaneous cell death, callose deposition, and enlarged cells in leaves. genetically maps on chr 4 between L23H3 and nga1139.; ABERRANT GROWTH AND DEATH 2 (AGD2); FUNCTIONS IN: transaminase activity, copper ion binding, L,L-diaminopimelate aminotransferase activity; IN…	-10.7482	R4 satge
	13.1.4.1.4	amino acid metabolism.synthesis.branched chain group.common.branched-chain amino acid aminotransferase	zm00001d028303	Transcript	(at3g49680 : 443.0) Encodes a chloroplast branched-chain amino acid aminotransferase. Complements the yeast leu/iso-leu/val auxotrophy mutant.; branched-chain aminotransferase 3 (BCAT3); FUNCTIONS IN: branched-chain-amino-acid transaminase activity, catalytic activity; INVOLVED IN: branched chain family amino acid metabolic process, metabolic process; LOCATED IN: chloroplast; EXPRESSED IN: 23 pla…	-2.3106	R4 satge
	13.1.5.3.1	amino acid metabolism.synthesis.serine-glycine-cysteine group.cysteine.OASTL	zm00001d045347	Transcript	(gnl|cdd|36466 : 198.0) no description available & (p31300|cyskp_capan : 175.0) Cysteine synthase, chloroplast precursor (EC 2.5.1.47) (O-acetylserine sulfhydrylase) (O-acetylserine (Thiol)-lyase) (CSase B) (CS-B) (OAS-TL B) - Capsicum annuum (Bell pepper) & (at3g59760 : 172.0) Arabidopsis thaliana O-acetylserine (thiol) lyase (OAS-TL) isoform oasC; O-acetylserine (thiol) lyase isoform C (OASC); …	-11.3934	R4 satge
	13.1.5.3.1	amino acid metabolism.synthesis.serine-glycine-cysteine group.cysteine.OASTL	zm00001d040235	Transcript	(o81155|cyskp_soltu : 219.0) Cysteine synthase, chloroplast precursor (EC 2.5.1.47) (O-acetylserine sulfhydrylase) (O-acetylserine (Thiol)-lyase) (CSase B) (CS-B) (OAS-TL B) - Solanum tuberosum (Potato) & (at3g59760 : 206.0) Arabidopsis thaliana O-acetylserine (thiol) lyase (OAS-TL) isoform oasC; O-acetylserine (thiol) lyase isoform C (OASC); FUNCTIONS IN: protein binding, cysteine synthase activ…	-1.16329	R4 satge
	13.1.6.5.1	amino acid metabolism.synthesis.aromatic aa.tryptophan.anthranilate synthase	zm00001d034713	Transcript	(at2g29690 : 793.0) Encode a functional anthranilate synthase protein. Expressed at a constitutive basal level. Expression was not induced by wounding nor bacterial pathogen infiltration. Involved in aromatic amino acid biosynthesis.; anthranilate synthase 2 (ASA2); FUNCTIONS IN: anthranilate synthase activity; INVOLVED IN: tryptophan biosynthetic process, aromatic amino acid family biosynthetic …	1.34946	R4 satge
	13.2.4.1	amino acid metabolism.degradation.branched chain group.shared	zm00001d049882	Transcript	(gnl|cdd|36603 : 189.0) no description available & (gnl|cdd|29411 : 169.0) no description available & (at2g33150 : 152.0) Encodes an organellar (peroxisome, glyoxysome) 3-ketoacyl-CoA thiolase, involved in fatty acid b-oxidation during germination and subsequent seedling growth. Mutants have defects in glyoxysomal fatty acid beta-oxidation. EC2.3.1.16 thiolase.; peroxisomal 3-ketoacyl-CoA thiolas…	-11.78	R4 satge
	13.2.4.5	amino acid metabolism.degradation.branched chain group.isoleucine	zm00001d049882	Transcript	(gnl|cdd|36603 : 189.0) no description available & (gnl|cdd|29411 : 169.0) no description available & (at2g33150 : 152.0) Encodes an organellar (peroxisome, glyoxysome) 3-ketoacyl-CoA thiolase, involved in fatty acid b-oxidation during germination and subsequent seedling growth. Mutants have defects in glyoxysomal fatty acid beta-oxidation. EC2.3.1.16 thiolase.; peroxisomal 3-ketoacyl-CoA thiolas…	-11.78	R4 satge
	13.2.5.2	amino acid metabolism.degradation.serine-glycine-cysteine group.glycine	zm00001d003059	Transcript	(gnl|cdd|36582 : 433.0) no description available & (at1g08630 : 410.0) Encodes a threonine aldolase, involved in threonine degradation to glycine. Primarily expressed in seeds and seedlings.; threonine aldolase 1 (THA1); CONTAINS InterPro DOMAIN/s: Pyridoxal phosphate-dependent transferase, major domain (InterPro:IPR015424), Aromatic amino acid beta-eliminating lyase/threonine aldolase (InterPro:…	-1.17884	R4 satge
	14.1	S-assimilation.ATPS	zm00001d025503	Transcript	(at3g22890 : 256.0) encodes ATP sulfurylase, the first enzyme in the sulfate assimilation pathway of Arabidopsis.; ATP sulfurylase 1 (APS1); FUNCTIONS IN: sulfate adenylyltransferase (ATP) activity; INVOLVED IN: response to cadmium ion, response to salt stress; LOCATED IN: chloroplast, plasma membrane, chloroplast stroma; EXPRESSED IN: 24 plant structures; EXPRESSED DURING: 15 growth stages; CONT…	-12.7299	R4 satge
	14.1	S-assimilation.ATPS	zm00001d013296	Transcript	(at4g14680 : 656.0) ATP sulfurylase; APS3; CONTAINS InterPro DOMAIN/s: Rossmann-like alpha/beta/alpha sandwich fold (InterPro:IPR014729), Pseudouridine synthase/archaeosine transglycosylase-like (InterPro:IPR015947), Sulphate adenylyltransferase (InterPro:IPR002650); BEST Arabidopsis thaliana protein match is: ATP sulfurylase 1 (TAIR:AT3G22890.1); Has 2059 Blast hits to 2056 proteins in 649 speci…	1.01149	R4 satge
	16.1.2.2	secondary metabolism.isoprenoids.mevalonate pathway.HMG-CoA synthase	zm00001d027383	Transcript	(at4g11820 : 723.0) Encodes a protein with hydroxymethylglutaryl-CoA synthase activity which was characterized by phenotypical complementation of the S. cerevisiae mutant.; MVA1; CONTAINS InterPro DOMAIN/s: Thiolase-like (InterPro:IPR016039), Hydroxymethylglutaryl-coenzyme A synthase C-terminal (InterPro:IPR013746), Hydroxymethylglutaryl-coenzyme A synthase, N-terminal (InterPro:IPR013528), Hydro…	-2.23391	R4 satge
	16.1.2.8	secondary metabolism.isoprenoids.mevalonate pathway.geranyl diphosphate synthase	zm00001d050159	Transcript	(at1g17050 : 247.0) Encodes a protein with solanesyl diphosphate synthase activity.; solanesyl diphosphate synthase 2 (SPS2); FUNCTIONS IN: trans-octaprenyltranstransferase activity; INVOLVED IN: ubiquinone biosynthetic process; LOCATED IN: chloroplast, plastid; EXPRESSED IN: 22 plant structures; EXPRESSED DURING: 13 growth stages; CONTAINS InterPro DOMAIN/s: Solanesyl diphosphate synthase (Inter…	-14.0959	R4 satge
	16.1.4.1	secondary metabolism.isoprenoids.carotenoids.phytoene synthase	zm00001d012394	Transcript	(q9ssu8|psy_dauca : 518.0) Phytoene synthase, chloroplast precursor (EC 2.5.1.-) - Daucus carota (Carrot) & (at5g17230 : 510.0) Encodes phytoene synthase.; PHYTOENE SYNTHASE (PSY); CONTAINS InterPro DOMAIN/s: Squalene/phytoene synthase, conserved site (InterPro:IPR019845), Terpenoid synthase (InterPro:IPR008949), Squalene/phytoene synthase (InterPro:IPR002060); Has 5365 Blast hits to 5364 protein…	-1.01879	R4 satge
	16.1.4.1	secondary metabolism.isoprenoids.carotenoids.phytoene synthase	zm00001d021410	Transcript	(at5g17230 : 439.0) Encodes phytoene synthase.; PHYTOENE SYNTHASE (PSY); CONTAINS InterPro DOMAIN/s: Squalene/phytoene synthase, conserved site (InterPro:IPR019845), Terpenoid synthase (InterPro:IPR008949), Squalene/phytoene synthase (InterPro:IPR002060); Has 5365 Blast hits to 5364 proteins in 1001 species: Archae - 81; Bacteria - 2469; Metazoa - 28; Fungi - 64; Plants - 1002; Viruses - 0; Other…	1.36378	R4 satge
	16.1.5	secondary metabolism.isoprenoids.terpenoids	zm00001d050159	Transcript	(at1g17050 : 247.0) Encodes a protein with solanesyl diphosphate synthase activity.; solanesyl diphosphate synthase 2 (SPS2); FUNCTIONS IN: trans-octaprenyltranstransferase activity; INVOLVED IN: ubiquinone biosynthetic process; LOCATED IN: chloroplast, plastid; EXPRESSED IN: 22 plant structures; EXPRESSED DURING: 13 growth stages; CONTAINS InterPro DOMAIN/s: Solanesyl diphosphate synthase (Inter…	-14.0959	R4 satge
	16.2.1	secondary metabolism.phenylpropanoids.lignin biosynthesis	zm00001d012335	Transcript	(q8rxa5|czog2_maize : 798.0) Cis-zeatin O-glucosyltransferase 2 (EC 2.4.1.215) (cisZOG2) - Zea mays (Maize) & (at2g31750 : 167.0) UDP-glucosyl transferase 74D1 (UGT74D1); FUNCTIONS IN: transferase activity, transferring hexosyl groups, UDP-glycosyltransferase activity, transferase activity, transferring glycosyl groups; INVOLVED IN: metabolic process; EXPRESSED IN: 22 plant structures; EXPRESSED …	-3.37792	R4 satge
	16.2.1.3	secondary metabolism.phenylpropanoids.lignin biosynthesis.4CL	zm00001d051529	Transcript	(gnl|cdd|36391 : 450.0) no description available & (q42982|4cl2_orysa : 403.0) 4-coumarate--CoA ligase 2 (EC 6.2.1.12) (4CL 2) (4-coumaroyl-CoA synthase 2) - Oryza sativa (Rice) & (gnl|cdd|30666 : 336.0) no description available & (at1g65060 : 321.0) encodes an isoform of 4-coumarate:CoA ligase (4CL), which is involved in the last step of the general phenylpropanoid pathway. mRNA levels are not i…	-1.17677	R4 satge
	16.2.1.3	secondary metabolism.phenylpropanoids.lignin biosynthesis.4CL	zm00001d018660	Transcript	(gnl|cdd|36391 : 402.0) no description available & (at5g63380 : 399.0) Encodes a peroxisomal protein involved in the activation of fatty acids through esterification with CoA. At5g63380 preferentially activates fatty acids with increased chain length (C9:0 to C8:0) and thus shares characteristics with long-chain fatty acyl-CoA synthases. Also able to catalyze the conversion of OPDA to its CoA est…	-3.35923	R4 satge
	16.2.1.4	secondary metabolism.phenylpropanoids.lignin biosynthesis.HCT	zm00001d039833	Transcript	(gnl|cdd|66174 : 270.0) no description available & (at5g48930 : 237.0) At5g48930 has been shown to encode for the hydroxycinnamoyl-Coenzyme A shikimate/quinate hydroxycinnamoyltransferase (HCT) both synthesizing and catabolizing the hydroxycinnamoylesters (coumaroyl/caffeoyl shikimate and quinate) involved in the phenylpropanoid pathway. Influence on the accumulation of flavonoids which in turn i…	3.43741	R4 satge
	16.2.1.6	secondary metabolism.phenylpropanoids.lignin biosynthesis.CCoAOMT	zm00001d036293	Transcript	(q9xgd6|camt1_maize : 476.0) Caffeoyl-CoA O-methyltransferase 1 (EC 2.1.1.104) (Trans-caffeoyl-CoA 3-O-methyltransferase 1) (CCoAMT-1) (CCoAOMT-1) - Zea mays (Maize) & (at4g34050 : 414.0) caffeoyl coenzyme A O-methyltransferase 1 (CCoAOMT1); FUNCTIONS IN: caffeoyl-CoA O-methyltransferase activity; INVOLVED IN: coumarin biosynthetic process, response to cadmium ion; LOCATED IN: cytosol; EXPRESSED …	1.15976	R4 satge
	16.4.1	secondary metabolism.N misc.alkaloid-like	zm00001d048726	Transcript	(at2g29360 : 187.0) NAD(P)-binding Rossmann-fold superfamily protein; FUNCTIONS IN: oxidoreductase activity, binding, catalytic activity; INVOLVED IN: oxidation reduction, metabolic process; LOCATED IN: cellular_component unknown; EXPRESSED IN: 22 plant structures; EXPRESSED DURING: 14 growth stages; CONTAINS InterPro DOMAIN/s: Short-chain dehydrogenase/reductase, conserved site (InterPro:IPR0209…	2.23367	R4 satge
	16.4.1	secondary metabolism.N misc.alkaloid-like	zm00001d052471	Transcript	(gnl|cdd|36733 : 249.0) no description available & (at2g41290 : 229.0) Although this enzyme is predicted to encode a strictosidine synthase (SS), it lacks a conserved catalytic glutamate residue found in active SS enzymes and it is not expected to have SS activity.; strictosidine synthase-like 2 (SSL2); FUNCTIONS IN: strictosidine synthase activity; INVOLVED IN: alkaloid biosynthetic process, bio…	-1.97305	R4 satge
	16.5.1.1.1.1	secondary metabolism.sulfur-containing.glucosinolates.synthesis.aliphatic.branched-chain amino acid aminotransferase (BCAT/MAAT)	zm00001d028303	Transcript	(at3g49680 : 443.0) Encodes a chloroplast branched-chain amino acid aminotransferase. Complements the yeast leu/iso-leu/val auxotrophy mutant.; branched-chain aminotransferase 3 (BCAT3); FUNCTIONS IN: branched-chain-amino-acid transaminase activity, catalytic activity; INVOLVED IN: branched chain family amino acid metabolic process, metabolic process; LOCATED IN: chloroplast; EXPRESSED IN: 23 pla…	-2.3106	R4 satge
	16.5.1.1.3.4	secondary metabolism.sulfur-containing.glucosinolates.synthesis.indole.cytochrome P450 monooxygenase	zm00001d034104	Transcript	(gnl|cdd|35378 : 181.0) no description available & (at4g37410 : 164.0) member of CYP81F; "cytochrome P450, family 81, subfamily F, polypeptide 4" (CYP81F4); FUNCTIONS IN: electron carrier activity, monooxygenase activity, iron ion binding, oxygen binding, heme binding; INVOLVED IN: oxidation reduction; LOCATED IN: endoplasmic reticulum; EXPRESSED IN: 12 plant structures; EXPRESSED DURING: 7 growt…	-2.29177	R4 satge
	16.5.1.1.4.1	secondary metabolism.sulfur-containing.glucosinolates.synthesis.shared.CYP83B1 phenylacetaldoxime monooxygenase	zm00001d003283	Transcript	(gnl|cdd|35378 : 425.0) no description available & (o81970|c71a9_soybn : 400.0) Cytochrome P450 71A9 (EC 1.14.-.-) (P450 CP1) - Glycine max (Soybean) & (at3g26310 : 318.0) putative cytochrome P450; "cytochrome P450, family 71, subfamily B, polypeptide 35" (CYP71B35); FUNCTIONS IN: electron carrier activity, monooxygenase activity, iron ion binding, oxygen binding, heme binding; INVOLVED IN: oxida…	-2.49855	R4 satge
	16.5.1.2.1	secondary metabolism.sulfur-containing.glucosinolates.regulation.aliphatic	zm00001d044975	Transcript	(p10290|mybc_maize : 374.0) Anthocyanin regulatory C1 protein - Zea mays (Maize) & (gnl|cdd|35271 : 178.0) no description available & (at2g16720 : 176.0) Encodes a member of MYB3R- and R2R3- type MYB- encoding genes; myb domain protein 7 (MYB7); CONTAINS InterPro DOMAIN/s: SANT, DNA-binding (InterPro:IPR001005), Homeodomain-like (InterPro:IPR009057), Myb, DNA-binding (InterPro:IPR014778), HTH tra…	-4.20272	R4 satge
	16.5.1.2.3	secondary metabolism.sulfur-containing.glucosinolates.regulation.indole	zm00001d044975	Transcript	(p10290|mybc_maize : 374.0) Anthocyanin regulatory C1 protein - Zea mays (Maize) & (gnl|cdd|35271 : 178.0) no description available & (at2g16720 : 176.0) Encodes a member of MYB3R- and R2R3- type MYB- encoding genes; myb domain protein 7 (MYB7); CONTAINS InterPro DOMAIN/s: SANT, DNA-binding (InterPro:IPR001005), Homeodomain-like (InterPro:IPR009057), Myb, DNA-binding (InterPro:IPR014778), HTH tra…	-4.20272	R4 satge
	16.5.99.1	secondary metabolism.sulfur-containing.misc.alliinase	zm00001d043650	Transcript	(gnl|cdd|68439 : 519.0) no description available & (at1g34060 : 367.0) Pyridoxal phosphate (PLP)-dependent transferases superfamily protein; FUNCTIONS IN: carbon-sulfur lyase activity, pyridoxal phosphate binding, catalytic activity; LOCATED IN: endomembrane system; CONTAINS InterPro DOMAIN/s: Pyridoxal phosphate-dependent transferase, major domain (InterPro:IPR015424), EGF-like, alliinase (Inter…	-1.02111	R4 satge
	16.8.1.2	secondary metabolism.flavonoids.anthocyanins.anthocyanidin reductase	zm00001d026369	Transcript	(at1g61720 : 292.0) Negative regulator of flavonoid biosynthesis, mutants accumulate flavonoid pigments in their seed coat, putative oxidoreductase. It is thought that a ternary complex composed of TT2, TT8 and TTG1 is necessary for correct expression of BAN in seed endothelium.; BANYULS (BAN); FUNCTIONS IN: oxidoreductase activity, anthocyanidin reductase activity; INVOLVED IN: negative regulati…	-1.56632	R4 satge
	16.8.2	secondary metabolism.flavonoids.chalcones	zm00001d044683	Transcript	(at5g05270 : 169.0) Chalcone-flavanone isomerase family protein; FUNCTIONS IN: intramolecular lyase activity, chalcone isomerase activity; INVOLVED IN: response to karrikin; LOCATED IN: cellular_component unknown; EXPRESSED IN: 20 plant structures; EXPRESSED DURING: 13 growth stages; CONTAINS InterPro DOMAIN/s: Chalcone isomerase, subgroup (InterPro:IPR003466), Chalcone isomerase, 3-layer sandwic…	-1.0132	R4 satge
	16.8.2	secondary metabolism.flavonoids.chalcones	zm00001d025528	Transcript	(q7g764|nado1_orysa : 345.0) Probable NAD(P)H-dependent oxidoreductase 1 (EC 1.1.1.-) - Oryza sativa (Rice) & (at1g59960 : 327.0) NAD(P)-linked oxidoreductase superfamily protein; FUNCTIONS IN: oxidoreductase activity; INVOLVED IN: response to salt stress; EXPRESSED IN: 21 plant structures; EXPRESSED DURING: 13 growth stages; CONTAINS InterPro DOMAIN/s: Aldo/keto reductase (InterPro:IPR001395), A…	-6.91203	R4 satge
	16.8.2.1	secondary metabolism.flavonoids.chalcones.naringenin-chalcone synthase	zm00001d052675	Transcript	(p51075|chsy_betve : 325.0) Chalcone synthase (EC 2.3.1.74) (Naringenin-chalcone synthase) - Betula verrucosa (White birch) (Betula pendula) & (gnl|cdd|29418 : 325.0) no description available & (at5g13930 : 316.0) Encodes chalcone synthase (CHS), a key enzyme involved in the biosynthesis of flavonoids. Required for the accumulation of purple anthocyanins in leaves and stems. Also involved in the …	-6.03434	R4 satge
	16.8.3	secondary metabolism.flavonoids.dihydroflavonols	zm00001d012335	Transcript	(q8rxa5|czog2_maize : 798.0) Cis-zeatin O-glucosyltransferase 2 (EC 2.4.1.215) (cisZOG2) - Zea mays (Maize) & (at2g31750 : 167.0) UDP-glucosyl transferase 74D1 (UGT74D1); FUNCTIONS IN: transferase activity, transferring hexosyl groups, UDP-glycosyltransferase activity, transferase activity, transferring glycosyl groups; INVOLVED IN: metabolic process; EXPRESSED IN: 22 plant structures; EXPRESSED …	-3.37792	R4 satge
	16.8.3	secondary metabolism.flavonoids.dihydroflavonols	zm00001d035308	Transcript	(gnl|cdd|35365 : 252.0) no description available & (at5g24530 : 218.0) Encodes a putative 2OG-Fe(II) oxygenase that is defense-associated but required for susceptibility to downy mildew.; DOWNY MILDEW RESISTANT 6 (DMR6); FUNCTIONS IN: oxidoreductase activity, acting on paired donors, with incorporation or reduction of molecular oxygen, 2-oxoglutarate as one donor, and incorporation of one atom ea…	-2.55458	R4 satge
	16.8.3.1	secondary metabolism.flavonoids.dihydroflavonols.dihydroflavonol 4-reductase	zm00001d044122	Transcript	(p51108|dfra_maize : 700.0) Dihydroflavonol-4-reductase (EC 1.1.1.219) (DFR) (Dihydrokaempferol 4-reductase) - Zea mays (Maize) & (at5g42800 : 444.0) dihydroflavonol reductase. Catalyzes the conversion of dihydroquercetin to leucocyanidin in the biosynthesis of anthocyanins.; dihydroflavonol 4-reductase (DFR); CONTAINS InterPro DOMAIN/s: NAD-dependent epimerase/dehydratase (InterPro:IPR001509), N…	-3.09445	R4 satge
	16.8.3.3	secondary metabolism.flavonoids.dihydroflavonols.flavonoid 3''-monooxygenase	zm00001d050955	Transcript	(at5g07990 : 331.0) Required for flavonoid 3' hydroxylase activity.; TRANSPARENT TESTA 7 (TT7); CONTAINS InterPro DOMAIN/s: Cytochrome P450 (InterPro:IPR001128), Cytochrome P450, E-class, group I (InterPro:IPR002401), Cytochrome P450, conserved site (InterPro:IPR017972); BEST Arabidopsis thaliana protein match is: cytochrome P450, family 706, subfamily A, polypeptide 6 (TAIR:AT4G12320.1); Has 351…	-3.66898	R4 satge
	16.8.3.3	secondary metabolism.flavonoids.dihydroflavonols.flavonoid 3''-monooxygenase	zm00001d020628	Transcript	(gnl|cdd|35378 : 479.0) no description available & (at5g07990 : 404.0) Required for flavonoid 3' hydroxylase activity.; TRANSPARENT TESTA 7 (TT7); CONTAINS InterPro DOMAIN/s: Cytochrome P450 (InterPro:IPR001128), Cytochrome P450, E-class, group I (InterPro:IPR002401), Cytochrome P450, conserved site (InterPro:IPR017972); BEST Arabidopsis thaliana protein match is: cytochrome P450, family 706, sub…	-2.37938	R4 satge
	16.8.4	secondary metabolism.flavonoids.flavonols	zm00001d045145	Transcript	(gnl|cdd|35365 : 266.0) no description available & (at5g20400 : 260.0) encodes a protein whose sequence is similar to flavanone 3 hydroxylase from Malus.; 2-oxoglutarate (2OG) and Fe(II)-dependent oxygenase superfamily protein; CONTAINS InterPro DOMAIN/s: Oxoglutarate/iron-dependent oxygenase (InterPro:IPR005123); BEST Arabidopsis thaliana protein match is: 2-oxoglutarate (2OG) and Fe(II)-depende…	-1.97902	R4 satge
	19.14	tetrapyrrole synthesis.protochlorophyllide reductase	zm00001d001820	Transcript	(q41578|pora_wheat : 506.0) Protochlorophyllide reductase A, chloroplast precursor (EC 1.3.1.33) (PCR A) (NADPH-protochlorophyllide oxidoreductase A) (POR A) - Triticum aestivum (Wheat) & (at5g54190 : 453.0) light-dependent NADPH:protochlorophyllide oxidoreductase A; protochlorophyllide oxidoreductase A (PORA); FUNCTIONS IN: oxidoreductase activity, protochlorophyllide reductase activity; INVOLVE…	2.08369	R4 satge
	2.2.1.3.2	major CHO metabolism.degradation.sucrose.invertases.cell wall	zm00001d025354	Transcript	(q56ud4|inv2_orysa : 857.0) Beta-fructofuranosidase, insoluble isoenzyme 2 precursor (EC 3.2.1.26) (Sucrose hydrolase 2) (Invertase 2) (Cell wall beta-fructosidase 2) (OsCIN2) - Oryza sativa (Rice) & (gnl|cdd|35449 : 609.0) no description available & (at3g52600 : 574.0) cell wall invertase 2 (CWINV2); FUNCTIONS IN: hydrolase activity, hydrolyzing O-glycosyl compounds; INVOLVED IN: carbohydrate me…	-10.8637	R4 satge
	2.2.1.5	major CHO metabolism.degradation.sucrose.Susy	zm00001d029087	Transcript	(at4g02280 : 162.0) Encodes a protein with sucrose synthase activity (SUS3). It appears to be important for sucrose metabolism in developing seeds, especially during the late maturation phase, about 18 days after flowering.; sucrose synthase 3 (SUS3); CONTAINS InterPro DOMAIN/s: Sucrose synthase, plant/cyanobacteria (InterPro:IPR012820), Sucrose synthase (InterPro:IPR000368), Glycosyl transferase…	-3.84002	R4 satge
	2.2.2.1.2	major CHO metabolism.degradation.starch.starch cleavage.beta amylase	zm00001d006539	Transcript	(p10538|amyb_soybn : 621.0) Beta-amylase (EC 3.2.1.2) (1,4-alpha-D-glucan maltohydrolase) - Glycine max (Soybean) & (at4g15210 : 586.0) cytosolic beta-amylase expressed in rosette leaves and inducible by sugar. RAM1 mutants have reduced beta amylase in leaves and stems.; ARABIDOPSIS THALIANA BETA-AMYLASE (ATBETA-AMY); FUNCTIONS IN: beta-amylase activity; INVOLVED IN: response to herbivore, starch…	-1.08826	R4 satge
	2.2.2.6	major CHO metabolism.degradation.starch.transporter	zm00001d046001	Transcript	(p49133|tpt_maize : 223.0) Triose phosphate/phosphate translocator, chloroplast precursor (cTPT) - Zea mays (Maize) & (at5g46110 : 208.0) mutant has Altered acclimation responses; Chloroplast Triose Phosphate Translocator; ACCLIMATION OF PHOTOSYNTHESIS TO ENVIRONMENT 2 (APE2); FUNCTIONS IN: antiporter activity; INVOLVED IN: transport; LOCATED IN: chloroplast, membrane; EXPRESSED IN: 24 plant stru…	-14.5569	R4 satge
	21.2	redox.ascorbate and glutathione	zm00001d049954	Transcript	(q40977|mdar_pea : 627.0) Monodehydroascorbate reductase (EC 1.6.5.4) (MDAR) (Ascorbate free radical reductase) (AFR reductase) - Pisum sativum (Garden pea) & (at3g52880 : 605.0) Encodes a peroxisomal monodehydroascorbate reductase, involved in the ascorbate-glutathione cycle which removes toxic H2O2; monodehydroascorbate reductase 1 (MDAR1); CONTAINS InterPro DOMAIN/s: Pyridine nucleotide-disulp…	-1.12506	R4 satge
	21.2.1	redox.ascorbate and glutathione.ascorbate	zm00001d049954	Transcript	(q40977|mdar_pea : 627.0) Monodehydroascorbate reductase (EC 1.6.5.4) (MDAR) (Ascorbate free radical reductase) (AFR reductase) - Pisum sativum (Garden pea) & (at3g52880 : 605.0) Encodes a peroxisomal monodehydroascorbate reductase, involved in the ascorbate-glutathione cycle which removes toxic H2O2; monodehydroascorbate reductase 1 (MDAR1); CONTAINS InterPro DOMAIN/s: Pyridine nucleotide-disulp…	-1.12506	R4 satge
	21.2.2	redox.ascorbate and glutathione.glutathione	zm00001d007667	Transcript	(o23732|gshb_braju : 144.0) Glutathione synthetase, chloroplast precursor (EC 6.3.2.3) (Glutathione synthase) (GSH synthetase) (GSH-S) - Brassica juncea (Leaf mustard) (Indian mustard) & (at5g27380 : 137.0) Encodes a protein with similarity to glutathione synthetases, which catalyzes one of the early steps in glutathione biosynthesis. Two transcripts have been detected; the longer transcript is l…	-11.5934	R4 satge
	23.1.1.10	nucleotide metabolism.synthesis.pyrimidine.CTP synthetase	zm00001d009631	Transcript	(gnl|cdd|37598 : 980.0) no description available & (at1g30820 : 837.0) CTP synthase family protein; FUNCTIONS IN: CTP synthase activity, catalytic activity; INVOLVED IN: pyrimidine ribonucleotide metabolic process, pyrimidine nucleotide biosynthetic process; EXPRESSED IN: 21 plant structures; EXPRESSED DURING: 13 growth stages; CONTAINS InterPro DOMAIN/s: Glutamine amidotransferase class-I, C-ter…	1.3151	R4 satge
	23.1.2.6	nucleotide metabolism.synthesis.purine.AIR carboxylase	zm00001d037818	Transcript	(at2g37690 : 736.0) phosphoribosylaminoimidazole carboxylase, putative / AIR carboxylase, putative; FUNCTIONS IN: phosphoribosylaminoimidazole carboxylase activity, catalytic activity, ATP binding; INVOLVED IN: 'de novo' IMP biosynthetic process, pollen development; LOCATED IN: chloroplast; CONTAINS InterPro DOMAIN/s: Phosphoribosylaminoimidazole carboxylase (InterPro:IPR016301), PreATP-grasp-lik…	-2.57577	R4 satge
	23.3.1.3	nucleotide metabolism.salvage.phosphoribosyltransferases.upp	zm00001d031602	Transcript	(at3g27190 : 680.0) One of the homologous genes predicted to encode proteins with UPRT domains (Uracil phosphoribosyltransferase). Five of these genes (At5g40870, At3g27190, At1g55810, At4g26510 and At3g27440) show a high level of identity, and are annotated as also containing a N-terminal uracil kinase (UK) domain. These genes are referred to as UKL1 (UK-like 1), UKL2, UKL3, UKL4 and UKL5, respe…	-1.46632	R4 satge
	25	C1-metabolism	zm00001d004109	Transcript	(at4g31120 : 194.0) Involved in vernalization. Required for epigenetic silencing of FLC, and for vernalization-mediated histone modification.; PROTEIN ARGININE METHYLTRANSFERASE 5 (PRMT5); FUNCTIONS IN: protein methyltransferase activity; INVOLVED IN: positive regulation of vernalization response, regulation of flower development; LOCATED IN: cytoplasm; EXPRESSED IN: 25 plant structures; EXPRESSE…	-5.73568	R4 satge
	3.1.2.2	minor CHO metabolism.raffinose family.raffinose synthases.putative	zm00001d037480	Transcript	(at5g20250 : 1031.0) encodes a member of glycosyl hydrolase family 36. Expression is induced within 3 hours of dark treatment, in senescing leaves and treatment with exogenous photosynthesis inhibitor. Induction of gene expression was suppressed in excised leaves supplied with sugar. The authors suggest that the gene's expression pattern is responding to the level of sugar in the cell.; DARK INDU…	-1.17557	R4 satge
	3.2.3	minor CHO metabolism.trehalose.potential TPS/TPP	zm00001d050293	Transcript	(at1g23870 : 1120.0) Encodes an enzyme putatively involved in trehalose biosynthesis. The protein has a trehalose synthase (TPS)-like domain that may or may not be active as well as a trehalose phosphatase (TPP)-like domain.; trehalose-phosphatase/synthase 9 (TPS9); FUNCTIONS IN: transferase activity, transferring glycosyl groups, trehalose-phosphatase activity; INVOLVED IN: trehalose biosyntheti…	1.2329	R4 satge
	3.4.1	minor CHO metabolism.myo-inositol.poly-phosphatases	zm00001d019672	Transcript	(at4g18010 : 144.0) Encodes an inositol polyphosphate 5-phosphatase that appears to have Type I activity. It can dephosphorylate IP3(inositol(1,4,5)P3) and IP4 (inositol(1,3,4,5)P4), but it does not appear to be active against phosphatidylinositol 4,5 bisphosphate. Overexpression of this gene renders plants insensitive to ABA in germination and growth assays.; INOSITOL(1,4,5)P3 5-PHOSPHATASE II (…	-1.17258	R4 satge
	3.4.3	minor CHO metabolism.myo-inositol.InsP Synthases	zm00001d014292	Transcript	(q9fpk7|ino1_maize : 884.0) Inositol-3-phosphate synthase (EC 5.5.1.4) (Myo-inositol-1-phosphate synthase) (MI-1-P synthase) (IPS) - Zea mays (Maize) & (gnl|cdd|35912 : 876.0) no description available & (at2g22240 : 847.0) ** Referred to as MIPS1 in Mitsuhashi et al 2008. Myo-inositol-1-phosphate synthase isoform 2. Expressed in leaf, root and silique. Immunolocalization experiments with an antib…	-2.16916	R4 satge
	3.4.3	minor CHO metabolism.myo-inositol.InsP Synthases	zm00001d023601	Transcript	(gnl|cdd|35912 : 362.0) no description available & (q9fpk7|ino1_maize : 335.0) Inositol-3-phosphate synthase (EC 5.5.1.4) (Myo-inositol-1-phosphate synthase) (MI-1-P synthase) (IPS) - Zea mays (Maize) & (at2g22240 : 321.0) ** Referred to as MIPS1 in Mitsuhashi et al 2008. Myo-inositol-1-phosphate synthase isoform 2. Expressed in leaf, root and silique. Immunolocalization experiments with an antib…	-11.4751	R4 satge
	3.4.3	minor CHO metabolism.myo-inositol.InsP Synthases	zm00001d036866	Transcript	(q9fpk7|ino1_maize : 360.0) Inositol-3-phosphate synthase (EC 5.5.1.4) (Myo-inositol-1-phosphate synthase) (MI-1-P synthase) (IPS) - Zea mays (Maize) & (gnl|cdd|35912 : 354.0) no description available & (at4g39800 : 345.0) ** Referred to as MIPS2 in Mitsuhashi et al 2008. myo-inositol-1-phosphate synthase isoform 1.Expressed in leaf, root and silique. Immunolocalization experiments with an antibo…	-5.8864	R4 satge
	3.5	minor CHO metabolism.others	zm00001d040183	Transcript	(at1g19600 : 495.0) pfkB-like carbohydrate kinase family protein; FUNCTIONS IN: kinase activity; INVOLVED IN: D-ribose catabolic process; LOCATED IN: cellular_component unknown; EXPRESSED IN: 21 plant structures; EXPRESSED DURING: 13 growth stages; CONTAINS InterPro DOMAIN/s: Carbohydrate/purine kinase (InterPro:IPR011611); BEST Arabidopsis thaliana protein match is: pfkB-like carbohydrate kinase…	-1.77853	R4 satge
	3.5	minor CHO metabolism.others	zm00001d053757	Transcript	(at5g57330 : 425.0) Galactose mutarotase-like superfamily protein; FUNCTIONS IN: isomerase activity, carbohydrate binding, aldose 1-epimerase activity, catalytic activity; INVOLVED IN: galactose metabolic process, carbohydrate metabolic process; LOCATED IN: cellular_component unknown; EXPRESSED IN: 26 plant structures; EXPRESSED DURING: 15 growth stages; CONTAINS InterPro DOMAIN/s: Glycoside hydr…	-10.7228	R4 satge
	3.5	minor CHO metabolism.others	zm00001d025354	Transcript	(q56ud4|inv2_orysa : 857.0) Beta-fructofuranosidase, insoluble isoenzyme 2 precursor (EC 3.2.1.26) (Sucrose hydrolase 2) (Invertase 2) (Cell wall beta-fructosidase 2) (OsCIN2) - Oryza sativa (Rice) & (gnl|cdd|35449 : 609.0) no description available & (at3g52600 : 574.0) cell wall invertase 2 (CWINV2); FUNCTIONS IN: hydrolase activity, hydrolyzing O-glycosyl compounds; INVOLVED IN: carbohydrate me…	-10.8637	R4 satge
	4.1.15	glycolysis.cytosolic branch.phospho-enol-pyruvate carboxylase (PEPC)	zm00001d020057	Transcript	(p51059|capp2_maize : 471.0) Phosphoenolpyruvate carboxylase 2 (EC 4.1.1.31) (PEPCase 2) (PEPC 2) - Zea mays (Maize) & (gnl|cdd|64189 : 455.0) no description available & (at2g42600 : 427.0) Encodes one of four Arabidopsis phosphoenolpyruvate carboxylase proteins.; phosphoenolpyruvate carboxylase 2 (PPC2); FUNCTIONS IN: phosphoenolpyruvate carboxylase activity, catalytic activity; INVOLVED IN: tri…	-1.65343	R4 satge
	5.10	fermentation.aldehyde dehydrogenase	zm00001d044340	Transcript	(at3g24503 : 670.0) Arabidopsis thaliana aldehyde dehydrogenase AtALDH1a mRNA. a sinapaldehyde dehydrogenase catalyzes both the oxidation of coniferylaldehyde and sinapaldehyde forming ferulic acid and sinapic acid, respectively; aldehyde dehydrogenase 2C4 (ALDH2C4); FUNCTIONS IN: 3-chloroallyl aldehyde dehydrogenase activity, coniferyl-aldehyde dehydrogenase activity, aldehyde dehydrogenase (NAD…	-1.63486	R4 satge
	8.3	TCA / org transformation.carbonic anhydrases	zm00001d044095	Transcript	(p40880|cahc_horvu : 340.0) Carbonic anhydrase, chloroplast precursor (EC 4.2.1.1) (Carbonate dehydratase) - Hordeum vulgare (Barley) & (at5g14740 : 262.0) Encodes a beta carbonic anhydrase likely to be localized in the cytoplasm. Expression of its mRNA is seen in etiolated seedlings and points to a possible nonphotosynthetic role for this isoform.; carbonic anhydrase 2 (CA2); FUNCTIONS IN: carbo…	-2.74151	R4 satge
	9.1.1	mitochondrial electron transport / ATP synthesis.NADH-DH.complex I	zm00001d011845	Transcript	(q941y8|nqr2_orysa : 251.0) Probable NADPH:quinone oxidoreductase 2 (EC 1.6.5.2) - Oryza sativa (Rice) & (at3g27890 : 214.0) Encodes NAD(P)H:quinone reductase which is an FMN binding protein that catalyzes the reduction of quinone substrates to hydroquinones.The enzyme activity was confirmed by in vitro assay.; NADPH:quinone oxidoreductase (NQR); FUNCTIONS IN: FMN reductase activity; INVOLVED IN:…	-1.45925	R4 satge
