# Supplementary material for: Comparative transcriptomic analysis of contrasting hybrid cultivars reveal key drought-responsive genes and metabolic pathways regulating drought stress tolerance in maize at various stages
Source: PLoS One. 2020 Oct 15;15(10):e0240468. doi: 10.1371/journal.pone.0240468 (PMC7561095; doi:10.1371/journal.pone.0240468)
Supplement: S7 Table — (XLS) [file pone.0240468.s013.xls]

## Sheet: S7 Table
	S7 Table. RNA-Seq versus qRT-PCR expression values/data of the 20 representative DEGs
				V12 stage		VT stage		R2 stage		R4 stage
	Gene_id	Gene_name	Gene_description	RNA-Seq	qRT-PCR	RNA-Seq	qRT-PCR	RNA-Seq	qRT-PCR	RNA-Seq	qRT-PCR
	Zm00001d021647		ABC transporter G family member 34	0.83458	1.00853					-0.781007	-0.510493
	Zm00001d042886	protein phosphatase homolog3	Protein phosphatase homolog3			0.649264	0.904642			0.839583	1.25804
	Zm00001d025015		Glucose-6-phosphate 1-dehydrogenase	0.595987	0.787312			0.595987	0.858793
	Zm00001d025831	ammonium transporter1	Ammonium transporter1			-0.686518	-0.856277	0.589553	0.936222
	Zm00001d040399		Peroxidase 24			-0.666659	-1.21492	-0.756999	-0.684461
	Zm00001d018220	glutathione transferase24	Glutathione transferase24	-0.691063	-0.910493					-0.691063	-0.856277
	Zm00001d011132		Protein phosphatase 2C 16	1.31865	1.11354			-0.691898	-1.00464
	Zm00001d043992	bZIP transcription factor1	bZIP transcription factor1	0.987605	0.852659	0.744197	1.35446
	Zm00001d041853	myb transcription factor8	Myb transcription factor8	0.840024	0.96395	0.730989	0.966011
	Zm00001d024839	glutathione S-transferase2	Glutathione S-transferase2			-1.38586	-1.10413	-0.635646	-0.948344
	Zm00001d000272		Photosystem I P700 chlorophyll a apoprotein A2	-2.15172	-2.668	1.63991	1.18557
	Zm00001d000417	psbA	Photosystem Q(B) protein	-1.27456	-1.53622			1.02702	1.51541
	Zm00001d015153	bZIP-transcription factor 60	bZIP transcription factor	-1.13822	-1.78731	1.12903	1.41645
	Zm00001d051788	MYB-transcription factor 142	Putative MYB DNA-binding domain superfamily protein			1.27582	1.65467
	Zm00001d021901	stress-induced protein1	Stress-induced protein1			1.49665	1.00609	-1.42911	-1.11049
	Zm00001d026606		DNAJ heat shock N-terminal domain-containing protein			-1.81746	-2.29231
	Zm00001d031158	pathogenesis related protein5	Pathogenesis related protein5					-2.13554	-2.45892
	Zm00001d005609	protein phosphatase homolog7	Protein phosphatase homolog7			2.37064	2.90386	1.48471	1.84499	1.85563	2.2237
	Zm00001d004442		ABC transporter B family member 19	2.81095	2.06794					-3.32895	-2.12932
	Zm00001d003006	PIP2-5	Aquaporin PIP2-5			1.04577	1.70964			-1.03325	-1.75283
