# Supplementary material for: Comparative transcriptomic analysis of contrasting hybrid cultivars reveal key drought-responsive genes and metabolic pathways regulating drought stress tolerance in maize at various stages
Source: PLoS One. 2020 Oct 15;15(10):e0240468. doi: 10.1371/journal.pone.0240468 (PMC7561095; doi:10.1371/journal.pone.0240468)
Supplement: S8 Table — (XLS) [file pone.0240468.s014.xls]

## Sheet: ND476
	S8 Table. The genes of the ND476 four growth stages that were enriched in GO term 'Response to Stimuli'
	stage	gene id	gene name	gene description
	ND_V12 stage	Zm00001d007445		Adagio protein 3
		Zm00001d034129		Peroxidase 73
		Zm00001d047531		Putative AGC-like protein kinase family protein isoform 1%3B Putative AGC-like protein kinase family protein isoform 2%3B Putative AGC-like protein kinase family protein isoform 3%3B Serine/threonine-protein kinase AtPK19
		Zm00001d048948		Hevein-like preproprotein
		Zm00001d024423	DNA polymerase like1	DNA polymerase like1
		Zm00001d013707	Aux/IAA-transcription factor 22	Auxin-responsive protein IAA4
		Zm00001d022454		F-box family protein
		Zm00001d027455		CBL-interacting serine/threonine-protein kinase 9
		Zm00001d045026	ARF-transcription factor 27	Auxin response factor 7
		Zm00001d016898		Transposon protein Mutator sub-class
		Zm00001d033484		HSP20-like chaperones superfamily protein
		Zm00001d041590	rotten ear2	Boron transporter 1
		Zm00001d000152		Pentatricopeptide repeat-containing protein
		Zm00001d026530		SAUR-like auxin-responsive protein family
		Zm00001d044083	PIN-formed protein10	PIN-formed protein10
		Zm00001d013359		DNA binding
		Zm00001d013702		nucleosome/chromatin assembly factor C
		Zm00001d053067		NAD(P)-binding Rossmann-fold superfamily protein
		Zm00001d011847	bHLH-transcription factor 54	Putative HLH DNA-binding domain superfamily protein
		Zm00001d032461	tasselless1	tasselless1
		Zm00001d028679		Protein binding protein
		Zm00001d029963	MYB-related-transcription factor 32	myb-like transcription factor family protein
		Zm00001d032155		CBL-interacting serine/threonine-protein kinase 15
		Zm00001d027748		Probable RNA helicase SDE3
		Zm00001d039685		Probable galactinol--sucrose galactosyltransferase 5
		Zm00001d013015	short chain alcohol dehydrogenase1	short chain alcohol dehydrogenase1
		Zm00001d014377	ARF-transcription factor 18	Auxin response factor 18
		Zm00001d009694		Receptor like protein kinase S.2
		Zm00001d003601	ABI3-VP1-transcription factor 17	Auxin response factor 6
		Zm00001d026590	ARF-transcription factor 30	Auxin response factor 8
		Zm00001d020409	ZIM-transcription factor 1	Protein TIFY 6B
		Zm00001d026368		Thioredoxin-like protein CXXS1
		Zm00001d021318		DNA-(apurinic or apyrimidinic site) lyase 2
		Zm00001d044759		Alpha-mannosidase 2
		Zm00001d021422		Histone H4
		Zm00001d010954		Metal tolerance protein A2
		Zm00001d039267	ARF-transcription factor 7	Auxin response factor 7
		Zm00001d048950	GRMZM2G117942	Hevein-like preproprotein
		Zm00001d041719		Heat shock protein 90-6 mitochondrial
		Zm00001d026664		NDR1/HIN1-like 1
		Zm00001d035055		Peroxidase R15
		Zm00001d006535		Cysteine-rich receptor-like protein kinase 10
		Zm00001d034968		Flap endonuclease GEN-like 2
		Zm00001d052781		Two-component response regulator-like APRR9
		Zm00001d034898	gibberellin 20-oxidase1	gibberellin 20-oxidase1
		Zm00001d052809		Heat shock protein 90-5 chloroplastic
		Zm00001d020256		P-loop containing nucleoside triphosphate hydrolases superfamily protein
		Zm00001d018369		Serine carboxypeptidase 24
		Zm00001d046184		Peroxidase 52
		Zm00001d034027		Ethylene-responsive protein
		Zm00001d016277	Aux/IAA-transcription factor 23	Auxin-responsive protein IAA26
		Zm00001d028360	DMAS1	NAD(P)-linked oxidoreductase superfamily protein
		Zm00001d023384		Phytosulfokines 2
		Zm00001d023582		L-ascorbate peroxidase S chloroplastic/mitochondrial
		Zm00001d049916		Protein WALLS ARE THIN 1
		Zm00001d003632	regulator of chromosome condensation2	regulator of chromosome condensation2
		Zm00001d048537		-
		Zm00001d007708		Protein MID1-COMPLEMENTING ACTIVITY 1
		Zm00001d003379	pathogenesis-related protein2	Major latex protein 22%3B Pathogenesis-related protein 2
		Zm00001d035666		Replication protein A 70 kDa DNA-binding subunit E
		Zm00001d007031		Chaperonin
		Zm00001d045190		Putative WAK family receptor-like protein kinase
		Zm00001d025047		APx3-Peroxisomal Ascorbate Peroxidase
		Zm00001d022069		Ninja-family protein 5
		Zm00001d042528		Chromatin assembly factor 1 subunit FAS1
		Zm00001d003190	chitinase A1	Endochitinase A
		Zm00001d003427		DExH-box ATP-dependent RNA helicase DExH18 mitochondrial
		Zm00001d021965		Peroxidase 52
		Zm00001d002623		Protein DETOXIFICATION 49
		Zm00001d035854		Alpha-dioxygenase 1
		Zm00001d036181		ATP-dependent peptidases;nucleotide binding;serine-type endopeptidases;DNA helicases;ATP binding;damaged DNA binding;nucleoside-triphosphatases
		Zm00001d042695	SnRK2 serine threonine protein kinase 4	Serine/threonine-protein kinase SRK2A
		Zm00001d042143	glucan endo-1,3-beta-glucosidase homolog1	glucan endo-13-beta-glucosidase homolog1
		Zm00001d037480		Alkaline alpha galactosidase 2
		Zm00001d008420		SAUR-like auxin-responsive protein family
		Zm00001d007166		CBL-interacting serine/threonine-protein kinase 4
		Zm00001d053065	barley mlo defense gene homolog4	MLO-like protein 4
		Zm00001d036361		Protein LAZ1
		Zm00001d043188		DNA-(apurinic or apyrimidinic site) lyase chloroplastic
		Zm00001d048308		Putative thaumatin domain family protein
		Zm00001d012322		cytochrome P450 family 81 subfamily D polypeptide 8
		Zm00001d043505		Histidine-containing phosphotransfer protein 4
		Zm00001d007952		Peroxidase 73
		Zm00001d043954		Mitogen-activated protein kinase 20
		Zm00001d002163	diacylglycerol kinase3	Diacylglycerol kinase 5
		Zm00001d044541		SPX domain-containing protein 3
		Zm00001d007229		Phosphoinositide phospholipase C 4
		Zm00001d034404		Ubiquitin-conjugating enzyme E2 2
		Zm00001d002884		Integral membrane protein
		Zm00001d029050		Serine/threonine-protein kinase AtPK1/AtPK6
		Zm00001d021237		SAUR-like auxin-responsive protein family
		Zm00001d036261		Protein kinase superfamily protein
		Zm00001d037932		Transducin/WD40 repeat-like superfamily protein
		Zm00001d052776		VAMP protein SEC22
		Zm00001d005959	empty pericarp6	empty pericarp6
		Zm00001d053554		Peroxidase 52
		Zm00001d011060		Putative E3 ubiquitin-protein ligase XBAT31
		Zm00001d049494	sigma factor 1B	sigma factor 1B
		Zm00001d002899		Peroxidase 12
		Zm00001d033383	hydroxymethylpyrimidine phosphate synthase1	hydroxymethylpyrimidine phosphate synthase1
		Zm00001d044211		Phosphoglucomutase chloroplastic
		Zm00001d024211		Alpha-humulene/(-)-(E)-beta-caryophyllene synthase
		Zm00001d022560	LON protease2	LON protease2
		Zm00001d040805		Respiratory burst oxidase homolog protein B
		Zm00001d029123		cell cycle checkpoint control protein family
		Zm00001d025580	somatic embryogenesis receptor-like kinase1	somatic embryogenesis receptor-like kinase1
		Zm00001d044812	PIN-formed protein1	Putative auxin efflux carrier
		Zm00001d028408	heat shock protein26	heat shock protein26
		Zm00001d017717		ADP-ribosylation factor B1B
		Zm00001d016694		Poly [ADP-ribose] polymerase 3
		Zm00001d014601		Peroxidase 16
		Zm00001d050457		Protein DETOXIFICATION 27
		Zm00001d040705		Peroxidase 64
		Zm00001d052194	heat shock protein22	23.6 kDa heat shock protein mitochondrial
		Zm00001d033448		Nuclear poly(A) polymerase 1
		Zm00001d013589		PH domain containing protein
		Zm00001d047447		Phosphoinositide phospholipase C 2
		Zm00001d027326	actin related protein like4	Actin-related protein 4
		Zm00001d031449	lipoxygenase13	Lipoxygenase 2 chloroplastic
		Zm00001d046344	kaurene oxidase1	kaurene oxidase1
		Zm00001d022332	recombination protein51 gene d	recombination protein51 gene d
		Zm00001d033993		DExH-box ATP-dependent RNA helicase DExH16 mitochondrial
		Zm00001d023529	abscisic acid stress ripening1	abscisic acid stress ripening1
		Zm00001d024361		Rho GTPase activation protein (RhoGAP) with PH domain
		Zm00001d003021		Wall-associated receptor kinase-like 8
		Zm00001d011849	cytokinin response regulator4	Two-component response regulator ARR9
		Zm00001d024207	TPS6	Alpha-humulene/(-)-(E)-beta-caryophyllene synthase
		Zm00001d033047		SPX domain-containing protein 3
		Zm00001d030656	rotten ear1	rotten ear1
		Zm00001d053007		-
		Zm00001d049295	ARF-transcription factor 13	Auxin response factor 2
		Zm00001d049929		Dihydroxy-acid dehydratase chloroplastic
		Zm00001d047757		ascorbate peroxidase homolog
		Zm00001d024903	heat shock protein, 90 kDa	heat shock protein 90 kDa
		Zm00001d043835		DNA ligase 6
		Zm00001d021688		Cysteine-rich receptor-like protein kinase 10
		Zm00001d024762		Putative CBL-interacting protein kinase family protein
		Zm00001d020858		Serine/threonine-protein kinase D6PKL1
		Zm00001d048432		Probable RNA helicase SDE3
		Zm00001d036593	ARF-transcription factor 22	Auxin response factor 6
		Zm00001d014906		Phosphoinositide phospholipase C 4
		Zm00001d008198	MYB-related-transcription factor 2	Putative MYB DNA-binding domain superfamily protein
		Zm00001d031670		Probable pectin methyltransferase QUA2
		Zm00001d040665	multidrug and toxic compound extrusion4	multidrug and toxic compound extrusion4
		Zm00001d010863		Protein TRANSPORT INHIBITOR RESPONSE 1
		Zm00001d022307		10 kDa chaperonin
		Zm00001d053894		ILITYHIA
		Zm00001d049485	CCAAT-DR1-transcription factor 5	Nuclear transcription factor Y subunit B-3
		Zm00001d039090		GTP-binding nuclear protein Ran-2
		Zm00001d041418	Aux/IAA-transcription factor 11	Auxin-responsive protein IAA4
		Zm00001d042654		Beta-galactosidase
		Zm00001d027753	bHLH-transcription factor 110	SAUR-like auxin-responsive protein family
		Zm00001d022383		L-ascorbate peroxidase 2 cytosolic
		Zm00001d052269	PIN-formed protein3	Putative auxin efflux carrier
		Zm00001d048680		Protein MID1-COMPLEMENTING ACTIVITY 1
		Zm00001d020497		CBL-interacting serine/threonine-protein kinase 6
		Zm00001d038065		Annexin D4
		Zm00001d044906	12-oxo-phytodienoic acid reductase2	12-oxo-phytodienoic acid reductase2
		Zm00001d013741		BTB/POZ domain-containing protein NPY2
		Zm00001d020808		Peroxidase 17
		Zm00001d045782		DNA oxidative demethylase ALKBH2
		Zm00001d021698		Receptor-like protein kinase RK20-1
		Zm00001d014723	ARR-B-transcription factor 5	-
		Zm00001d045312		-
		Zm00001d007417		ATP-dependent DNA helicase chloroplastic
		Zm00001d048795		SPR1
		Zm00001d006212		Two-component response regulator-like APRR9
		Zm00001d038252	potassium channel2	potassium channel2
		Zm00001d020827		Heat shock protein 90-5 chloroplastic
		Zm00001d045845		Peroxidase 1
		Zm00001d029557		Chaperone protein ClpB3 chloroplastic
		Zm00001d033786		histidine kinase4
		Zm00001d050365	ZIM-transcription factor 35	Protein TIFY 6B
		Zm00001d047555		Thioredoxin-like 1-1 chloroplastic
		Zm00001d006905		Ras-related protein RABH1e
		Zm00001d042463	ARR-B-transcription factor 6	Two-component response regulator ARR11
		Zm00001d003712	abscisic acid stress ripening3	abscisic acid stress ripening3
		Zm00001d043259		Frataxin
		Zm00001d052416		Putative CBL-interacting protein kinase family protein isoform 1%3B Putative CBL-interacting protein kinase family protein isoform 2%3B Putative CBL-interacting protein kinase family protein isoform 3%3B Putative CBL-interacting protein kinase family protein isoform 4
		Zm00001d015520		Chaperone protein ClpB4 mitochondrial
		Zm00001d009879		Ribonuclease 3-like protein 2
		Zm00001d034977		VAMP protein SEC22
		Zm00001d039942		17.4 kDa class I heat shock protein
		Zm00001d031152		Osmotin-like protein OSM34
		Zm00001d006257	phospholipase D10	phospholipase D10
		Zm00001d043680		Phospholipase A1-IIdelta
		Zm00001d022456		Peroxidase 42
		Zm00001d017502	trehalose-6-phosphate phosphatase6	trehalose-6-phosphate phosphatase6
		Zm00001d021692		Cysteine-rich receptor-like protein kinase 10
		Zm00001d053311		SAUR-like auxin-responsive protein family
		Zm00001d027877		-
		Zm00001d014903	phospholipase C1	Phospholipase C
		Zm00001d019225		Amino acid transporter ANT1
		Zm00001d009382		Late embryogeneis abundant protein Lea14-A%3B Late embryogenesis abundant protein Lea14-A
		Zm00001d017649		S-ribonuclease binding protein SBP1
		Zm00001d053070		DNA polymerase delta catalytic subunit
		Zm00001d024109		Uracil phosphoribosyltransferase
		Zm00001d000196		Putative MATE efflux family protein
		Zm00001d003381		Peroxidase 65
		Zm00001d014813		Serine/threonine-protein kinase ATR
		Zm00001d028709		ascorbate peroxidase homolog3
		Zm00001d048949	pco080661a	Hevein-like preproprotein
		Zm00001d011525		Mitogen-activated protein kinase 20
		Zm00001d034700		GIL1 (GRAVITROPIC IN THE LIGHT)
		Zm00001d024210	terpene synthase11	terpene synthase6
		Zm00001d007202		Lon protease homolog 2 peroxisomal
		Zm00001d029677		Protein DETOXIFICATION 49
		Zm00001d002305		AP-3 complex subunit mu
		Zm00001d036751		Formamidopyrimidine-DNA glycosylase
		Zm00001d035445	gamma-glutamylcysteine synthetase1	gamma-glutamylcysteine synthetase1
		Zm00001d012918		Flap endonuclease 1
		Zm00001d030916		Extra-large guanine nucleotide-binding protein 1
		Zm00001d024037	beta-glucosidase2	Beta-glucosidase2
		Zm00001d034803		Ras-related protein RABA2a
		Zm00001d005029	GRAS-transcription factor 37	Protein SCARECROW
		Zm00001d038732		Acid phosphatase/vanadium-dependent haloperoxidase-related protein
		Zm00001d053091		Adagio protein 3
		Zm00001d000288	Aux/IAA-transcription factor 25	Auxin-responsive protein IAA29
		Zm00001d047705		Cyclase/dehydrase family protein
		Zm00001d053751		negative regulator of systemic acquired resistance (SNI1)
		Zm00001d026263		Nuclear pore complex protein NUP88
		Zm00001d002167		Protein kinase superfamily protein
		Zm00001d049480		Somatic embryogenesis receptor kinase 2
		Zm00001d052213		Probable pectin methyltransferase QUA2
		Zm00001d009480	receptor for activated C kinase2	Receptor for activated C kinase 1A
		Zm00001d013809		Protein DETOXIFICATION 40
		Zm00001d012578		DNA glycosylase superfamily protein
		Zm00001d031929		Dihydroxy-acid dehydratase chloroplastic
		Zm00001d022457	peroxidase3	peroxidase3
		Zm00001d042961	respiratory burst oxidase1	respiratory burst oxidase1
		Zm00001d031562	ras-related protein11G1	Ras-related protein RABA6a
		Zm00001d014679	acidic ribosomal protein P3	acidic ribosomal protein P3
		Zm00001d039096		Pentatricopeptide repeat-containing protein chloroplastic
		Zm00001d044228	thiamine biosynthesis2	thiamine biosynthesis2
		Zm00001d034807		Late embryogenesis abundant protein group 2
		Zm00001d044278	recombination protein51 gene c	recombination protein51 gene c
		Zm00001d046682		Peroxiredoxin-5
		Zm00001d019363		Serine/threonine protein phosphatase 2A 59 kDa regulatory subunit B' eta isoform
	ND_VT stage	Zm00001d012005		Putative histidine kinase family protein
		Zm00001d020512		BTB/POZ domain-containing protein NPY1
		Zm00001d013572		Cysteine-rich receptor-like protein kinase 10
		Zm00001d049187	phosphogluconate dehydrogenase3	phosphogluconate dehydrogenase3
		Zm00001d013707	Aux/IAA-transcription factor 22	Auxin-responsive protein IAA4
		Zm00001d022454		F-box family protein
		Zm00001d045026	ARF-transcription factor 27	Auxin response factor 7
		Zm00001d041590	rotten ear2	Boron transporter 1
		Zm00001d024839	glutathione S-transferase2	glutathione S-transferase2
		Zm00001d025984	glutamic dehydrogenase2	glutamic dehydrogenase2
		Zm00001d038806	heat-shock protein 101	Chaperone protein ClpB1
		Zm00001d005279		Peroxidase 73
		Zm00001d029304		-
		Zm00001d032461	tasselless1	tasselless1
		Zm00001d047445		-
		Zm00001d038652		Thioredoxin H4
		Zm00001d043838		Transparent testa 12 protein
		Zm00001d011183	thiamine biosynthesis1	thiamine biosynthesis1
		Zm00001d021689		Receptor-like protein kinase RK20-1
		Zm00001d034027		Ethylene-responsive protein
		Zm00001d053819	ARF-transcription factor 16	Auxin response factor 6
		Zm00001d037774	Aux/IAA-transcription factor 28	Auxin-responsive protein IAA27
		Zm00001d039637	G2-like-transcription factor 14	Myb family transcription factor EFM
		Zm00001d020636	cysteine protease2	Cysteine proteinase 2
		Zm00001d047253	sucrose synthase1	sucrose synthase1
		Zm00001d010411	Aux/IAA-transcription factor 38	Auxin-responsive protein IAA27
		Zm00001d040399		Peroxidase 24
		Zm00001d027886	compact plant2	compact plant2
		Zm00001d013869		Auxin-responsive protein SAUR32
		Zm00001d051001	glyceraldehyde-3-phosphate dehydrogenase3	Glyceraldehyde-3-phosphate dehydrogenase 3%2C cytosolic
		Zm00001d031064	ARF-transcription factor 34	Auxin response factor 6
		Zm00001d041609		DNA-directed RNA polymerase subunit
		Zm00001d023856		RALF
		Zm00001d020355		NPK1-related protein kinase 2
		Zm00001d013230	bentazon resistance1	bentazon resistance1
		Zm00001d035401		Putative DUF26-domain receptor-like protein kinase family protein
		Zm00001d044644		-
		Zm00001d023529	abscisic acid stress ripening1	abscisic acid stress ripening1
		Zm00001d040702	guaiacol peroxidase1	guaiacol peroxidase1
		Zm00001d016521		Protein ROS1
		Zm00001d007965		mitogen-activated protein kinase kinase kinase 5
		Zm00001d047037		Abscisic acid receptor PYR1
		Zm00001d050642		Putative SWI/SNF-related matrix-associated actin-dependent regulator of chromatin subfamily A member 3-like 2
		Zm00001d024762		Putative CBL-interacting protein kinase family protein
		Zm00001d033414		ADP-ribosylation factor-like protein 2
		Zm00001d012378		SOUL heme-binding family protein
		Zm00001d033872		Peptidase%2C M50 family
		Zm00001d042188		-
		Zm00001d004055		Protein DETOXIFICATION 16
		Zm00001d034976		Harpin inducing protein
		Zm00001d034074	starch phosphorylase1	starch phosphorylase1
		Zm00001d041777		Beta-glucosidase 17
		Zm00001d038065		Annexin D4
		Zm00001d011474		Ran GTP binding protein
		Zm00001d000122		forkhead-associated domain-containing protein / FHA domain-containing protein
		Zm00001d000417	psbA	Photosystem Q(B) protein
		Zm00001d044839		Transcription factor PRE3
		Zm00001d048073		Heat shock 70 kDa protein 8
		Zm00001d014608		Peroxidase 16
		Zm00001d006257	phospholipase D10	phospholipase D10
		Zm00001d004689	herbicide safener binding protein1	O-methyltransferase ZRP4
		Zm00001d050929		DNA mismatch repair protein PMS1
		Zm00001d020780	glutathione transferase23	glutathione transferase23
		Zm00001d005976		Serine/threonine-protein kinase D6PKL1
		Zm00001d024109		Uracil phosphoribosyltransferase
		Zm00001d029004		Guanine nucleotide exchange factor SPIKE 1
		Zm00001d027500	flower-specific gamma-thionin1	Flower-specific gamma-thionin
		Zm00001d028949	calcineurin B-like-interacting protein kinase3	CBL-interacting protein kinase%3B CIPK-like protein 1
		Zm00001d028905	phytochromeB1	Phytochrome B
		Zm00001d052213		Probable pectin methyltransferase QUA2
		Zm00001d051812		histidine kinase6
	ND_R2 stage	Zm00001d049187	phosphogluconate dehydrogenase3	phosphogluconate dehydrogenase3
		Zm00001d024839	glutathione S-transferase2	glutathione S-transferase2
		Zm00001d042128		Crossover junction endonuclease MUS81
		Zm00001d032475		SAUR56-auxin-responsive SAUR family member
		Zm00001d016182		Peroxidase 52
		Zm00001d035211		Ca(2)-dependent phospholipid-binding protein (Copine) family
		Zm00001d052148		SAUR12-auxin-responsive SAUR family member
		Zm00001d012842		-
		Zm00001d012457		Calcium-dependent protein kinase 13
		Zm00001d051420		dehydrin3
		Zm00001d041951		Ring zinc finger protein
		Zm00001d021965		Peroxidase 52
		Zm00001d002350	kaurene synthase2	kaurene synthase2
		Zm00001d040399		Peroxidase 24
		Zm00001d029481		-
		Zm00001d004102		OSJNBa0020I02.16 protein
		Zm00001d033316		CBL-interacting serine/threonine-protein kinase 4
		Zm00001d014451		Glutamate receptor 3.4
		Zm00001d014601		Peroxidase 16
		Zm00001d011846		Calcium-dependent lipid-binding (CaLB domain) family protein
		Zm00001d046344	kaurene oxidase1	kaurene oxidase1
		Zm00001d053150		Putative HLH DNA-binding domain superfamily protein
		Zm00001d011988		Vacuolar protein sorting-associated protein 41 homolog
		Zm00001d017806	sister of liguleless narrow1	sister of liguleless narrow1
		Zm00001d028311		Antiporter/ drug transporter/ transporter
		Zm00001d006788		DNA replication protein-related
		Zm00001d031635		Peroxidase 55
		Zm00001d048393		Ras-related protein RABC2a
		Zm00001d046625		Calcium-binding protein
		Zm00001d006885		CDPK-related kinase 5
		Zm00001d014903	phospholipase C1	Phospholipase C
		Zm00001d049375		Zinc transporter 3
		Zm00001d037894	dehydrin1	Dehydrin DHN1
		Zm00001d003228		Serine/threonine-protein kinase OXI1
		Zm00001d053091		Adagio protein 3
		Zm00001d033296		Protein DETOXIFICATION 35
		Zm00001d009146		S-adenosylmethionine synthase
		Zm00001d044278	recombination protein51 gene c	recombination protein51 gene c
	ND_R4 stage	Zm00001d012005		Putative histidine kinase family protein
		Zm00001d043912		Adenine nucleotide alpha hydrolases-like superfamily protein
		Zm00001d021726		G-type lectin S-receptor-like serine/threonine-protein kinase B120
		Zm00001d028992		Thioredoxin-like 1-1 chloroplastic
		Zm00001d008721		Adenine nucleotide alpha hydrolases-like superfamily protein
		Zm00001d052335		Peroxidase 67
		Zm00001d043238		Peroxidase 56
		Zm00001d012338		Coronatine-insensitive protein 1
		Zm00001d011285	light harvesting chlorophyll a/b binding protein1	photosystem II light harvesting complex gene B1B2
		Zm00001d006535		Cysteine-rich receptor-like protein kinase 10
		Zm00001d028165		Aminotransferase ALD1
		Zm00001d037769	C3H-transcription factor 339	Zinc finger CCCH domain-containing protein 23
		Zm00001d042143	glucan endo-1,3-beta-glucosidase homolog1	glucan endo-13-beta-glucosidase homolog1
		Zm00001d007240	GRMZM2G033962	Two-component response regulator-like APRR3
		Zm00001d012744		Cellulose synthase A catalytic subunit 8 [UDP-forming]
		Zm00001d010791		Histidine-containing phosphotransfer protein 4
		Zm00001d024211		Alpha-humulene/(-)-(E)-beta-caryophyllene synthase
		Zm00001d021682		Cysteine-rich receptor-like protein kinase 25
		Zm00001d003195	double B-box zinc finger protein1	Salt tolerance-like protein
		Zm00001d044812	PIN-formed protein1	Putative auxin efflux carrier
		Zm00001d031449	lipoxygenase13	Lipoxygenase 2 chloroplastic
		Zm00001d046344	kaurene oxidase1	kaurene oxidase1
		Zm00001d042809	auxin transporter-like1	Auxin transporter-like protein 1
		Zm00001d030213		Protein kinase
		Zm00001d006587		Chlorophyll a-b binding protein CP29.1 chloroplastic
		Zm00001d033180	brassinosteroid-deficient dwarf1	brassinosteroid-deficient dwarf1
		Zm00001d036593	ARF-transcription factor 22	Auxin response factor 6
		Zm00001d008812	C3H-transcription factor 347	C3H47 C3H type transcription factor
		Zm00001d028432	CCAAT-HAP5-transcription factor 511	Nuclear transcription factor Y subunit C-1
		Zm00001d027900	ZIM-transcription factor 27	Protein TIFY 10B
		Zm00001d052269	PIN-formed protein3	Putative auxin efflux carrier
		Zm00001d048680		Protein MID1-COMPLEMENTING ACTIVITY 1
		Zm00001d038252	potassium channel2	potassium channel2
		Zm00001d047555		Thioredoxin-like 1-1 chloroplastic
		Zm00001d038302		Protein ROS1
		Zm00001d043263	diacylglycerol kinase7	Diacylglycerol kinase 5
		Zm00001d048949	pco080661a	Hevein-like preproprotein
		Zm00001d050403		Chlorophyll a-b binding protein 4
		Zm00001d024210	terpene synthase11	terpene synthase6
		Zm00001d017152	endochitinase precursor4	endochitinase precursor4
		Zm00001d021456		SAUR55-auxin-responsive SAUR family member
		Zm00001d035445	gamma-glutamylcysteine synthetase1	gamma-glutamylcysteine synthetase1
		Zm00001d052213		Probable pectin methyltransferase QUA2
		Zm00001d015182		Bifunctional coenzyme A synthase

## Sheet: ZX978
	S8 Table.The genes of the ZX978 four growth stages that were enriched in GO term 'Response to Stimuli'
	stage	gene id	gene name	gene description
	ZX_V12 stage	Zm00001d007445		Adagio protein 3
		Zm00001d012005		Putative histidine kinase family protein
		Zm00001d027723		ABC-2 type transporter family protein
		Zm00001d006119		2Fe-2S ferredoxin-like superfamily protein
		Zm00001d013707	Aux/IAA-transcription factor 22	Auxin-responsive protein IAA4
		Zm00001d045026	ARF-transcription factor 27	Auxin response factor 7
		Zm00001d034715	rubisco accumulation factor2	rubisco accumulation factor2
		Zm00001d026530		SAUR-like auxin-responsive protein family
		Zm00001d024839	glutathione S-transferase2	glutathione S-transferase2
		Zm00001d028992		Thioredoxin-like 1-1 chloroplastic
		Zm00001d038806	heat-shock protein 101	Chaperone protein ClpB1
		Zm00001d005279		Peroxidase 73
		Zm00001d017270	phosphoenolpyruvate carboxylase kinase3	Phosphoenolpyruvate carboxylase kinase 3
		Zm00001d013359		DNA binding
		Zm00001d005698		AN17
		Zm00001d032811		Ras-related protein Rab-18
		Zm00001d015211		Guanine nucleotide-binding protein subunit gamma 2
		Zm00001d043411	gibberellin 2-oxidase3	gibberellin 2-oxidase3
		Zm00001d038412		Ammonium transporter 2
		Zm00001d028679		Protein binding protein
		Zm00001d029963	MYB-related-transcription factor 32	myb-like transcription factor family protein
		Zm00001d039091		GTP-binding nuclear protein Ran-2
		Zm00001d023899		Peroxidase 24
		Zm00001d043101		Probable S-sulfocysteine synthase chloroplastic
		Zm00001d031913		Nodulin-like protein 5NG4
		Zm00001d039634	dwarf plant1	dwarf plant1
		Zm00001d035003	ferredoxin2	ferredoxin2
		Zm00001d020568		Glutamate receptor 2.7
		Zm00001d032332		Quinone oxidoreductase-like protein At1g23740
		Zm00001d038652		Thioredoxin H4
		Zm00001d034175		CCG-binding protein 1
		Zm00001d042750		Protein YLS9
		Zm00001d029096		-
		Zm00001d036262		Protein kinase superfamily protein
		Zm00001d053234		Protein DETOXIFICATION 33
		Zm00001d016182		Peroxidase 52
		Zm00001d012338		Coronatine-insensitive protein 1
		Zm00001d007167		CBL-interacting serine/threonine-protein kinase 15
		Zm00001d035211		Ca(2)-dependent phospholipid-binding protein (Copine) family
		Zm00001d040002		Metal tolerance protein 10
		Zm00001d037914		-
		Zm00001d011183	thiamine biosynthesis1	thiamine biosynthesis1
		Zm00001d038038		Protein LURP-one-related 7
		Zm00001d031470		Plant intracellular Ras-group-related LRR protein 4
		Zm00001d046909		Homogentisate phytyltransferase 1 chloroplastic
		Zm00001d038695	gibberellin 2-oxidase7	gibberellin 2-oxidase7
		Zm00001d044802	Rho-related protein from plants 5	Rho-related protein from plants 5
		Zm00001d018200		SAUR12-auxin-responsive SAUR family member
		Zm00001d035055		Peroxidase R15
		Zm00001d024628		myb-like transcription factor family protein
		Zm00001d009247		Rapid alkalinization factor 1
		Zm00001d039469		Regulatory protein NPR1
		Zm00001d023384		Phytosulfokines 2
		Zm00001d028562		Fructose-1%2C6-bisphosphatase
		Zm00001d049916		Protein WALLS ARE THIN 1
		Zm00001d046723		Expansin-A20
		Zm00001d051156	phosphoenolpyruvate carboxylase kinase2	Putative phosphoenolpyruvate carboxylase kinase family protein
		Zm00001d035666		Replication protein A 70 kDa DNA-binding subunit E
		Zm00001d007031		Chaperonin
		Zm00001d018178	bZIP-transcription factor 4	ABSCISIC ACID-INSENSITIVE 5-like protein 5
		Zm00001d039637	G2-like-transcription factor 14	Myb family transcription factor EFM
		Zm00001d028746		Phosphoinositide phospholipase C 4
		Zm00001d018238		Thioredoxin-like 3-1 chloroplastic
		Zm00001d021965		Peroxidase 52
		Zm00001d002623		Protein DETOXIFICATION 49
		Zm00001d047253	sucrose synthase1	sucrose synthase1
		Zm00001d003319		OSJNBb0022F23.18 protein
		Zm00001d037769	C3H-transcription factor 339	Zinc finger CCCH domain-containing protein 23
		Zm00001d023242		Two-component response regulator ARR9
		Zm00001d035381		Protein DETOXIFICATION 44 chloroplastic
		Zm00001d052713		Putative calcium-dependent protein kinase family protein
		Zm00001d008420		SAUR-like auxin-responsive protein family
		Zm00001d002408		CHL-CPN10
		Zm00001d044874		23.6 kDa heat shock protein mitochondrial
		Zm00001d053065	barley mlo defense gene homolog4	MLO-like protein 4
		Zm00001d030993	Aux/IAA-transcription factor 2	Auxin-responsive protein IAA4
		Zm00001d004102		OSJNBa0020I02.16 protein
		Zm00001d010796	hexokinase3	hexokinase3
		Zm00001d048947	pathogenesis-related protein3	pathogenesis-related protein3
		Zm00001d051001	glyceraldehyde-3-phosphate dehydrogenase3	Glyceraldehyde-3-phosphate dehydrogenase 3%2C cytosolic
		Zm00001d053158		Probable serine/threonine-protein kinase WNK6
		Zm00001d045313		F-box protein MAX2
		Zm00001d029573	ragged seedling2	Protein argonaute 7
		Zm00001d014451		Glutamate receptor 3.4
		Zm00001d021334		Thioredoxin-like protein CDSP32 chloroplastic
		Zm00001d049233		Protein RALF-like 33
		Zm00001d040803		Protein RALF-like 33
		Zm00001d010308		Gibberellin receptor GID1A
		Zm00001d041609		DNA-directed RNA polymerase subunit
		Zm00001d021237		SAUR-like auxin-responsive protein family
		Zm00001d023856		RALF
		Zm00001d040567		CBL-interacting serine/threonine-protein kinase 1
		Zm00001d052776		VAMP protein SEC22
		Zm00001d017547		Dehydrin COR410
		Zm00001d040297		Rapid alkalinization factor 1
		Zm00001d032162		Temperature-induced lipocalin-1
		Zm00001d052101	chaperonin10	chaperonin10
		Zm00001d011060		Putative E3 ubiquitin-protein ligase XBAT31
		Zm00001d042811		Nematode resistance protein-like HSPRO2
		Zm00001d052273	Rho-related protein from plants 8	Rho-related protein from plants 8
		Zm00001d024211		Alpha-humulene/(-)-(E)-beta-caryophyllene synthase
		Zm00001d047092		ARF guanine-nucleotide exchange factor GNOM
		Zm00001d027480		Calcium-dependent protein kinase 6
		Zm00001d020495	WRKY-transcription factor 104	WRKY62-superfamily of TFs having WRKY and zinc finger domains
		Zm00001d019223		Protein LURP1
		Zm00001d025253		-
		Zm00001d018024	PIN-formed protein2	PIN-formed protein2
		Zm00001d043477	cellulose synthase13	cellulose synthase 11
		Zm00001d013230	bentazon resistance1	bentazon resistance1
		Zm00001d047045		Plant intracellular Ras-group-related LRR protein 4
		Zm00001d014601		Peroxidase 16
		Zm00001d043878	rootless with undetectable meristems1	rootless with undetectable meristems1
		Zm00001d035401		Putative DUF26-domain receptor-like protein kinase family protein
		Zm00001d037359		Peroxidase 11
		Zm00001d031449	lipoxygenase13	Lipoxygenase 2 chloroplastic
		Zm00001d042620		NAD(P)H-quinone oxidoreductase subunit N chloroplastic
		Zm00001d003191		Endochitinase EP3
		Zm00001d028465		-
		Zm00001d037103		Peroxiredoxin Q chloroplastic
		Zm00001d021634		Hsp20/alpha crystallin family protein
		Zm00001d044763		Salicylate/benzoate carboxyl methyltransferase
		Zm00001d038923	receptor for activated C kinase1	Guanine nucleotide-binding protein beta subunit-like protein
		Zm00001d006644	MAP kinase kinase kinase27	MAP kinase kinase kinase27
		Zm00001d013229		Cytochrome P450 CYP81A17
		Zm00001d023529	abscisic acid stress ripening1	abscisic acid stress ripening1
		Zm00001d015053	terpene synthase2	terpene synthase2
		Zm00001d007965		mitogen-activated protein kinase kinase kinase 5
		Zm00001d006494		Protein DETOXIFICATION 40
		Zm00001d030656	rotten ear1	rotten ear1
		Zm00001d053007		-
		Zm00001d005812		sterile alpha motif (SAM) domain-containing protein
		Zm00001d047037		Abscisic acid receptor PYR1
		Zm00001d050642		Putative SWI/SNF-related matrix-associated actin-dependent regulator of chromatin subfamily A member 3-like 2
		Zm00001d038486		Thioredoxin
		Zm00001d044599	blue-light receptor phototropin 1	Nonphototropic hypocotyl 1
		Zm00001d017379		Thioredoxin M1 chloroplastic
		Zm00001d047395		Transposon protein
		Zm00001d018809	glutathione transferase6	glutathione transferase6
		Zm00001d012378		SOUL heme-binding family protein
		Zm00001d008812	C3H-transcription factor 347	C3H47 C3H type transcription factor
		Zm00001d033872		Peptidase%2C M50 family
		Zm00001d031670		Probable pectin methyltransferase QUA2
		Zm00001d028265	cytokinin response regulator8	Response regulator 8%3B Two-component response regulator ARR1
		Zm00001d003751		NDR1/HIN1-like 1
		Zm00001d032669		glutaredoxin-related
		Zm00001d027900	ZIM-transcription factor 27	Protein TIFY 10B
		Zm00001d005082		Protein NUCLEAR FUSION DEFECTIVE 4
		Zm00001d042654		Beta-galactosidase
		Zm00001d035229		Methyl-CpG-binding domain protein 4-like protein
		Zm00001d043935		Ras-related protein RABA1f
		Zm00001d049267		Acyl carrier protein
		Zm00001d027753	bHLH-transcription factor 110	SAUR-like auxin-responsive protein family
		Zm00001d018619		Peroxidase 1
		Zm00001d004055		Protein DETOXIFICATION 16
		Zm00001d034976		Harpin inducing protein
		Zm00001d034074	starch phosphorylase1	starch phosphorylase1
		Zm00001d001953		Protein IQ-DOMAIN 32
		Zm00001d044683		Probable chalcone--flavonone isomerase 3
		Zm00001d037547	guaiacol peroxidase3	guaiacol peroxidase3
		Zm00001d011474		Ran GTP binding protein
		Zm00001d018157	light harvesting complex a/b protein4	light harvesting complex a/b protein4
		Zm00001d020109		-
		Zm00001d000417	psbA	Photosystem Q(B) protein
		Zm00001d027511	catalase2	Catalase isozyme 2
		Zm00001d045312		-
		Zm00001d036135		Superoxide dismutase
		Zm00001d050666		2-Cys peroxiredoxin BAS1 chloroplastic
		Zm00001d022491		DNA polymerase zeta catalytic subunit
		Zm00001d032776	cellulose synthase10	cellulose synthase10
		Zm00001d045845		Peroxidase 1
		Zm00001d017121	glyceraldehyde-3-phosphate dehydrogenase4	glyceraldehyde-3-phosphate dehydrogenase4
		Zm00001d023451		Ribonuclease
		Zm00001d047555		Thioredoxin-like 1-1 chloroplastic
		Zm00001d047975		-
		Zm00001d048086	replication factor A homolog1	Replication protein A 70 kDa DNA-binding subunit B
		Zm00001d013093		Probable zinc metalloprotease EGY1 chloroplastic
		Zm00001d053739		Heptahelical transmembrane protein 2
		Zm00001d044765		Benzoate carboxyl methyltransferase
		Zm00001d043253		Receptor-like serine/threonine-protein kinase SD1-8
		Zm00001d028689		ATPase%2C coupled to transmembrane movement of substances
		Zm00001d004689	herbicide safener binding protein1	O-methyltransferase ZRP4
		Zm00001d050341		Chaperonin-like RbcX protein
		Zm00001d043515	Aux/IAA-transcription factor 12	IAA6-auxin-responsive Aux/IAA family member
		Zm00001d053311		SAUR-like auxin-responsive protein family
		Zm00001d006236	MYB31 transcription factor31	MYB31 transcription factor31
		Zm00001d041927		NDR1/HIN1-like 1
		Zm00001d044274		DENN domain and WD repeat-containing protein SCD1
		Zm00001d018056	bHLH-transcription factor 30	DNA binding protein
		Zm00001d019225		Amino acid transporter ANT1
		Zm00001d010038		CASP-like protein 5
		Zm00001d006607		HOPM interactor 7
		Zm00001d046318		Putative FAD-binding Berberine family protein
		Zm00001d017241		Two-component response regulator-like APRR1
		Zm00001d022451		CBL-interacting serine/threonine-protein kinase 11
		Zm00001d051429		-
		Zm00001d022122		Probable GTP diphosphokinase RSH2 chloroplastic
		Zm00001d048949	pco080661a	Hevein-like preproprotein
		Zm00001d002168		Receptor-like serine/threonine-protein kinase SD1-8
		Zm00001d016736		2-Cys peroxiredoxin BAS1 chloroplastic
		Zm00001d037691	barren inflorescence4	IAA16-auxin-responsive Aux/IAA family member
		Zm00001d048489		BAG family molecular chaperone regulator 6
		Zm00001d041685		RALF
		Zm00001d007202		Lon protease homolog 2 peroxisomal
		Zm00001d009084		S-adenosyl-L-methionine-dependent methyltransferases superfamily protein
		Zm00001d038842		Ras-related protein RABG3a
		Zm00001d037894	dehydrin1	Dehydrin DHN1
		Zm00001d027233		-
		Zm00001d005813	ZIM-transcription factor 13	Protein TIFY 10B
		Zm00001d006254		Serine/threonine protein phosphatase 2A 59 kDa regulatory subunit B' zeta isoform
		Zm00001d003287		nitrate transport4
		Zm00001d024738	umc64a	Peroxidase 64
		Zm00001d000288	Aux/IAA-transcription factor 25	Auxin-responsive protein IAA29
		Zm00001d005814		Photosystem I chlorophyll a/b-binding protein 6 chloroplastic
		Zm00001d018332		Glutamate receptor 2.7
		Zm00001d034076		Cyclic nucleotide-gated ion channel 2
		Zm00001d028751		Protein ESKIMO 1
		Zm00001d028905	phytochromeB1	Phytochrome B
		Zm00001d052213		Probable pectin methyltransferase QUA2
		Zm00001d012571		aleurone9
		Zm00001d018936		Probable ribose-5-phosphate isomerase 3 chloroplastic
		Zm00001d009480	receptor for activated C kinase2	Receptor for activated C kinase 1A
		Zm00001d013809		Protein DETOXIFICATION 40
		Zm00001d052380	scarecrow1	scarecrow1
		Zm00001d017095		High affinity nitrate transporter
		Zm00001d029910		ARF guanine-nucleotide exchange factor GNOM
		Zm00001d042961	respiratory burst oxidase1	respiratory burst oxidase1
		Zm00001d051842		Zn-dependent hydrolase%2C including glyoxylase
		Zm00001d030045		Abscisic acid receptor PYR1
		Zm00001d014679	acidic ribosomal protein P3	acidic ribosomal protein P3
		Zm00001d046718	bZIP transcription factor60	bZIP transcription factor 60
		Zm00001d044278	recombination protein51 gene c	recombination protein51 gene c
		Zm00001d037748		Thioredoxin-like 2-2 chloroplastic
		Zm00001d005674		Enolase
		Zm00001d018006		Serine/threonine-protein kinase WNK (With No Lysine)-related
		Zm00001d046682		Peroxiredoxin-5
		Zm00001d037232		ATP-dependent zinc metalloprotease FTSH 6 chloroplastic
	ZX_VT stage	Zm00001d037936		-
		Zm00001d013707	Aux/IAA-transcription factor 22	Auxin-responsive protein IAA4
		Zm00001d032408		G-type lectin S-receptor-like serine/threonine-protein kinase B120
		Zm00001d014089		Adenine nucleotide alpha hydrolases-like superfamily protein
		Zm00001d038806	heat-shock protein 101	Chaperone protein ClpB1
		Zm00001d024003		Calcium-dependent protein kinase 24
		Zm00001d014874	barley mlo defense gene homolog6	barley mlo defense gene homolog6
		Zm00001d040786	abscisic acid stress ripening7	-
		Zm00001d005612		Ras-related protein RABA6a
		Zm00001d004326	cl4283_2a	Low-molecular-weight cysteine-rich protein LCR68
		Zm00001d035211		Ca(2)-dependent phospholipid-binding protein (Copine) family
		Zm00001d000237	cis-zeatin O-glucosyltransferase1	cis-zeatin O-glucosyltransferase1
		Zm00001d044173		Probable desiccation-related protein LEA14
		Zm00001d048950	GRMZM2G117942	Hevein-like preproprotein
		Zm00001d032715		Casein kinase 1-like protein 6
		Zm00001d049916		Protein WALLS ARE THIN 1
		Zm00001d006282		Auxin-responsive protein SAUR61
		Zm00001d051420		dehydrin3
		Zm00001d028746		Phosphoinositide phospholipase C 4
		Zm00001d023664		ABA-responsive protein
		Zm00001d003190	chitinase A1	Endochitinase A
		Zm00001d025914		-
		Zm00001d021139		Calcium-dependent protein kinase 24
		Zm00001d033063		Protein DETOXIFICATION 40
		Zm00001d052285		Peroxidase 65
		Zm00001d008974		Mitochondrial arginine transporter BAC2
		Zm00001d052713		Putative calcium-dependent protein kinase family protein
		Zm00001d004322	GRMZM5G896902	Defensin-like protein 6
		Zm00001d015936		Defensin-like protein 6
		Zm00001d007624		-
		Zm00001d023657		-
		Zm00001d024486	terpene synthase10	terpene synthase10
		Zm00001d043350		Probable indole-3-acetic acid-amido synthetase GH3.1
		Zm00001d045313		F-box protein MAX2
		Zm00001d053876		Protein kinase protein with adenine nucleotide alpha hydrolases-like domain
		Zm00001d003811		Two-component response regulator-like APRR1
		Zm00001d006437		Monothiol glutaredoxin-S17
		Zm00001d022032	ribosome-inactivating protein2	ribosome-inactivating protein2
		Zm00001d011079		Subtilisin-chymotrypsin inhibitor-2A
		Zm00001d028408	heat shock protein26	heat shock protein26
		Zm00001d029596		Guanosine nucleotide diphosphate dissociation inhibitor
		Zm00001d046471		Multiprotein-bridging factor 1c
		Zm00001d052194	heat shock protein22	23.6 kDa heat shock protein mitochondrial
		Zm00001d012872		-
		Zm00001d005735		Protein kinase superfamily protein
		Zm00001d037061		Peroxidase 64
		Zm00001d011886		Putative O-Glycosyl hydrolase superfamily protein
		Zm00001d044763		Salicylate/benzoate carboxyl methyltransferase
		Zm00001d021901	stress-induced protein1	stress-induced protein1
		Zm00001d015053	terpene synthase2	terpene synthase2
		Zm00001d012697		Putative CBL-interacting protein kinase family protein
		Zm00001d024903	heat shock protein, 90 kDa	heat shock protein 90 kDa
		Zm00001d043150		Calcium-dependent protein kinase 17
		Zm00001d044605		Omega-3 fatty acid desaturase
		Zm00001d050642		Putative SWI/SNF-related matrix-associated actin-dependent regulator of chromatin subfamily A member 3-like 2
		Zm00001d015490		Heptahelical transmembrane protein 2
		Zm00001d051886		Putative MATE efflux family protein
		Zm00001d040996		Calcium-dependent protein kinase 1
		Zm00001d040173	isoflavone reductase-like1	isoflavone reductase-like1
		Zm00001d022453		Peroxidase 52
		Zm00001d006509		Septum-promoting GTP-binding protein 1
		Zm00001d027900	ZIM-transcription factor 27	Protein TIFY 10B
		Zm00001d008901		CBL-interacting serine/threonine-protein kinase 20
		Zm00001d041714		Rho GTPase-activating protein 2
		Zm00001d046540		C2 and GRAM domain-containing protein
		Zm00001d011399		Probable desiccation-related protein LEA14
		Zm00001d042551		Integrin-linked protein kinase family
		Zm00001d038514		Protein LURP-one-related 8
		Zm00001d033464		Putative auxin-induced protein family%3B SAUR14-auxin-responsive SAUR family member
		Zm00001d009936		Basic endochitinase A
		Zm00001d024477		terpene synthase9
		Zm00001d045312		-
		Zm00001d036242	phosphatidylethanolamine-binding protein15	ZCN15
		Zm00001d043263	diacylglycerol kinase7	Diacylglycerol kinase 5
		Zm00001d015054	terpene synthase3	terpene synthase3
		Zm00001d036346		MLO-like protein
		Zm00001d023811		Pathogenesis-related protein STH-21
		Zm00001d011080	subtilisin-chymotrypsin inhibitor homolog1	Protease inhibitor%3B Proteinase inhibitor
		Zm00001d026422		Pectinesterase
		Zm00001d004689	herbicide safener binding protein1	O-methyltransferase ZRP4
		Zm00001d012382		Adenine nucleotide alpha hydrolases-like superfamily protein
		Zm00001d040697		S-adenosylmethionine synthase 1
		Zm00001d020780	glutathione transferase23	glutathione transferase23
		Zm00001d027710		Peroxidase 60
		Zm00001d048949	pco080661a	Hevein-like preproprotein
		Zm00001d024478	terpene synthase4	terpene synthase4
		Zm00001d002351	terpene synthase1	terpene synthase1
		Zm00001d017996		Peroxidase 65
		Zm00001d028349		Peroxidase 59
		Zm00001d004998	calcium dependent protein kinase2	calcium dependent protein kinase2
		Zm00001d037894	dehydrin1	Dehydrin DHN1
		Zm00001d005824		Guanine nucleotide-binding protein subunit gamma 3
		Zm00001d024037	beta-glucosidase2	Beta-glucosidase2
		Zm00001d038783	profilin homolog1	Profilin-1
		Zm00001d034078		-
		Zm00001d044065	GRAS-transcription factor 46	DELLA protein RGA
		Zm00001d036415		Auxin-responsive protein SAUR32
		Zm00001d009146		S-adenosylmethionine synthase
		Zm00001d011152		40S ribosomal protein S4-3
		Zm00001d033623	lipoxygenase3	Lipoxygenase
		Zm00001d052438		Putative calcium-dependent protein kinase family protein
		Zm00001d037232		ATP-dependent zinc metalloprotease FTSH 6 chloroplastic
		Zm00001d012552		Putative calcium-dependent protein kinase family protein
	ZX_R2 stage	Zm00001d012803		Replication protein-like
		Zm00001d013359		DNA binding
		Zm00001d005698		AN17
		Zm00001d015404		Succinate-semialdehyde dehydrogenase mitochondrial
		Zm00001d025142		Adenine nucleotide alpha hydrolases-like superfamily protein
		Zm00001d048950	GRMZM2G117942	Hevein-like preproprotein
		Zm00001d019793	SBP-transcription factor 4	-
		Zm00001d023664		ABA-responsive protein
		Zm00001d036181		ATP-dependent peptidases;nucleotide binding;serine-type endopeptidases;DNA helicases;ATP binding;damaged DNA binding;nucleoside-triphosphatases
		Zm00001d033300	GRMZM2G043191	Type IV inositol polyphosphate 5-phosphatase 11
		Zm00001d038870	lea protein group3	Late embryogenesis abundant protein%2C group 3
		Zm00001d048289		-
		Zm00001d043505		Histidine-containing phosphotransfer protein 4
		Zm00001d010791		Histidine-containing phosphotransfer protein 4
		Zm00001d017547		Dehydrin COR410
		Zm00001d053554		Peroxidase 52
		Zm00001d025786		DNA glycosylase superfamily protein
		Zm00001d024211		Alpha-humulene/(-)-(E)-beta-caryophyllene synthase
		Zm00001d005735		Protein kinase superfamily protein
		Zm00001d005064		Regulatory-associated protein of TOR 1
		Zm00001d034051		Vacuolar protein sorting-associated protein 41 homolog
		Zm00001d021901	stress-induced protein1	stress-induced protein1
		Zm00001d024207	TPS6	Alpha-humulene/(-)-(E)-beta-caryophyllene synthase
		Zm00001d003625		-
		Zm00001d030656	rotten ear1	rotten ear1
		Zm00001d053007		-
		Zm00001d006300		MUTL protein homolog 3
		Zm00001d044605		Omega-3 fatty acid desaturase
		Zm00001d048214		CHP-rich zinc finger protein-like; protein
		Zm00001d018231		-
		Zm00001d014632		Superoxide dismutase [Fe] 3 chloroplastic
		Zm00001d038065		Annexin D4
		Zm00001d000417	psbA	Photosystem Q(B) protein
		Zm00001d041726		Protein DOWNY MILDEW RESISTANCE 6
		Zm00001d036346		MLO-like protein
		Zm00001d009879		Ribonuclease 3-like protein 2
		Zm00001d018966		Acidic endochitinase
		Zm00001d042541	lipoxygenase1	lipoxygenase2
		Zm00001d049375		Zinc transporter 3
		Zm00001d048949	pco080661a	Hevein-like preproprotein
		Zm00001d024210	terpene synthase11	terpene synthase6
		Zm00001d029677		Protein DETOXIFICATION 49
		Zm00001d037894	dehydrin1	Dehydrin DHN1
		Zm00001d014148		Vacuolar protein sorting-associated protein 41 homolog
	ZX_R4 satge	Zm00001d033344		BTB/POZ domain-containing protein NPY2
		Zm00001d022454		F-box family protein
		Zm00001d011847	bHLH-transcription factor 54	Putative HLH DNA-binding domain superfamily protein
		Zm00001d043411	gibberellin 2-oxidase3	gibberellin 2-oxidase3
		Zm00001d008721		Adenine nucleotide alpha hydrolases-like superfamily protein
		Zm00001d011183	thiamine biosynthesis1	thiamine biosynthesis1
		Zm00001d035308		Protein DOWNY MILDEW RESISTANCE 6
		Zm00001d051420		dehydrin3
		Zm00001d026662		Harpin inducing protein
		Zm00001d009688		Putative MAP kinase family protein
		Zm00001d025914		-
		Zm00001d042143	glucan endo-1,3-beta-glucosidase homolog1	glucan endo-13-beta-glucosidase homolog1
		Zm00001d037480		Alkaline alpha galactosidase 2
		Zm00001d004102		OSJNBa0020I02.16 protein
		Zm00001d044541		SPX domain-containing protein 3
		Zm00001d020355		NPK1-related protein kinase 2
		Zm00001d030106		40S ribosomal protein S4-3
		Zm00001d023529	abscisic acid stress ripening1	abscisic acid stress ripening1
		Zm00001d012335	cis-zeatin O-glucosyltransferase2	cis-zeatin O-glucosyltransferase2
		Zm00001d043540		-
		Zm00001d018809	glutathione transferase6	glutathione transferase6
		Zm00001d033872		Peptidase%2C M50 family
		Zm00001d049267		Acyl carrier protein
		Zm00001d017123		PIF1 helicase
		Zm00001d044683		Probable chalcone--flavonone isomerase 3
		Zm00001d015100		Calcium-dependent protein kinase 28
		Zm00001d019895		Major pollen allergen Car b 1 isoforms 1A and 1B
		Zm00001d026335	autophagy8b	Autophagy-related protein 8c
		Zm00001d019387		Peroxidase [Source:UniProtKB/TrEMBL;Acc:A0A1D6HX87]
		Zm00001d045203	Aux/IAA-transcription factor 41	Auxin-responsive protein IAA29
		Zm00001d048006	phytosulfokine peptide precursor3	Putative phytosulfokine peptide
		Zm00001d014330		Ras-related small GTP-binding family protein
		Zm00001d020780	glutathione transferase23	glutathione transferase23
		Zm00001d012795		SH2 domain protein B
		Zm00001d028750	asparagine synthetase3	asparagine synthetase3
		Zm00001d042948		Protein binding protein
		Zm00001d003937		RecQ-mediated genome instability protein 1
		Zm00001d002351	terpene synthase1	terpene synthase1
		Zm00001d025354	invertase cell wall5	Beta-fructofuranosidase insoluble isoenzyme CWINV2
		Zm00001d037550	peroxidase 5	peroxidase 5
		Zm00001d032131		Scar-like domain-containing protein WAVE 5
		Zm00001d053398		Acid phosphatase/vanadium-dependent haloperoxidase-related protein
		Zm00001d026263		Nuclear pore complex protein NUP88
		Zm00001d047358		Peroxidase K
		Zm00001d011152		40S ribosomal protein S4-3
