# Supplementary material for: Comparative transcriptomic analysis of contrasting hybrid cultivars reveal key drought-responsive genes and metabolic pathways regulating drought stress tolerance in maize at various stages
Source: PLoS One. 2020 Oct 15;15(10):e0240468. doi: 10.1371/journal.pone.0240468 (PMC7561095; doi:10.1371/journal.pone.0240468)
Supplement: S9 Table — (XLS) [file pone.0240468.s015.xls]

## Sheet: S9 Table
	S9 Table.The DEGs of the ND476 VT stage and ZX978 V12 stage that were enriched in 'photosynthesis'
	Category	BinCode	BinName	Gene_id	Type	Description	Log2FC
	ND_VT stage	1.1.1.2	PS.lightreaction.photosystem II.PSII polypeptide subunits	zm00001d000417	Transcript	(gnl|cdd|79222 : 681.0) no description available & (p48183|psba_maize : 664.0) Photosystem Q(B) protein (32 kDa thylakoid membrane protein) (Photosystem II protein D1) - Zea mays (Maize) & (atcg00020 : 654.0) Encodes chlorophyll binding protein D1, a part of the photosystem II reaction center core; photosystem II reaction center protein A (PSBA); FUNCTIONS IN: chlorophyll binding; INVOLVED IN: ph…	-0.687914
		1.1.2.2	PS.lightreaction.photosystem I.PSI polypeptide subunits	zm00001d013039	Transcript	(p36213|psad_horvu : 270.0) Photosystem I reaction center subunit II, chloroplast precursor (Photosystem I 20 kDa subunit) (PSI-D) - Hordeum vulgare (Barley) & (at4g02770 : 265.0) Encodes a protein predicted by sequence similarity with spinach PsaD to be photosystem I reaction center subunit II (PsaD1); photosystem I subunit D-1 (PSAD-1); FUNCTIONS IN: molecular_function unknown; INVOLVED IN: pho…	-0.604549
		1.1.2.2	PS.lightreaction.photosystem I.PSI polypeptide subunits	zm00001d041819	Transcript	(gnl|cdd|69027 : 184.0) no description available & (o65107|psan_maize : 170.0) Photosystem I reaction center subunit N, chloroplast precursor (PSI-N) (Fragment) - Zea mays (Maize) & (at5g64040 : 154.0) Encodes the only subunit of photosystem I located entirely in the thylakoid lumen. May be involved in the interaction between plastocyanin and the photosystem I complex.; PSAN; FUNCTIONS IN: calmod…	-0.680168
		1.1.2.2	PS.lightreaction.photosystem I.PSI polypeptide subunits	zm00001d020877	Transcript	(q00327|psag_horvu : 187.0) Photosystem I reaction center subunit V, chloroplast precursor (PSI-G) (Photosystem I 9 kDa protein) - Hordeum vulgare (Barley) & (at1g55670 : 170.0) Encodes subunit G of photosystem I, an 11-kDa membrane protein that plays an important role in electron transport between plastocyanin and PSI and is involved in the stability of the PSI complex. PSI-G subunit is bound to…	-0.753059
		1.1.5.1	PS.lightreaction.other electron carrier (ox/red).plastocyanin	zm00001d045620	Transcript	(p08248|plas_horvu : 171.0) Plastocyanin, chloroplast precursor - Hordeum vulgare (Barley) & (at1g76100 : 141.0) One of two Arabidopsis plastocyanin genes. Expressed at 1/10th level of PETE2. Does not respond to increased copper levels and is thought to be the isoform that participates in electron transport under copper-limiting conditions.; plastocyanin 1 (PETE1); FUNCTIONS IN: electron carrier …	-0.693887
		1.1.5.4	PS.lightreaction.other electron carrier (ox/red).ferredoxin oxireductase	zm00001d016542	Transcript	(at1g15140 : 279.0) FAD/NAD(P)-binding oxidoreductase; FUNCTIONS IN: oxidoreductase activity, copper ion binding; INVOLVED IN: oxidation reduction; LOCATED IN: thylakoid, chloroplast; EXPRESSED IN: 23 plant structures; EXPRESSED DURING: 15 growth stages; CONTAINS InterPro DOMAIN/s: Oxidoreductase FAD/NAD(P)-binding (InterPro:IPR001433), Ferredoxin reductase-type FAD-binding domain (InterPro:IPR01…	0.822151
		1.1.40	PS.lightreaction.cyclic electron flow-chlororespiration	zm00001d033098	Transcript	(at3g15840 : 296.0) Encodes a chloroplast-targeted protein localized in the stroma that is a novel component essential for NDH-mediated non-photochemical reduction of the plastoquinone pool in chlororespiratory electron transport.; post-illumination chlorophyll fluorescence increase (PIFI); FUNCTIONS IN: molecular_function unknown; INVOLVED IN: chlororespiration; LOCATED IN: chloroplast stroma; E…	-0.65346
		1.3	PS.calvin cycle	zm00001d044925	Transcript	(at3g62410 : 86.7) CP12-2 encodes a small peptide found in the chloroplast stroma. It belongs to the CP12 gene family thought to be involved in the formation of a supramolecular complex with glyceraldehyde-3-phosphate dehydrogenase (GAPDH) and phosphoribulokinase (PRK) embedded in the Calvin cycle. CP12-2 is coordinately regulated by light with the photosynthetic GAPDH and PRK. The annotation of …	-0.658964
		1.3.6	PS.calvin cycle.aldolase	zm00001d053015	Transcript	(q40677|alfc_orysa : 683.0) Fructose-bisphosphate aldolase, chloroplast precursor (EC 4.1.2.13) (ALDP) - Oryza sativa (Rice) & (at4g38970 : 622.0) Protein is tyrosine-phosphorylated and its phosphorylation state is modulated in response to ABA in Arabidopsis thaliana seeds.; fructose-bisphosphate aldolase 2 (FBA2); FUNCTIONS IN: fructose-bisphosphate aldolase activity, catalytic activity; INVOLVE…	-0.599856
	ZX_V12 stage	1.1.1.2	PS.lightreaction.photosystem II.PSII polypeptide subunits	zm00001d000417	Transcript	(gnl|cdd|79222 : 681.0) no description available & (p48183|psba_maize : 664.0) Photosystem Q(B) protein (32 kDa thylakoid membrane protein) (Photosystem II protein D1) - Zea mays (Maize) & (atcg00020 : 654.0) Encodes chlorophyll binding protein D1, a part of the photosystem II reaction center core; photosystem II reaction center protein A (PSBA); FUNCTIONS IN: chlorophyll binding; INVOLVED IN: ph…	-1.27456
		1.1.1.2	PS.lightreaction.photosystem II.PSII polypeptide subunits	zm00001d000282	Transcript	(gnl|cdd|79279 : 809.0) no description available & (q6ent8|psbb_sacof : 800.0) Photosystem II P680 chlorophyll A apoprotein (CP-47 protein) - Saccharum officinarum (Sugarcane) & (atcg00680 : 776.0) encodes for CP47, subunit of the photosystem II reaction center.; photosystem II reaction center protein B (PSBB); FUNCTIONS IN: chlorophyll binding; INVOLVED IN: photosynthesis, light reaction, photos…	-1.41223
		1.1.1.2	PS.lightreaction.photosystem II.PSII polypeptide subunits	zm00001d018623	Transcript	(at3g01440 : 154.0) Encodes a subunit of the NAD(P)H complex located in the chloroplast thylakoid lumen.; PsbQ-like 1 (PQL1); FUNCTIONS IN: electron transporter, transferring electrons within the cyclic electron transport pathway of photosynthesis activity; INVOLVED IN: photosynthesis, light reaction, photosynthetic electron transport chain; LOCATED IN: in 7 components; EXPRESSED IN: 20 plant str…	-1.70955
		1.1.1.2	PS.lightreaction.photosystem II.PSII polypeptide subunits	zm00001d000260	Transcript	(gnl|cdd|79223 : 670.0) no description available & (q6eny1|psbd_sacof : 660.0) Photosystem II D2 protein (Photosystem Q(A) protein) (PSII D2 protein) - Saccharum officinarum (Sugarcane) & (atcg00270 : 648.0) PSII D2 protein; photosystem II reaction center protein D (PSBD); FUNCTIONS IN: electron transporter, transferring electrons within the noncyclic electron transport pathway of photosynthesis …	-1.84274
		1.1.1.2	PS.lightreaction.photosystem II.PSII polypeptide subunits	zm00001d013277	Transcript	(at1g05385 : 172.0) Encodes a Psb27 homolog involved in photosystem II biogenesis.; LOW PSII ACCUMULATION 19 (LPA19); FUNCTIONS IN: molecular_function unknown; INVOLVED IN: photosystem II assembly; LOCATED IN: chloroplast thylakoid lumen, chloroplast; EXPRESSED IN: 24 plant structures; EXPRESSED DURING: 15 growth stages; Has 214 Blast hits to 214 proteins in 55 species: Archae - 0; Bacteria - 73;…	-1.20982
		1.1.1.2	PS.lightreaction.photosystem II.PSII polypeptide subunits	zm00001d016943	Transcript	(at1g14150 : 167.0) Encodes a subunit of the NAD(P)H dehydrogenase complex located in the chloroplast thylakoid lumen.; PsbQ-like 2 (PQL2); FUNCTIONS IN: electron transporter, transferring electrons within the cyclic electron transport pathway of photosynthesis activity; INVOLVED IN: photosynthetic electron transport chain; LOCATED IN: in 6 components; EXPRESSED IN: 22 plant structures; EXPRESSED…	-1.0818
		1.1.1.2	PS.lightreaction.photosystem II.PSII polypeptide subunits	zm00001d025435	Transcript	(at2g28605 : 189.0) Encodes a PsbP domain-OEC23 like protein localized in thylakoid (peripheral-lumenal side).; Photosystem II reaction center PsbP family protein; FUNCTIONS IN: calcium ion binding; INVOLVED IN: photosynthesis; LOCATED IN: thylakoid, chloroplast; EXPRESSED IN: 21 plant structures; EXPRESSED DURING: 13 growth stages; CONTAINS InterPro DOMAIN/s: Photosystem II oxygen evolving compl…	-1.26679
		1.1.1.2	PS.lightreaction.photosystem II.PSII polypeptide subunits	zm00001d050889	Transcript	(at1g14150 : 168.0) Encodes a subunit of the NAD(P)H dehydrogenase complex located in the chloroplast thylakoid lumen.; PsbQ-like 2 (PQL2); FUNCTIONS IN: electron transporter, transferring electrons within the cyclic electron transport pathway of photosynthesis activity; INVOLVED IN: photosynthetic electron transport chain; LOCATED IN: in 6 components; EXPRESSED IN: 22 plant structures; EXPRESSED…	-1.75511
		1.1.1.2	PS.lightreaction.photosystem II.PSII polypeptide subunits	zm00001d011901	Transcript	(at4g28660 : 178.0) Similar to PsbW subunit of photosystem II.; photosystem II reaction center PSB28 protein (PSB28); FUNCTIONS IN: molecular_function unknown; INVOLVED IN: photosynthesis; LOCATED IN: chloroplast thylakoid membrane, photosystem II reaction center; EXPRESSED IN: 22 plant structures; EXPRESSED DURING: 13 growth stages; CONTAINS InterPro DOMAIN/s: Photosystem II protein Psb28, class…	-1.2898
		1.1.2.1	PS.lightreaction.photosystem I.LHC-I	zm00001d005814	Transcript	(at1g19150 : 356.0) PSI type II chlorophyll a/b-binding protein (Lhca2*1) mRNA,; photosystem I light harvesting complex gene 6 (LHCA6); FUNCTIONS IN: chlorophyll binding; INVOLVED IN: response to blue light, response to red light, response to far red light, photosynthesis; LOCATED IN: light-harvesting complex, chloroplast; EXPRESSED IN: 24 plant structures; EXPRESSED DURING: 13 growth stages; CON…	-1.49833
		1.1.2.1	PS.lightreaction.photosystem I.LHC-I	zm00001d018157	Transcript	(at1g45474 : 296.0) Encodes a component of the light harvesting complex of photosystem I.; photosystem I light harvesting complex gene 5 (LHCA5); FUNCTIONS IN: pigment binding; INVOLVED IN: photosynthesis, light harvesting in photosystem I, photosynthesis; LOCATED IN: light-harvesting complex, chloroplast thylakoid membrane, photosystem I antenna complex, chloroplast, membrane; EXPRESSED IN: 21 p…	-1.09971
		1.1.2.2	PS.lightreaction.photosystem I.PSI polypeptide subunits	zm00001d000272	Transcript	(gnl|cdd|79273 : 1076.0) no description available & (q9t2l6|psaa_sorbi : 1023.0) Photosystem I P700 chlorophyll a apoprotein A1 (PsaA) (PSI-A) - Sorghum bicolor (Sorghum) (Sorghum vulgare) & (atcg00350 : 1006.0) Encodes psaA protein comprising the reaction center for photosystem I along with psaB protein; hydrophobic protein encoded by the chloroplast genome.; PSAA; FUNCTIONS IN: chlorophyll bind…	-2.15172
		1.1.3.2	PS.lightreaction.cytochrome b6/f.subunit 4 (PETD)	zm00001d018162	Transcript	(q6ent3|petd_sacof : 202.0) Cytochrome b6-f complex subunit 4 (17 kDa polypeptide) - Saccharum officinarum (Sugarcane) & (gnl|cdd|79275 : 202.0) no description available & (atcg00730 : 200.0) A chloroplast gene encoding subunit IV of the cytochrome b6/f complex; photosynthetic electron transfer D (PETD); FUNCTIONS IN: electron carrier activity, oxidoreductase activity, electron transporter, trans…	-1.33895
		1.1.3.4	PS.lightreaction.cytochrome b6/f.apocytochrome f (CYF)	zm00001d006401	Transcript	(gnl|cdd|79255 : 276.0) no description available & (p46617|cyf_maize : 270.0) Apocytochrome f precursor - Zea mays (Maize) & (atcg00540 : 251.0) Encodes cytochrome f apoprotein; involved in photosynthetic electron transport chain; encoded by the chloroplast genome and is transcriptionally repressed by a nuclear gene HCF2.; photosynthetic electron transfer A (PETA); FUNCTIONS IN: electron transpor…	-5.45952
		1.1.5.2	PS.lightreaction.other electron carrier (ox/red).ferredoxin	zm00001d021515	Transcript	(at3g16250 : 192.0) encodes a novel subunit of the chloroplast NAD(P)H dehydrogenase complex, involved in cyclic electron flow around photosystem I to produce ATP. Contains a 4Fe-4S cluster.; NDH-dependent cyclic electron flow 1 (NDF4); FUNCTIONS IN: electron carrier activity, iron-sulfur cluster binding; INVOLVED IN: photosynthetic electron transport in photosystem I; LOCATED IN: chloroplast thy…	-1.1501
		1.1.5.2	PS.lightreaction.other electron carrier (ox/red).ferredoxin	zm00001d006398	Transcript	(at3g16250 : 151.0) encodes a novel subunit of the chloroplast NAD(P)H dehydrogenase complex, involved in cyclic electron flow around photosystem I to produce ATP. Contains a 4Fe-4S cluster.; NDH-dependent cyclic electron flow 1 (NDF4); FUNCTIONS IN: electron carrier activity, iron-sulfur cluster binding; INVOLVED IN: photosynthetic electron transport in photosystem I; LOCATED IN: chloroplast thy…	-2.23037
		1.1.5.2	PS.lightreaction.other electron carrier (ox/red).ferredoxin	zm00001d035003	Transcript	(p27789|fer5_maize : 138.0) Ferredoxin-5, chloroplast precursor (Ferredoxin V) (Fd V) - Zea mays (Maize) & (gnl|cdd|79346 : 137.0) no description available & (at1g60950 : 110.0) encodes a major leaf ferredoxin; FED A; FUNCTIONS IN: electron carrier activity, iron-sulfur cluster binding, 2 iron, 2 sulfur cluster binding; INVOLVED IN: photosynthetic electron transport chain, response to light stimu…	-1.24476
		1.1.5.2	PS.lightreaction.other electron carrier (ox/red).ferredoxin	zm00001d003797	Transcript	(gnl|cdd|79346 : 154.0) no description available & (at2g27510 : 152.0) ferredoxin 3 (FD3); FUNCTIONS IN: electron carrier activity, iron-sulfur cluster binding, 2 iron, 2 sulfur cluster binding; INVOLVED IN: electron transport chain; LOCATED IN: chloroplast; EXPRESSED IN: 22 plant structures; EXPRESSED DURING: 13 growth stages; CONTAINS InterPro DOMAIN/s: 2Fe-2S ferredoxin, iron-sulphur binding s…	-1.0067
		1.1.5.4	PS.lightreaction.other electron carrier (ox/red).ferredoxin oxireductase	zm00001d016542	Transcript	(at1g15140 : 279.0) FAD/NAD(P)-binding oxidoreductase; FUNCTIONS IN: oxidoreductase activity, copper ion binding; INVOLVED IN: oxidation reduction; LOCATED IN: thylakoid, chloroplast; EXPRESSED IN: 23 plant structures; EXPRESSED DURING: 15 growth stages; CONTAINS InterPro DOMAIN/s: Oxidoreductase FAD/NAD(P)-binding (InterPro:IPR001433), Ferredoxin reductase-type FAD-binding domain (InterPro:IPR01…	1.1141
		1.1.6	PS.lightreaction.NADH DH	zm00001d042620	Transcript	(at5g58260 : 137.0) Encodes subunit NDH-N of NAD(P)H:plastoquinone dehydrogenase complex (Ndh complex) present in the thylakoid membrane of chloroplasts. This subunit is thought to be required for Ndh complex assembly.; oxidoreductases, acting on NADH or NADPH, quinone or similar compound as acceptor; FUNCTIONS IN: oxidoreductase activity, acting on NADH or NADPH, quinone or similar compound as a…	-0.993766
		1.1.6	PS.lightreaction.NADH DH	zm00001d011826	Transcript	(at1g74880 : 157.0) Encodes subunit NDH-O of NAD(P)H:plastoquinone dehydrogenase complex (Ndh complex) present in the thylakoid membrane of chloroplasts. This subunit is thought to be required for Ndh complex assembly.; NAD(P)H:plastoquinone dehydrogenase complex subunit O (NDH-O); FUNCTIONS IN: oxidoreductase activity, acting on NADH or NADPH, quinone or similar compound as acceptor; INVOLVED IN…	-0.968349
		1.1.6	PS.lightreaction.NADH DH	zm00001d005741	Transcript	(at1g70760 : 111.0) a subunit of the chloroplast NAD(P)H dehydrogenase complex, involved in PSI cyclic electron transport. Located on the thylakoid membrane. Mutant has impaired NAD(P)H dehydrogenase activity.; CHLORORESPIRATORY REDUCTION 23 (CRR23); FUNCTIONS IN: oxidoreductase activity, acting on NADH or NADPH, quinone or similar compound as acceptor; INVOLVED IN: photosynthetic electron transp…	-1.44809
		1.1.6	PS.lightreaction.NADH DH	zm00001d019605	Transcript	(q6enp4|nu6c_sacof : 261.0) NAD(P)H-quinone oxidoreductase chain 6, chloroplast (EC 1.6.5.-) (NAD(P)H dehydrogenase, chain 6) (NADH-plastoquinone oxidoreductase chain 6) - Saccharum officinarum (Sugarcane) & (gnl|cdd|79235 : 252.0) no description available & (atcg01080 : 190.0) NADH dehydrogenase ND6; NDHG; CONTAINS InterPro DOMAIN/s: NADH:ubiquinone/plastoquinone oxidoreductase, chain 6 (InterPr…	-1.90954
		1.1.40	PS.lightreaction.cyclic electron flow-chlororespiration	zm00001d048422	Transcript	(at1g64770 : 325.0) encodes a novel subunit of the chloroplast NAD(P)H dehydrogenase complex, involved in cyclic electron flow around photosystem I to produce ATP.; NDH-dependent cyclic electron flow 1 (NDF2); BEST Arabidopsis thaliana protein match is: NDH-dependent cyclic electron flow 5 (TAIR:AT1G55370.2). & (reliability: 650.0) & (original description: pep chromosome:AGPv4:9:155990691:1559922…	-1.26391
		1.1.40	PS.lightreaction.cyclic electron flow-chlororespiration	zm00001d033098	Transcript	(at3g15840 : 296.0) Encodes a chloroplast-targeted protein localized in the stroma that is a novel component essential for NDH-mediated non-photochemical reduction of the plastoquinone pool in chlororespiratory electron transport.; post-illumination chlorophyll fluorescence increase (PIFI); FUNCTIONS IN: molecular_function unknown; INVOLVED IN: chlororespiration; LOCATED IN: chloroplast stroma; E…	-2.35858
		1.1.40	PS.lightreaction.cyclic electron flow-chlororespiration	zm00001d013781	Transcript	(at3g15840 : 288.0) Encodes a chloroplast-targeted protein localized in the stroma that is a novel component essential for NDH-mediated non-photochemical reduction of the plastoquinone pool in chlororespiratory electron transport.; post-illumination chlorophyll fluorescence increase (PIFI); FUNCTIONS IN: molecular_function unknown; INVOLVED IN: chlororespiration; LOCATED IN: chloroplast stroma; E…	-2.00057
		1.1.40	PS.lightreaction.cyclic electron flow-chlororespiration	zm00001d027729	Transcript	(at1g64770 : 313.0) encodes a novel subunit of the chloroplast NAD(P)H dehydrogenase complex, involved in cyclic electron flow around photosystem I to produce ATP.; NDH-dependent cyclic electron flow 1 (NDF2); BEST Arabidopsis thaliana protein match is: NDH-dependent cyclic electron flow 5 (TAIR:AT1G55370.2). & (reliability: 626.0) & (original description: pep chromosome:AGPv4:1:12340668:12342288…	-2.68762
		1.3	PS.calvin cycle	zm00001d044925	Transcript	(at3g62410 : 86.7) CP12-2 encodes a small peptide found in the chloroplast stroma. It belongs to the CP12 gene family thought to be involved in the formation of a supramolecular complex with glyceraldehyde-3-phosphate dehydrogenase (GAPDH) and phosphoribulokinase (PRK) embedded in the Calvin cycle. CP12-2 is coordinately regulated by light with the photosynthetic GAPDH and PRK. The annotation of …	-1.30592
		1.3.1	PS.calvin cycle.rubisco large subunit	zm00001d045698	Transcript	(p00874|rbl_maize : 229.0) Ribulose bisphosphate carboxylase large chain precursor (EC 4.1.1.39) (RuBisCO large subunit) - Zea mays (Maize) & (gnl|cdd|79258 : 204.0) no description available & (atcg00490 : 198.0) large subunit of RUBISCO. Protein is tyrosine-phosphorylated and its phosphorylation state is modulated in response to ABA in Arabidopsis thaliana seeds.; RBCL; FUNCTIONS IN: ribulose-bi…	-1.36036
		1.3.1	PS.calvin cycle.rubisco large subunit	zm00001d000279	Transcript	(p00874|rbl_maize : 975.0) Ribulose bisphosphate carboxylase large chain precursor (EC 4.1.1.39) (RuBisCO large subunit) - Zea mays (Maize) & (gnl|cdd|79258 : 973.0) no description available & (atcg00490 : 907.0) large subunit of RUBISCO. Protein is tyrosine-phosphorylated and its phosphorylation state is modulated in response to ABA in Arabidopsis thaliana seeds.; RBCL; FUNCTIONS IN: ribulose-bi…	-1.48125
		1.3.2	PS.calvin cycle.rubisco small subunit	zm00001d004894	Transcript	(p05348|rbs_maize : 340.0) Ribulose bisphosphate carboxylase small chain, chloroplast precursor (EC 4.1.1.39) (RuBisCO small subunit) - Zea mays (Maize) & (at5g38410 : 229.0) Ribulose bisphosphate carboxylase (small chain) family protein; FUNCTIONS IN: ribulose-bisphosphate carboxylase activity; INVOLVED IN: carbon fixation, response to blue light, response to red light, response to far red light…	-1.48495
		1.3.2	PS.calvin cycle.rubisco small subunit	zm00001d052595	Transcript	(p05348|rbs_maize : 351.0) Ribulose bisphosphate carboxylase small chain, chloroplast precursor (EC 4.1.1.39) (RuBisCO small subunit) - Zea mays (Maize) & (at5g38410 : 228.0) Ribulose bisphosphate carboxylase (small chain) family protein; FUNCTIONS IN: ribulose-bisphosphate carboxylase activity; INVOLVED IN: carbon fixation, response to blue light, response to red light, response to far red light…	-1.50024
		1.3.4	PS.calvin cycle.GAP	zm00001d025599	Transcript	(p09315|g3pa_maize : 659.0) Glyceraldehyde-3-phosphate dehydrogenase A, chloroplast precursor (EC 1.2.1.13) (NADP-dependent glyceraldehydephosphate dehydrogenase subunit A) - Zea mays (Maize) & (at3g26650 : 567.0) Encodes one of the two subunits forming the photosynthetic glyceraldehyde-3-phosphate dehydrogenase (GAPDH) and as such a constituent of the supramolecular complex with phosphoribulokin…	-2.74976
		1.3.4	PS.calvin cycle.GAP	zm00001d025593	Transcript	(p09315|g3pa_maize : 650.0) Glyceraldehyde-3-phosphate dehydrogenase A, chloroplast precursor (EC 1.2.1.13) (NADP-dependent glyceraldehydephosphate dehydrogenase subunit A) - Zea mays (Maize) & (at3g26650 : 561.0) Encodes one of the two subunits forming the photosynthetic glyceraldehyde-3-phosphate dehydrogenase (GAPDH) and as such a constituent of the supramolecular complex with phosphoribulokin…	-1.50851
		1.3.5	PS.calvin cycle.TPI	zm00001d030216	Transcript	(p12863|tpis_maize : 170.0) Triosephosphate isomerase, cytosolic (EC 5.3.1.1) (TIM) (Triose-phosphate isomerase) - Zea mays (Maize) & (gnl|cdd|36856 : 159.0) no description available & (gnl|cdd|73362 : 146.0) no description available & (at3g55440 : 134.0) Encodes triosephosphate isomerase.; triosephosphate isomerase (TPI); FUNCTIONS IN: triose-phosphate isomerase activity, copper ion binding; INV…	-1.11136
		1.3.6	PS.calvin cycle.aldolase	zm00001d053015	Transcript	(q40677|alfc_orysa : 683.0) Fructose-bisphosphate aldolase, chloroplast precursor (EC 4.1.2.13) (ALDP) - Oryza sativa (Rice) & (at4g38970 : 622.0) Protein is tyrosine-phosphorylated and its phosphorylation state is modulated in response to ABA in Arabidopsis thaliana seeds.; fructose-bisphosphate aldolase 2 (FBA2); FUNCTIONS IN: fructose-bisphosphate aldolase activity, catalytic activity; INVOLVE…	-1.38221
		1.3.7	PS.calvin cycle.FBPase	zm00001d046942	Transcript	(at5g64380 : 504.0) Inositol monophosphatase family protein; FUNCTIONS IN: phosphoric ester hydrolase activity; INVOLVED IN: carbohydrate metabolic process; LOCATED IN: chloroplast; EXPRESSED IN: 21 plant structures; EXPRESSED DURING: 13 growth stages; CONTAINS InterPro DOMAIN/s: Fructose-1,6-bisphosphatase (InterPro:IPR000146); BEST Arabidopsis thaliana protein match is: high cyclic electron flo…	-2.02364
		1.3.7	PS.calvin cycle.FBPase	zm00001d028562	Transcript	(o64422|f16p1_orysa : 660.0) Fructose-1,6-bisphosphatase, chloroplast precursor (EC 3.1.3.11) (D-fructose-1,6-bisphosphate 1-phosphohydrolase) (FBPase) - Oryza sativa (Rice) & (at3g54050 : 594.0) Encodes HCEF1 (High Cyclic Electron Flow 1). Mutant phenotype: constitutively elevated electron flow (CEFI).; high cyclic electron flow 1 (HCEF1); FUNCTIONS IN: fructose 1,6-bisphosphate 1-phosphatase ac…	-1.13616
		1.3.9	PS.calvin cycle.seduheptulose bisphosphatase	zm00001d042840	Transcript	(p46285|s17p_wheat : 654.0) Sedoheptulose-1,7-bisphosphatase, chloroplast precursor (EC 3.1.3.37) (Sedoheptulose-bisphosphatase) (SBPase) (SED(1,7)P2ase) - Triticum aestivum (Wheat) & (at3g55800 : 550.0) Encodes the chloroplast enzyme sedoheptulose-1,7-bisphosphatase (SBPase), involved in the carbon reduction of the Calvin cycle. Increase in SBPase activity in transgenic lines accumulate up to 50…	-1.3132
		1.3.10	PS.calvin cycle.Rib5P Isomerase	zm00001d018936	Transcript	(at3g04790 : 352.0) Ribose 5-phosphate isomerase, type A protein; FUNCTIONS IN: ribose-5-phosphate isomerase activity; INVOLVED IN: defense response to bacterium, reductive pentose-phosphate cycle; LOCATED IN: thylakoid, chloroplast thylakoid membrane, chloroplast stroma, chloroplast, chloroplast envelope; EXPRESSED IN: 26 plant structures; EXPRESSED DURING: 14 growth stages; CONTAINS InterPro DO…	-1.10091
		1.3.13	PS.calvin cycle.rubisco interacting	zm00001d048592	Transcript	(p93431|rca_orysa : 716.0) Ribulose bisphosphate carboxylase/oxygenase activase, chloroplast precursor (RuBisCO activase) (RA) - Oryza sativa (Rice) & (at2g39730 : 714.0) Rubisco activase, a nuclear-encoded chloroplast protein that consists of two isoforms arising from alternative splicing in most plants. Required for the light activation of rubisco.; rubisco activase (RCA); FUNCTIONS IN: enzyme …	0.970854
