# Supplementary material for: Comparative transcriptomic analysis of contrasting hybrid cultivars reveal key drought-responsive genes and metabolic pathways regulating drought stress tolerance in maize at various stages
Source: PLoS One. 2020 Oct 15;15(10):e0240468. doi: 10.1371/journal.pone.0240468 (PMC7561095; doi:10.1371/journal.pone.0240468)
Supplement: S10 Table — (R) [file pone.0240468.s016.R]

library(edgeR)
source("edgeR_exactTest.r")

data = read.table("express.count.matrix.xls", header=T, row.name
rnaseqMatrix = data
rnaseqMatrix = round(rnaseqMatrix)
conditions = factor(c(rep("control", 3), rep("case", 3)))

exp_study = DGEList(counts=rnaseqMatrix, group=conditions)
exp_study = calcNormFactors(exp_study)
exp_study = estimateCommonDisp(exp_study)
exp_study = estimateTagwiseDisp(exp_study)
et = exactTest(exp_study)
tTags = topTags(et,n=NULL)
write.table(tTags, file='control_vs_case_edgeR.xls', sep='\t', quote=F, row.names=T)
