# Supplementary material for: Comparative transcriptomic analysis of contrasting hybrid cultivars reveal key drought-responsive genes and metabolic pathways regulating drought stress tolerance in maize at various stages
Source: PLoS One. 2020 Oct 15;15(10):e0240468. doi: 10.1371/journal.pone.0240468 (PMC7561095; doi:10.1371/journal.pone.0240468)
Supplement: S11 Table — (XLS) [file pone.0240468.s017.xls]

## Sheet: Sheet1
	S9 Table. Gene specific primers used for qRT-PCR analysis
	Gene ID	Primer F（5’-3'）	Primer R（5’-3'）	TM（F)	TM（R)	Product
	Zm00001d021647	AGCCACCTATGCTGCTGTTT	CGCAAACGAATAGGACAGCG	59.96	59.97	136
	Zm00001d042886	TTGTCTGAGCTTGACGTGCT	ACCGGTGGCACAAACTTGA	59.9	60.08	171
	Zm00001d025015	CTGTAAGTTTGCACGCCCTC	TGCAAACTAGCCCTAACAGC	59.48	58.18	151
	Zm00001d025831	ATAGGAGGTGGGTGGTTGGG	GTGGGTGGGCAGATTCACAA	60.92	60.54	120
	Zm00001d040399	TTTTCTGCACCGCCTGGTAT	GGCAAGACAATCGAACACAGG	59.96	59.8	184
	Zm00001d018220	TCTGGGCTGACTTCATCGAC	ATGAATGTGCGTGAGGACAC	59.47	58.56	92
	Zm00001d011132	TGCTCACATTCATCGCCATCT	ACCCAATTCCAACCCACAGAG	60.13	60.2	144
	Zm00001d043992	AGTGGGGATCACAGCCTAGAA	TGTTGGCTAACTCGGAACATCA	60.27	59.96	96
	Zm00001d041853	GCCACACCAACATGCTGTC	GCAGTGCAGAGGAGGTACAG	59.71	60.11	150
	Zm00001d024839	TCCTCTCTATTGCTAGCTGCTT	GGCGTAGCCATATGTCCTGT	58.7	59.61	183
	Zm00001d000272	GCTCCTGGTGCAACAACAAG	ACGGGAACTGCGAGCAAATA	59.97	60.04	192
	Zm00001d000417	TTGTGGCTGCTCACGGTTAT	CCCTACTACAGGCCAAGCAG	59.96	59.82	104
	Zm00001d015153	CCTGCATGAACACCAACGC	ATGTTCTCGGGGCAGGATCT	60.08	60.69	142
	Zm00001d051788	GAAGTGGACGGCATCATGGA	AAGATCGACGCCGCTTATGT	60.11	59.9	90
	Zm00001d021901	CCCGTGTTCAAGAAGGACGA	CTGCCCCTTGAAGTACCTGG	59.97	60.04	90
	Zm00001d026606	TCGCTCTTGGAGTCGTCAAC	ACCTGAATCACACCGGCAAT	60.04	59.96	97
	Zm00001d031158	CACCATCACCAACAACTGCG	TGTTGCCGTTGAAGGAGCAG	60.04	61.17	161
	Zm00001d005609	CAAGCCGTACGTCTCGTCC	GTTGCTAACCACGTCCCAGA	60.51	59.97	106
	Zm00001d004442	GGGAGTGTGCCTTGGTATCC	TCTTCAATTTCGGCCCACGA	60.11	59.96	103
	Zm00001d003006	GTTTGCGGTGTTCATGGTCC	ACCCACCCAGAAGATCCAGT	60.04	60.18	136
